# Supplementary material for: Plasmodium berghei NK65 in Combination with IFN-γ Induces Endothelial Glucocorticoid Resistance via Sustained Activation of p38 and JNK
Source: Front Immunol. 2017 Sep 28;8:1199. doi: 10.3389/fimmu.2017.01199 (PMC5625030; doi:10.3389/fimmu.2017.01199)
Supplement: Supplementary file 3 [file supplementary_file_2.xlsx]

## Sheet: results_IFNg_inv
Supplementary file 2. Differential expression analysis: comparison of L2 MVEC stimulated with IFN-g versus control
	baseMean	log2FoldChange	lfcSE	stat	pvalue	padj	symbol	entrez	name
ENSMUSG00000021266	7218.99	3.45585	0.0690783	50.028	0	0	Wars	22375	tryptophanyl-tRNA synthetase
ENSMUSG00000028268	5392.01	5.72632	0.134174	42.6785	0	0	Gbp3	55932	guanylate binding protein 3
ENSMUSG00000028270	29602.1	6.69866	0.119143	56.2237	0	0	Gbp2	14469	guanylate binding protein 2
ENSMUSG00000029298	2971.06	7.28916	0.176464	41.3068	0	0	Gbp9	236573	guanylate-binding protein 9
ENSMUSG00000029417	6219.67	9.75174	0.245989	39.6429	0	0	Cxcl9	17329	chemokine (C-X-C motif) ligand 9
ENSMUSG00000034422	3886.09	4.50413	0.109931	40.9723	0	0	Parp14	547253	poly (ADP-ribose) polymerase family, member 14
ENSMUSG00000034855	9307.02	7.39917	0.155053	47.7202	0	0	Cxcl10	15945	chemokine (C-X-C motif) ligand 10
ENSMUSG00000040033	2111.61	3.70406	0.0980681	37.7703	0	0	Stat2	20847	signal transducer and activator of transcription 2
ENSMUSG00000040253	4127.3	6.68775	0.1768	37.8267	0	0	Gbp7	229900	guanylate binding protein 7
ENSMUSG00000040264	2877.96	6.54821	0.150766	43.4329	0	0	Gbp2b	14468	guanylate binding protein 2b
ENSMUSG00000046879	10405	3.46989	0.0652055	53.2147	0	0	Irgm1	15944	immunity-related GTPase family M member 1
ENSMUSG00000069874	7563.13	5.90832	0.146678	40.281	0	0	Irgm2	54396	immunity-related GTPase family M member 2
ENSMUSG00000078853	10473.1	7.3704	0.195775	37.6474	0	0	Igtp	16145	interferon gamma induced GTPase
ENSMUSG00000078921	22100.2	4.98736	0.116193	42.9229	0	0	Tgtp2	100039796	T cell specific GTPase 2
ENSMUSG00000078922	17874.2	5.1019	0.126136	40.4474	0	0	Tgtp1	21822	T cell specific GTPase 1
ENSMUSG00000079363	7530.63	9.7808	0.214048	45.6945	0	0	Gbp4	17472	guanylate binding protein 4
ENSMUSG00000082292	3109.39	8.36179	0.211438	39.5473	0	0	NA	NA	NA
ENSMUSG00000092021	3287.88	8.69664	0.212576	40.9107	0	0	Gbp11	634650	guanylate binding protein 11
ENSMUSG00000105096	4692.66	8.92109	0.195698	45.5861	0	0	Gbp10	626578	guanylate-binding protein 10
ENSMUSG00000105504	2188.87	7.28612	0.18635	39.0992	0	0	Gbp5	229898	guanylate binding protein 5
ENSMUSG00000054072	16384.6	8.5896	0.230743	37.2258	2.61365e-303	2.27611e-300	Iigp1	60440	interferon inducible GTPase 1
ENSMUSG00000074896	3838.66	6.23647	0.167897	37.1446	5.35795e-302	4.45392e-299	Ifit3	15959	interferon-induced protein with tetratricopeptide repeats 3
ENSMUSG00000034438	2106.49	8.74008	0.240257	36.378	9.48502e-290	7.54183e-287	Gbp8	76074	guanylate-binding protein 8
ENSMUSG00000027639	10195.3	2.78011	0.0787013	35.3248	2.44671e-273	1.86439e-270	Samhd1	56045	SAM domain and HD domain, 1
ENSMUSG00000078606	7921.91	6.40971	0.185437	34.5654	8.379e-262	6.12941e-259	Gm4070	100042856	predicted gene 4070
ENSMUSG00000045868	7801.2	6.39789	0.18574	34.4454	5.27346e-260	3.70927e-257	Gvin1	74558	GTPase, very large interferon inducible 1
ENSMUSG00000041481	7264.24	4.86453	0.141559	34.3638	8.75318e-259	5.92882e-256	NA	NA	NA
ENSMUSG00000074151	1104.01	6.45612	0.188727	34.2088	1.78737e-256	1.16741e-253	Nlrc5	434341	NLR family, CARD domain containing 5
ENSMUSG00000024066	4748.69	4.11823	0.121025	34.028	8.59587e-254	5.42073e-251	Xdh	22436	xanthine dehydrogenase
ENSMUSG00000033576	1622.39	7.24262	0.214484	33.7677	5.8825e-250	3.58597e-247	Apol6	71939	apolipoprotein L 6
ENSMUSG00000095649	1945.74	6.28355	0.189339	33.1868	1.66682e-241	9.83319e-239	NA	NA	NA
ENSMUSG00000038521	15583.8	6.5675	0.197946	33.1783	2.21309e-241	1.26478e-238	C1s1	50908	complement component 1, s subcomponent 1
ENSMUSG00000075602	4039.83	8.46675	0.25826	32.7839	9.99662e-236	5.53995e-233	Ly6a	110454	lymphocyte antigen 6 complex, locus A
ENSMUSG00000104713	4192.59	7.98234	0.248252	32.1542	7.72674e-227	4.15608e-224	Gbp6	100702	guanylate binding protein 6
ENSMUSG00000063286	2383.63	5.90688	0.183753	32.1458	1.01169e-226	5.28621e-224	NA	NA	NA
ENSMUSG00000048852	1035.08	4.23296	0.133385	31.7349	5.12384e-221	2.60291e-218	Gm12185	620913	predicted gene 12185
ENSMUSG00000050014	1211.11	3.32137	0.104828	31.684	2.57792e-220	1.27419e-217	Apol10b	328561	apolipoprotein L 10B
ENSMUSG00000066363	2136.25	5.09364	0.161502	31.5392	2.51973e-218	1.21265e-215	Serpina3f	238393	serine (or cysteine) peptidase inhibitor, clade A, member 3F
ENSMUSG00000018899	5660.84	3.64362	0.116282	31.3343	1.59221e-215	7.46622e-213	Irf1	16362	interferon regulatory factor 1
ENSMUSG00000095457	1659.72	6.2279	0.199284	31.2515	2.1332e-214	9.75297e-212	NA	NA	NA
ENSMUSG00000020427	2276.65	4.60586	0.14847	31.0222	2.70732e-211	1.2076e-208	Igfbp3	16009	insulin-like growth factor binding protein 3
ENSMUSG00000038507	2510.84	2.73404	0.0887261	30.8144	1.68047e-208	7.31724e-206	Parp12	243771	poly (ADP-ribose) polymerase family, member 12
ENSMUSG00000027514	2648.16	6.52422	0.217238	30.0326	3.68789e-198	1.56847e-195	Zbp1	58203	Z-DNA binding protein 1
ENSMUSG00000039699	635.275	7.45504	0.248386	30.0139	6.45488e-198	2.68288e-195	Batf2	74481	basic leucine zipper transcription factor, ATF-like 2
ENSMUSG00000062488	2330.76	5.88687	0.197242	29.846	9.89896e-196	4.02294e-193	Ifit3b	667370	interferon-induced protein with tetratricopeptide repeats 3B
ENSMUSG00000016496	629.504	5.91671	0.198247	29.8451	1.01613e-195	4.03978e-193	Cd274	60533	CD274 antigen
ENSMUSG00000049502	2612.19	3.51547	0.118176	29.7479	1.8456e-194	7.18134e-192	Dtx3l	209200	deltex 3-like (Drosophila)
ENSMUSG00000006818	2017.25	2.1608	0.0734933	29.4013	5.28412e-190	2.01325e-187	Sod2	20656	superoxide dismutase 2, mitochondrial
ENSMUSG00000079343	1060.53	6.54735	0.223003	29.36	1.78347e-189	6.65636e-187	C1s2	317677	complement component 1, s subcomponent 2
ENSMUSG00000060183	884.662	7.47174	0.254788	29.3253	4.93955e-189	1.80669e-186	Cxcl11	56066	chemokine (C-X-C motif) ligand 11
ENSMUSG00000086513	1887.41	6.19437	0.211481	29.2904	1.37426e-188	4.92795e-186	NA	NA	NA
ENSMUSG00000070427	627.405	6.41078	0.225162	28.4718	2.61708e-178	9.20407e-176	Il18bp	16068	interleukin 18 binding protein
ENSMUSG00000026104	1453.8	4.10022	0.145899	28.1033	8.93929e-174	3.08456e-171	Stat1	20846	signal transducer and activator of transcription 1
ENSMUSG00000022906	2153.78	3.25252	0.116389	27.9453	7.52649e-172	2.54897e-169	Parp9	80285	poly (ADP-ribose) polymerase family, member 9
ENSMUSG00000028037	1648.52	5.29401	0.194585	27.2067	5.41279e-163	1.7998e-160	Ifi44	99899	interferon-induced protein 44
ENSMUSG00000078920	4859.38	3.75288	0.138571	27.0826	1.57759e-161	5.15196e-159	Ifi47	15953	interferon gamma inducible protein 47
ENSMUSG00000041449	1188.69	4.29411	0.158748	27.0498	3.84143e-161	1.23249e-158	NA	NA	NA
ENSMUSG00000055172	3645.18	4.05637	0.150166	27.0126	1.0511e-160	3.31421e-158	C1ra	50909	complement component 1, r subcomponent A
ENSMUSG00000034459	2078.57	5.28035	0.197334	26.7585	9.836e-158	3.04883e-155	Ifit1	15957	interferon-induced protein with tetratricopeptide repeats 1
ENSMUSG00000028793	2363.99	2.17948	0.0816636	26.6886	6.39172e-157	1.9482e-154	Rnf19b	75234	ring finger protein 19B
ENSMUSG00000023224	478.477	7.07885	0.26584	26.6283	3.19448e-156	9.57714e-154	Serping1	12258	serine (or cysteine) peptidase inhibitor, clade G, member 1
ENSMUSG00000030966	469.349	3.54302	0.137089	25.8446	2.79641e-147	8.2485e-145	Trim21	20821	tripartite motif-containing 21
ENSMUSG00000068606	746.825	6.21303	0.242083	25.6648	2.88914e-145	8.38677e-143	Gm4841	225594	predicted gene 4841
ENSMUSG00000057137	712.297	3.37496	0.133626	25.2568	9.5304e-141	2.72331e-138	Tmem140	68487	transmembrane protein 140
ENSMUSG00000027078	1905.11	3.66857	0.145469	25.219	2.47879e-140	6.97418e-138	Ube2l6	56791	ubiquitin-conjugating enzyme E2L 6
ENSMUSG00000037321	3664.98	4.50079	0.180783	24.8961	8.20848e-137	2.27449e-134	Tap1	21354	transporter 1, ATP-binding cassette, sub-family B (MDR/TAP)
ENSMUSG00000079014	1041.3	4.38425	0.178894	24.5075	1.22803e-132	3.35198e-130	Serpina3i	628900	serine (or cysteine) peptidase inhibitor, clade A, member 3I
ENSMUSG00000022504	409.646	6.89021	0.290091	23.7519	1.05139e-124	2.82763e-122	Ciita	12265	class II transactivator
ENSMUSG00000038037	608.653	5.09824	0.21501	23.7116	2.73784e-124	7.25647e-122	Socs1	12703	suppressor of cytokine signaling 1
ENSMUSG00000029561	2892.26	5.03671	0.21248	23.7044	3.24829e-124	8.48638e-122	Oasl2	23962	2'-5' oligoadenylate synthetase-like 2
ENSMUSG00000029798	890.918	4.95896	0.210099	23.603	3.58776e-123	9.24127e-121	Herc6	67138	hect domain and RLD 6
ENSMUSG00000073555	1927.11	6.57031	0.280825	23.3965	4.64343e-121	1.17943e-118	Gm4951	240327	predicted gene 4951
ENSMUSG00000026222	1016.21	3.17584	0.136311	23.2984	4.59718e-120	1.15169e-117	Sp100	20684	nuclear antigen Sp100
ENSMUSG00000098470	2257.94	3.97372	0.171003	23.2378	1.89091e-119	4.6731e-117	C1rb	667277	complement component 1, r subcomponent B
ENSMUSG00000035186	224.206	6.7334	0.291941	23.0643	1.05812e-117	2.58012e-115	Ubd	24108	ubiquitin D
ENSMUSG00000079457	531.829	3.26689	0.14353	22.761	1.11591e-114	2.68522e-112	NA	NA	NA
ENSMUSG00000062783	632.701	3.25817	0.143955	22.6332	2.04196e-113	4.84979e-111	Csprs	114564	component of Sp100-rs
ENSMUSG00000079018	399.163	6.38366	0.282075	22.6311	2.14204e-113	5.02227e-111	Ly6c1	17067	lymphocyte antigen 6 complex, locus C1
ENSMUSG00000022126	221.904	5.64798	0.255487	22.1067	2.72318e-108	6.304e-106	Irg1	16365	immunoresponsive gene 1
ENSMUSG00000073902	593.064	5.74198	0.261523	21.9559	7.60046e-107	1.73746e-104	NA	NA	NA
ENSMUSG00000040328	467.422	4.53269	0.207998	21.792	2.76558e-105	6.24407e-103	Olfr56	18356	olfactory receptor 56
ENSMUSG00000024339	3259.48	3.642	0.167428	21.7527	6.51485e-105	1.45297e-102	Tap2	21355	transporter 2, ATP-binding cassette, sub-family B (MDR/TAP)
ENSMUSG00000033355	803.98	3.94529	0.181657	21.7184	1.37625e-104	3.03239e-102	Rtp4	67775	receptor transporter protein 4
ENSMUSG00000037997	663.595	2.90746	0.133989	21.6993	2.08145e-104	4.53162e-102	Parp11	101187	poly (ADP-ribose) polymerase family, member 11
ENSMUSG00000030921	1003.9	4.34321	0.200855	21.6236	1.07684e-103	2.31685e-101	Trim30a	20128	tripartite motif-containing 30A
ENSMUSG00000098934	409.029	5.61645	0.26158	21.4712	2.89176e-102	6.14937e-100	Gm18853	100417831	GTPase, very large interferon inducible 1 pseudogene
ENSMUSG00000024308	8672.9	2.664	0.124323	21.4282	7.30126e-102	1.53478e-99	Tapbp	21356	TAP binding protein
ENSMUSG00000024014	699.223	2.08203	0.0978769	21.2719	2.06687e-100	4.29532e-98	Pim1	18712	proviral integration site 1
ENSMUSG00000053318	209.405	4.4537	0.210852	21.1224	4.95099e-99	1.01734e-96	Slamf8	74748	SLAM family member 8
ENSMUSG00000036594	328.224	6.63285	0.314426	21.0951	8.82891e-99	1.79403e-96	H2-Aa	14960	histocompatibility 2, class II antigen A, alpha
ENSMUSG00000046805	1929.59	3.618	0.171846	21.0537	2.11531e-98	4.25107e-96	Mpeg1	17476	macrophage expressed gene 1
ENSMUSG00000025790	885.935	2.20302	0.104813	21.0186	4.42935e-98	8.80478e-96	Slco3a1	108116	solute carrier organic anion transporter family, member 3a1
ENSMUSG00000037820	2950.9	4.33638	0.207553	20.8929	6.21157e-97	1.22147e-94	Tgm2	21817	transglutaminase 2, C polypeptide
ENSMUSG00000000791	532.51	3.51417	0.169269	20.7609	9.76685e-96	1.90017e-93	Il12rb1	16161	interleukin 12 receptor, beta 1
ENSMUSG00000020638	257.926	5.27028	0.254381	20.7181	2.381e-95	4.58355e-93	Cmpk2	22169	cytidine monophosphate (UMP-CMP) kinase 2, mitochondrial
ENSMUSG00000019846	383.321	2.44568	0.119131	20.5294	1.17737e-93	2.24288e-91	Lama4	16775	laminin, alpha 4
ENSMUSG00000061232	7338.73	3.39722	0.165768	20.4938	2.44491e-93	4.60955e-91	H2-K1	14972	histocompatibility 2, K1, K region
ENSMUSG00000062380	1427.85	2.26184	0.110768	20.4196	1.12053e-92	2.09104e-90	Tubb3	22152	tubulin, beta 3 class III
ENSMUSG00000032661	530.909	3.89814	0.191454	20.3607	3.73209e-92	6.89419e-90	Oas3	246727	2'-5' oligoadenylate synthetase 3
ENSMUSG00000061852	369.474	3.27489	0.161066	20.3325	6.62694e-92	1.21193e-89	NA	NA	NA
ENSMUSG00000072620	1140.04	3.85798	0.190336	20.2693	2.39852e-91	4.34298e-89	Slfn2	20556	schlafen 2
ENSMUSG00000091553	529.312	4.28531	0.211699	20.2424	4.14505e-91	7.43182e-89	NA	NA	NA
ENSMUSG00000099241	342.453	5.51844	0.272684	20.2375	4.57909e-91	8.13034e-89	Gm17757	100417829	GTPase, very large interferon inducible 1 pseudogene
ENSMUSG00000057143	564.618	3.27771	0.162275	20.1985	1.00955e-90	1.77525e-88	Trim12c	319236	tripartite motif-containing 12C
ENSMUSG00000024349	995.368	1.94827	0.0965893	20.1707	1.77222e-90	3.08671e-88	Tmem173	72512	transmembrane protein 173
ENSMUSG00000079547	237.925	5.1872	0.257424	20.1505	2.66602e-90	4.59964e-88	H2-DMb1	14999	histocompatibility 2, class II, locus Mb1
ENSMUSG00000089716	342.307	2.74357	0.136323	20.1255	4.41098e-90	7.53907e-88	NA	NA	NA
ENSMUSG00000035042	116.224	6.01121	0.299363	20.08	1.10403e-89	1.8695e-87	Ccl5	20304	chemokine (C-C motif) ligand 5
ENSMUSG00000067049	144.336	6.22055	0.31001	20.0656	1.47512e-89	2.47495e-87	Unc93a	381058	unc-93 homolog A (C. elegans)
ENSMUSG00000039997	1366.94	3.36393	0.169227	19.8782	6.28977e-88	1.0457e-85	Ifi203	15950	interferon activated gene 203
ENSMUSG00000096727	1638.07	4.75776	0.240443	19.7875	3.8154e-87	6.28612e-85	Psmb9	16912	proteasome (prosome, macropain) subunit, beta type 9 (large multifunctional peptidase 2)
ENSMUSG00000026946	336.056	2.58272	0.130538	19.7852	3.99605e-87	6.52497e-85	Nmi	64685	N-myc (and STAT) interactor
ENSMUSG00000037649	352.349	3.59091	0.184029	19.5127	8.55838e-85	1.38509e-82	H2-DMa	14998	histocompatibility 2, class II, locus DMa
ENSMUSG00000023249	1508.25	2.16255	0.111048	19.474	1.82518e-84	2.92798e-82	Parp3	235587	poly (ADP-ribose) polymerase family, member 3
ENSMUSG00000039304	204.152	5.22324	0.271909	19.2095	3.08113e-82	4.89981e-80	Tnfsf10	22035	tumor necrosis factor (ligand) superfamily, member 10
ENSMUSG00000070327	9671.8	2.48941	0.129876	19.1676	6.907e-82	1.08892e-79	Rnf213	672511	ring finger protein 213
ENSMUSG00000030560	4694.88	2.44712	0.127714	19.161	7.83447e-82	1.22459e-79	Ctsc	13032	cathepsin C
ENSMUSG00000035208	261.719	3.31416	0.173888	19.0591	5.51654e-81	8.5497e-79	Slfn8	276950	schlafen 8
ENSMUSG00000020641	182.066	5.02098	0.263495	19.0553	5.93705e-81	9.12409e-79	Rsad2	58185	radical S-adenosyl methionine domain containing 2
ENSMUSG00000028954	1779.83	1.31884	0.0693543	19.016	1.25683e-80	1.91541e-78	Nub1	53312	negative regulator of ubiquitin-like proteins 1
ENSMUSG00000037921	330.384	4.36744	0.229822	19.0036	1.59231e-80	2.40662e-78	Ddx60	234311	DEAD (Asp-Glu-Ala-Asp) box polypeptide 60
ENSMUSG00000022901	134.831	4.84546	0.256009	18.9269	6.84361e-80	1.02587e-77	Cd86	12524	CD86 antigen
ENSMUSG00000039126	2956.97	1.94651	0.103355	18.8334	4.02349e-79	5.98224e-77	Prune2	353211	prune homolog 2 (Drosophila)
ENSMUSG00000046080	123.695	6.02914	0.320369	18.8194	5.24198e-79	7.73108e-77	Clec9a	232414	C-type lectin domain family 9, member a
ENSMUSG00000091649	308.885	4.56157	0.243649	18.7219	3.28445e-78	4.80528e-76	Phf11b	236451	PHD finger protein 11B
ENSMUSG00000090186	417.792	3.26257	0.175671	18.5721	5.40479e-77	7.84467e-75	NA	NA	NA
ENSMUSG00000050908	526.041	2.43695	0.13131	18.5587	6.93648e-77	9.98853e-75	Tvp23a	383103	trans-golgi network vesicle protein 23A
ENSMUSG00000026896	714.473	3.06852	0.166338	18.4475	5.45823e-76	7.79845e-74	Ifih1	71586	interferon induced with helicase C domain 1
ENSMUSG00000035929	3291.95	3.35425	0.182038	18.4261	8.10887e-76	1.14073e-73	H2-Q4	15015	histocompatibility 2, Q region locus 4
ENSMUSG00000045827	1087.22	2.58368	0.140217	18.4264	8.0736e-76	1.14073e-73	Serpinb9	20723	serine (or cysteine) peptidase inhibitor, clade B, member 9
ENSMUSG00000053835	647.642	2.92425	0.158873	18.4063	1.17035e-75	1.63384e-73	H2-T24	15042	histocompatibility 2, T region locus 24
ENSMUSG00000017929	1396.57	1.52774	0.0831513	18.373	2.16184e-75	2.99513e-73	B4galt5	56336	UDP-Gal:betaGlcNAc beta 1,4-galactosyltransferase, polypeptide 5
ENSMUSG00000000386	130.431	5.11545	0.27915	18.3251	5.21894e-75	7.17624e-73	Mx1	17857	MX dynamin-like GTPase 1
ENSMUSG00000021281	5617.35	2.12211	0.115827	18.3214	5.58422e-75	7.62122e-73	Tnfaip2	21928	tumor necrosis factor, alpha-induced protein 2
ENSMUSG00000040483	1152.18	2.44174	0.133824	18.2459	2.23014e-74	3.0211e-72	Xaf1	327959	XIAP associated factor 1
ENSMUSG00000068246	1656.44	3.11711	0.171147	18.2131	4.0659e-74	5.46744e-72	Apol9b	71898	apolipoprotein L 9b
ENSMUSG00000031558	3304.8	1.25271	0.0688268	18.201	5.06952e-74	6.76726e-72	Slit2	20563	slit homolog 2 (Drosophila)
ENSMUSG00000039501	1302.05	2.0924	0.115539	18.1099	2.66379e-73	3.5301e-71	Znfx1	98999	zinc finger, NFX1-type containing 1
ENSMUSG00000060675	1080.35	2.52449	0.139569	18.0878	3.97802e-73	5.23382e-71	Pla2g16	225845	phospholipase A2, group XVI
ENSMUSG00000048120	174.952	4.00573	0.222728	17.9849	2.56052e-72	3.34476e-70	Entpd1	12495	ectonucleoside triphosphate diphosphohydrolase 1
ENSMUSG00000068245	491.464	4.09182	0.227605	17.9777	2.91182e-72	3.7767e-70	Phf11d	219132	PHD finger protein 11D
ENSMUSG00000094915	295.008	3.20903	0.17889	17.9386	5.89219e-72	7.58848e-70	LOC671917	671917	component of Sp100-rs-like
ENSMUSG00000090942	357.756	5.41199	0.30175	17.9354	6.24679e-72	7.9889e-70	F830016B08Rik	240328	RIKEN cDNA F830016B08 gene
ENSMUSG00000091199	355.022	3.19656	0.178772	17.8806	1.67026e-71	2.12122e-69	NA	NA	NA
ENSMUSG00000073418	113.508	4.60813	0.258268	17.8424	3.31129e-71	4.17634e-69	C4b	12268	complement component 4B (Chido blood group)
ENSMUSG00000023341	117.144	4.79791	0.269136	17.8271	4.35657e-71	5.45705e-69	Mx2	17858	MX dynamin-like GTPase 2
ENSMUSG00000056133	104.53	5.7676	0.325499	17.7193	2.9782e-70	3.70512e-68	Gm9992	667055	predicted gene 9992
ENSMUSG00000094514	257.827	3.21538	0.181781	17.6882	5.16899e-70	6.38719e-68	NA	NA	NA
ENSMUSG00000060519	898.087	2.42875	0.137378	17.6793	6.05483e-70	7.43159e-68	Tor3a	30935	torsin family 3, member A
ENSMUSG00000053279	4329.69	1.61313	0.0913836	17.6523	9.7673e-70	1.19083e-67	Aldh1a1	11668	aldehyde dehydrogenase family 1, subfamily A1
ENSMUSG00000024678	276.479	4.02802	0.229038	17.5867	3.11406e-69	3.77152e-67	Ms4a4d	66607	membrane-spanning 4-domains, subfamily A, member 4D
ENSMUSG00000002307	899.413	1.83157	0.104278	17.5643	4.62362e-69	5.56295e-67	Daxx	13163	Fas death domain-associated protein
ENSMUSG00000039682	2530.42	1.39431	0.0796909	17.4965	1.52382e-68	1.82141e-66	Lap3	66988	leucine aminopeptidase 3
ENSMUSG00000028989	292.541	-4.16365	0.238338	-17.4695	2.44579e-68	2.90446e-66	Angptl7	654812	angiopoietin-like 7
ENSMUSG00000035385	3154.06	2.22399	0.127335	17.4657	2.61576e-68	3.08626e-66	Ccl2	20296	chemokine (C-C motif) ligand 2
ENSMUSG00000042726	1816.27	2.37733	0.136339	17.4369	4.32764e-68	5.07333e-66	Trafd1	231712	TRAF type zinc finger domain containing 1
ENSMUSG00000036905	222.249	4.83548	0.277719	17.4115	6.75472e-68	7.86817e-66	C1qb	12260	complement component 1, q subcomponent, beta polypeptide
ENSMUSG00000025743	598.076	1.5456	0.0889993	17.3664	1.4814e-67	1.71467e-65	Sdc3	20970	syndecan 3
ENSMUSG00000025647	1848.43	1.43409	0.082826	17.3146	3.6532e-67	4.20187e-65	Shisa5	66940	shisa family member 5
ENSMUSG00000057346	1825.8	3.12407	0.180457	17.3119	3.82415e-67	4.371e-65	Apol9a	223672	apolipoprotein L 9a
ENSMUSG00000024998	827.197	-1.35907	0.0785537	-17.3012	4.61088e-67	5.2375e-65	Plce1	74055	phospholipase C, epsilon 1
ENSMUSG00000073409	1562.24	3.09471	0.179693	17.2222	1.81016e-66	2.04347e-64	H2-Q8	15019	histocompatibility 2, Q region locus 8
ENSMUSG00000054728	300.871	2.50948	0.145986	17.1899	3.16275e-66	3.54849e-64	Phactr1	218194	phosphatase and actin regulator 1
ENSMUSG00000030830	275.969	4.22419	0.245775	17.1872	3.31047e-66	3.69158e-64	Itgal	16408	integrin alpha L
ENSMUSG00000044703	157.463	4.21922	0.245955	17.1544	5.82367e-66	6.45474e-64	Phf11a	219131	PHD finger protein 11A
ENSMUSG00000060802	17724.9	2.8465	0.165974	17.1503	6.25551e-66	6.89162e-64	B2m	12010	beta-2 microglobulin
ENSMUSG00000024338	2310.47	3.90513	0.229827	16.9916	9.47711e-65	1.03783e-62	Psmb8	16913	proteasome (prosome, macropain) subunit, beta type 8 (large multifunctional peptidase 7)
ENSMUSG00000022216	3130.14	2.10897	0.124223	16.9773	1.20971e-64	1.31686e-62	Psme1	19186	proteasome (prosome, macropain) activator subunit 1 (PA28 alpha)
ENSMUSG00000027580	1121.66	2.18943	0.129196	16.9466	2.03813e-64	2.20552e-62	Helz2	229003	helicase with zinc finger 2, transcriptional coactivator
ENSMUSG00000023206	146.811	3.44822	0.203686	16.9291	2.74769e-64	2.95587e-62	Il15ra	16169	interleukin 15 receptor, alpha chain
ENSMUSG00000033213	130.443	5.5476	0.328617	16.8817	6.13912e-64	6.56563e-62	AA467197	433470	expressed sequence AA467197
ENSMUSG00000032690	184.024	3.36048	0.199541	16.841	1.22096e-63	1.29819e-61	Oas2	246728	2'-5' oligoadenylate synthetase 2
ENSMUSG00000025498	782.732	4.04387	0.240192	16.836	1.32942e-63	1.40535e-61	Irf7	54123	interferon regulatory factor 7
ENSMUSG00000030107	568.354	4.15336	0.248967	16.6824	1.76038e-62	1.85022e-60	Usp18	24110	ubiquitin specific peptidase 18
ENSMUSG00000022584	177.675	5.28651	0.317273	16.6623	2.4627e-62	2.57359e-60	Ly6c2	100041546	lymphocyte antigen 6 complex, locus C2
ENSMUSG00000002325	659.519	2.20143	0.132144	16.6594	2.58794e-62	2.68911e-60	Irf9	16391	interferon regulatory factor 9
ENSMUSG00000033880	3119.93	2.86234	0.171884	16.6527	2.89172e-62	2.98778e-60	Lgals3bp	19039	lectin, galactoside-binding, soluble, 3 binding protein
ENSMUSG00000037548	186.863	3.93002	0.236104	16.6453	3.27185e-62	3.36155e-60	H2-DMb2	15000	histocompatibility 2, class II, locus Mb2
ENSMUSG00000000628	2079.24	1.22905	0.0740119	16.6061	6.29869e-62	6.43522e-60	Hk2	15277	hexokinase 2
ENSMUSG00000091144	158.51	3.10945	0.1874	16.5926	7.88827e-62	8.01448e-60	Phf11c	628705	PHD finger protein 11C
ENSMUSG00000067297	154.133	4.83984	0.292155	16.566	1.22724e-61	1.23999e-59	Ifit1bl2	112419	interferon induced protein with tetratricopeptide repeats 1B like 2
ENSMUSG00000045932	1225.3	2.33014	0.140862	16.542	1.82701e-61	1.83584e-59	Ifit2	15958	interferon-induced protein with tetratricopeptide repeats 2
ENSMUSG00000036322	123.509	5.52529	0.3381	16.3422	4.94328e-60	4.94004e-58	NA	NA	NA
ENSMUSG00000024164	8348.71	2.2789	0.14049	16.2211	3.5787e-59	3.55691e-57	C3	12266	complement component 3
ENSMUSG00000089844	414.135	2.92606	0.18064	16.1983	5.18318e-59	5.12378e-57	A530032D15Rik	381287	RIKEN cDNA A530032D15Rik gene
ENSMUSG00000032596	406.217	3.0515	0.188733	16.1684	8.43233e-59	8.29089e-57	Uba7	74153	ubiquitin-like modifier activating enzyme 7
ENSMUSG00000033538	524.815	3.17994	0.196694	16.167	8.62389e-59	8.43389e-57	Casp4	12363	caspase 4, apoptosis-related cysteine peptidase
ENSMUSG00000090222	243.858	3.16502	0.197015	16.0649	4.49949e-58	4.37696e-56	NA	NA	NA
ENSMUSG00000059089	173.824	3.64159	0.228646	15.9267	4.1357e-57	4.00179e-55	Fcgr4	246256	Fc receptor, IgG, low affinity IV
ENSMUSG00000017830	487.228	3.59018	0.225714	15.9059	5.77011e-57	5.55388e-55	Dhx58	80861	DEXH (Asp-Glu-X-His) box polypeptide 58
ENSMUSG00000036896	183.543	4.6257	0.291123	15.8891	7.5375e-57	7.21706e-55	C1qc	12262	complement component 1, q subcomponent, C chain
ENSMUSG00000070730	618.518	1.4038	0.088427	15.8752	9.41033e-57	8.96334e-55	Rmdn3	67809	regulator of microtubule dynamics 3
ENSMUSG00000085977	429.048	5.56752	0.350759	15.8728	9.7833e-57	9.27031e-55	NA	NA	NA
ENSMUSG00000073421	113.309	5.38769	0.33945	15.8718	9.92959e-57	9.36043e-55	H2-Ab1	14961	histocompatibility 2, class II antigen A, beta 1
ENSMUSG00000079491	1359.52	2.29954	0.144947	15.8648	1.11157e-56	1.04248e-54	H2-T10	15024	histocompatibility 2, T region locus 10
ENSMUSG00000060441	155.187	3.21802	0.203363	15.824	2.12472e-56	1.9825e-54	Trim5	667823	tripartite motif-containing 5
ENSMUSG00000031897	2466.51	2.99501	0.189417	15.8117	2.58238e-56	2.39728e-54	Psmb10	19171	proteasome (prosome, macropain) subunit, beta type 10
ENSMUSG00000073489	3685.1	2.30546	0.146032	15.7874	3.80166e-56	3.51135e-54	Ifi204	15951	interferon activated gene 204
ENSMUSG00000026536	2300.97	2.3285	0.147609	15.7748	4.64138e-56	4.26541e-54	Mnda	381308	myeloid cell nuclear differentiation antigen
ENSMUSG00000090272	917.288	2.35794	0.150486	15.6688	2.47263e-55	2.26097e-53	Mndal	100040462	myeloid nuclear differentiation antigen like
ENSMUSG00000012519	1710.39	1.89554	0.12125	15.6334	4.31353e-55	3.92467e-53	Mlkl	74568	mixed lineage kinase domain-like
ENSMUSG00000063388	124.748	5.23805	0.336532	15.5648	1.26242e-54	1.14293e-52	NA	NA	NA
ENSMUSG00000073980	741.038	3.01499	0.193909	15.5485	1.62991e-54	1.46837e-52	NA	NA	NA
ENSMUSG00000004040	3502.1	1.41604	0.0912033	15.5262	2.30708e-54	2.06823e-52	Stat3	20848	signal transducer and activator of transcription 3
ENSMUSG00000066861	817.465	3.78451	0.243879	15.518	2.62011e-54	2.3374e-52	Oas1g	23960	2'-5' oligoadenylate synthetase 1G
ENSMUSG00000056144	125.069	3.62683	0.234521	15.4649	5.99053e-54	5.3182e-52	Trim34a	94094	tripartite motif-containing 34A
ENSMUSG00000006930	235.998	2.80729	0.183057	15.3356	4.42435e-53	3.90882e-51	Hap1	15114	huntingtin-associated protein 1
ENSMUSG00000091373	317.806	3.12123	0.203738	15.3198	5.63688e-53	4.95612e-51	NA	NA	NA
ENSMUSG00000021871	1947.01	1.7739	0.115954	15.2983	7.84954e-53	6.86854e-51	Pnp	18950	purine-nucleoside phosphorylase
ENSMUSG00000029413	398.157	2.00844	0.131489	15.2746	1.12986e-52	9.83945e-51	Naaa	67111	N-acylethanolamine acid amidase
ENSMUSG00000026466	1380.37	1.13513	0.0743567	15.2661	1.28718e-52	1.11564e-50	Tor1aip1	208263	torsin A interacting protein 1
ENSMUSG00000040296	1737.28	1.89036	0.123874	15.2604	1.40473e-52	1.21178e-50	Ddx58	230073	DEAD (Asp-Glu-Ala-Asp) box polypeptide 58
ENSMUSG00000075010	157.137	4.61946	0.302842	15.2537	1.55635e-52	1.33627e-50	AW112010	107350	expressed sequence AW112010
ENSMUSG00000041135	764.695	1.78998	0.117718	15.2057	3.24287e-52	2.77129e-50	Ripk2	192656	receptor (TNFRSF)-interacting serine-threonine kinase 2
ENSMUSG00000068417	811.381	1.81972	0.11968	15.2049	3.2831e-52	2.79262e-50	Pnp2	667034	purine-nucleoside phosphorylase 2
ENSMUSG00000060550	1387.01	2.92027	0.192325	15.1841	4.50982e-52	3.81831e-50	H2-Q7	15018	histocompatibility 2, Q region locus 7
ENSMUSG00000047735	2631.67	2.82662	0.186248	15.1767	5.04881e-52	4.25496e-50	Samd9l	209086	sterile alpha motif domain containing 9-like
ENSMUSG00000035692	1501.94	3.81114	0.251437	15.1574	6.7653e-52	5.6754e-50	Isg15	100038882	ISG15 ubiquitin-like modifier
ENSMUSG00000023186	1407.13	1.90203	0.125509	15.1545	7.07513e-52	5.90822e-50	Vwa5a	67776	von Willebrand factor A domain containing 5A
ENSMUSG00000024778	457.134	2.26677	0.150125	15.0993	1.63781e-51	1.36147e-49	Fas	14102	Fas (TNF receptor superfamily member 6)
ENSMUSG00000073599	150.164	2.61723	0.173363	15.0968	1.70041e-51	1.40711e-49	Ecscr	68545	endothelial cell surface expressed chemotaxis and apoptosis regulator
ENSMUSG00000031639	419.687	3.00085	0.199461	15.0448	3.73582e-51	3.07751e-49	Tlr3	142980	toll-like receptor 3
ENSMUSG00000069793	788.776	2.33108	0.155155	15.0242	5.10088e-51	4.18318e-49	Slfn9	237886	schlafen 9
ENSMUSG00000055413	358.927	3.33707	0.222908	14.9706	1.14252e-50	9.32788e-49	H2-Q5	15016	histocompatibility 2, Q region locus 5
ENSMUSG00000022508	293.134	1.8029	0.121292	14.8641	5.63591e-50	4.58087e-48	Bcl6	12053	B cell leukemia/lymphoma 6
ENSMUSG00000091705	907.334	2.96217	0.199448	14.8518	6.77091e-50	5.47905e-48	H2-Q2	15013	histocompatibility 2, Q region locus 2
ENSMUSG00000024371	110.811	3.74058	0.252238	14.8295	9.43708e-50	7.60288e-48	C2	12263	complement component 2 (within H-2S)
ENSMUSG00000041827	133.383	3.32974	0.224554	14.8282	9.62343e-50	7.719e-48	Oasl1	231655	2'-5' oligoadenylate synthetase-like 1
ENSMUSG00000037622	1565.76	1.89983	0.128148	14.8253	1.005e-49	8.02595e-48	Wdtc1	230796	WD and tetratricopeptide repeats 1
ENSMUSG00000020023	91.0516	3.22232	0.217779	14.7962	1.54914e-49	1.23177e-47	Tmcc3	319880	transmembrane and coiled coil domains 3
ENSMUSG00000073490	571.41	2.95844	0.200117	14.7835	1.87134e-49	1.48152e-47	AI607873	226691	expressed sequence AI607873
ENSMUSG00000070031	958.569	2.91795	0.197773	14.754	2.89971e-49	2.28577e-47	Sp140	434484	Sp140 nuclear body protein
ENSMUSG00000094054	196.235	3.0876	0.209536	14.7354	3.81719e-49	2.99609e-47	NA	NA	NA
ENSMUSG00000052776	994.769	3.64702	0.248176	14.6953	6.90769e-49	5.39863e-47	Oas1a	246730	2'-5' oligoadenylate synthetase 1A
ENSMUSG00000052336	225.147	-3.73574	0.254889	-14.6564	1.22677e-48	9.54685e-47	Cx3cr1	13051	chemokine (C-X3-C motif) receptor 1
ENSMUSG00000021583	2132.72	1.7536	0.119831	14.6339	1.70765e-48	1.32329e-46	Erap1	80898	endoplasmic reticulum aminopeptidase 1
ENSMUSG00000038058	1906.23	1.84742	0.126721	14.5786	3.84117e-48	2.96403e-46	Nod1	107607	nucleotide-binding oligomerization domain containing 1
ENSMUSG00000053846	150.033	2.54515	0.174657	14.5723	4.21643e-48	3.23992e-46	Lipg	16891	lipase, endothelial
ENSMUSG00000025076	474.87	1.62863	0.111897	14.5546	5.45668e-48	4.17539e-46	Casp7	12369	caspase 7
ENSMUSG00000030149	60.9754	5.07292	0.348589	14.5527	5.61082e-48	4.27545e-46	Klrk1	27007	killer cell lectin-like receptor subfamily K, member 1
ENSMUSG00000092457	117.611	2.98157	0.205003	14.5441	6.37031e-48	4.83404e-46	NA	NA	NA
ENSMUSG00000096802	264.714	3.06015	0.210482	14.5388	6.88295e-48	5.20146e-46	NA	NA	NA
ENSMUSG00000041515	882.94	3.63646	0.250237	14.5321	7.58865e-48	5.71116e-46	Irf8	15900	interferon regulatory factor 8
ENSMUSG00000022500	2186.58	1.12427	0.0778669	14.4383	2.97138e-47	2.22707e-45	Litaf	56722	LPS-induced TN factor
ENSMUSG00000054128	166.696	3.34423	0.231734	14.4314	3.28459e-47	2.45178e-45	H2-T18	15033	histocompatibility 2, T region locus 18
ENSMUSG00000027204	2571.71	1.40438	0.0974721	14.408	4.60607e-47	3.42422e-45	Fbn1	14118	fibrillin 1
ENSMUSG00000070034	1047.28	2.7277	0.189427	14.3998	5.19287e-47	3.84483e-45	Sp110	109032	Sp110 nuclear body protein
ENSMUSG00000024981	3306.32	0.846626	0.0589005	14.3738	7.55255e-47	5.5694e-45	Acsl5	433256	acyl-CoA synthetase long-chain family member 5
ENSMUSG00000056116	4162.76	2.52471	0.175833	14.3586	9.41274e-47	6.91326e-45	H2-T22	15039	histocompatibility 2, T region locus 22
ENSMUSG00000022587	3405.63	2.76379	0.192583	14.3512	1.04779e-46	7.66477e-45	Ly6e	17069	lymphocyte antigen 6 complex, locus E
ENSMUSG00000030352	1744.44	1.52917	0.106792	14.3192	1.66006e-46	1.20953e-44	Tspan9	109246	tetraspanin 9
ENSMUSG00000036995	332.418	2.40886	0.168577	14.2894	2.54904e-46	1.84988e-44	Asap3	230837	ArfGAP with SH3 domain, ankyrin repeat and PH domain 3
ENSMUSG00000006418	1151.93	1.61882	0.113358	14.2806	2.89029e-46	2.08924e-44	Rnf114	81018	ring finger protein 114
ENSMUSG00000053541	66.3461	4.22877	0.297537	14.2126	7.65167e-46	5.5092e-44	NA	NA	NA
ENSMUSG00000057596	97.7424	3.72611	0.262474	14.1961	9.68667e-46	6.94705e-44	Trim30d	209387	tripartite motif-containing 30D
ENSMUSG00000030789	79.3189	3.37823	0.237978	14.1956	9.75867e-46	6.97135e-44	Itgax	16411	integrin alpha X
ENSMUSG00000024610	3217.27	3.40806	0.240319	14.1814	1.19396e-45	8.49617e-44	Cd74	16149	CD74 antigen (invariant polypeptide of major histocompatibility complex, class II antigen-associated)
ENSMUSG00000058624	623.676	2.88996	0.204152	14.156	1.71542e-45	1.21595e-43	Gda	14544	guanine deaminase
ENSMUSG00000042942	374.524	1.91612	0.135846	14.1051	3.5306e-45	2.49296e-43	Greb1l	381157	growth regulation by estrogen in breast cancer-like
ENSMUSG00000022564	1472.45	1.26718	0.0900876	14.0661	6.1402e-45	4.31892e-43	Grina	66168	glutamate receptor, ionotropic, N-methyl D-aspartate-associated protein 1 (glutamate binding)
ENSMUSG00000073406	990.227	2.96922	0.212257	13.9888	1.82421e-44	1.2782e-42	H2-Bl	14963	histocompatibility 2, blastocyst
ENSMUSG00000022265	1300.27	-1.58737	0.115061	-13.7959	2.69698e-43	1.88254e-41	Ank	11732	progressive ankylosis
ENSMUSG00000029333	123.003	3.07702	0.223106	13.7917	2.85802e-43	1.98736e-41	Rasgef1b	320292	RasGEF domain family, member 1B
ENSMUSG00000096292	180.68	3.03237	0.22021	13.7703	3.84483e-43	2.66342e-41	NA	NA	NA
ENSMUSG00000034573	1430.3	1.09487	0.0797258	13.7329	6.44909e-43	4.4506e-41	Ptpn13	19249	protein tyrosine phosphatase, non-receptor type 13
ENSMUSG00000035352	86.6973	3.83058	0.27993	13.6841	1.26441e-42	8.69308e-41	Ccl12	20293	chemokine (C-C motif) ligand 12
ENSMUSG00000034295	66.9172	3.3744	0.247616	13.6276	2.74605e-42	1.88089e-40	Fhod3	225288	formin homology 2 domain containing 3
ENSMUSG00000002847	49.4508	4.48673	0.329626	13.6116	3.41774e-42	2.33223e-40	Pla1a	85031	phospholipase A1 member A
ENSMUSG00000068794	103.492	3.9682	0.295113	13.4464	3.23346e-41	2.19827e-39	Col28a1	213945	collagen, type XXVIII, alpha 1
ENSMUSG00000060586	128.747	4.9209	0.367314	13.397	6.29661e-41	4.2649e-39	H2-Eb1	14969	histocompatibility 2, class II antigen E beta
ENSMUSG00000019794	844.286	1.21852	0.0910553	13.3822	7.68025e-41	5.18289e-39	Katna1	23924	katanin p60 (ATPase-containing) subunit A1
ENSMUSG00000054855	735.178	1.4659	0.109579	13.3776	8.17338e-41	5.4954e-39	Rnd1	223881	Rho family GTPase 1
ENSMUSG00000018920	389.435	2.41618	0.181403	13.3194	1.7858e-40	1.19629e-38	Cxcl16	66102	chemokine (C-X-C motif) ligand 16
ENSMUSG00000022586	123.431	4.93795	0.371099	13.3063	2.12825e-40	1.42049e-38	Ly6i	57248	lymphocyte antigen 6 complex, locus I
ENSMUSG00000090881	56.7086	4.03827	0.303817	13.2918	2.58318e-40	1.71786e-38	Gm6904	628693	predicted gene 6904
ENSMUSG00000054203	1495.7	2.76934	0.20904	13.2479	4.6405e-40	3.07484e-38	Ifi205	226695	interferon activated gene 205
ENSMUSG00000046031	67.0813	4.5407	0.342816	13.2453	4.80357e-40	3.15999e-38	Fam26f	215900	family with sequence similarity 26, member F
ENSMUSG00000097194	58.0782	4.30477	0.325001	13.2454	4.79697e-40	3.15999e-38	9330175E14Rik	320377	RIKEN cDNA 9330175E14 gene
ENSMUSG00000010358	921.146	2.065	0.156408	13.2027	8.46406e-40	5.54805e-38	Ifi35	70110	interferon-induced protein 35
ENSMUSG00000052477	962.4	2.34855	0.177939	13.1986	8.94034e-40	5.83932e-38	C130026I21Rik	620078	RIKEN cDNA C130026I21 gene
ENSMUSG00000021765	95.2382	2.75714	0.209171	13.1813	1.1244e-39	7.31781e-38	Fst	14313	follistatin
ENSMUSG00000025887	711.575	2.24708	0.170788	13.1571	1.54918e-39	1.00466e-37	Casp12	12364	caspase 12
ENSMUSG00000092243	1621.25	2.97507	0.227399	13.083	4.11607e-39	2.65989e-37	Gm7030	630294	predicted gene 7030
ENSMUSG00000019832	780.576	1.30557	0.0998956	13.0694	4.92732e-39	3.17292e-37	Rab32	67844	RAB32, member RAS oncogene family
ENSMUSG00000058163	524.564	1.56713	0.120248	13.0325	7.99494e-39	5.13023e-37	Gm5431	432555	predicted gene 5431
ENSMUSG00000063236	543.995	1.648	0.126881	12.9886	1.4209e-38	9.08582e-37	1110038F14Rik	117171	RIKEN cDNA 1110038F14 gene
ENSMUSG00000047098	465.631	1.74028	0.134166	12.9711	1.78388e-38	1.13671e-36	Rnf31	268749	ring finger protein 31
ENSMUSG00000054146	177.718	3.11548	0.240392	12.96	2.06262e-38	1.30976e-36	Krt15	16665	keratin 15
ENSMUSG00000001123	2094.72	1.53585	0.118598	12.95	2.3484e-38	1.48607e-36	Lgals9	16859	lectin, galactose binding, soluble 9
ENSMUSG00000020902	219.221	1.84538	0.142694	12.9324	2.95527e-38	1.86365e-36	Ntn1	18208	netrin 1
ENSMUSG00000032089	145.76	2.98421	0.231578	12.8864	5.36779e-38	3.37341e-36	Il10ra	16154	interleukin 10 receptor, alpha
ENSMUSG00000038527	157.361	3.09223	0.239996	12.8845	5.50204e-38	3.44593e-36	C1rl	232371	complement component 1, r subcomponent-like
ENSMUSG00000050002	335.742	2.22677	0.173065	12.8667	6.93323e-38	4.32747e-36	Idnk	75731	idnK gluconokinase homolog (E. coli)
ENSMUSG00000038213	1555.73	1.97064	0.153626	12.8275	1.15001e-37	7.15355e-36	Tapbpl	213233	TAP binding protein-like
ENSMUSG00000079808	800.695	2.53002	0.198161	12.7675	2.49028e-37	1.54381e-35	LOC102638047	102638047	sp110 nuclear body protein-like
ENSMUSG00000002227	1163.28	1.69997	0.133394	12.744	3.36748e-37	2.08055e-35	Mov10	17454	Moloney leukemia virus 10
ENSMUSG00000091694	112.623	3.53046	0.277417	12.7262	4.22906e-37	2.60407e-35	Apol11b	328563	apolipoprotein L 11b
ENSMUSG00000024500	414.237	1.99938	0.157325	12.7086	5.29773e-37	3.25117e-35	Ppp2r2b	72930	protein phosphatase 2, regulatory subunit B, beta
ENSMUSG00000040026	204.455	3.32516	0.261864	12.698	6.06259e-37	3.70811e-35	Saa3	20210	serum amyloid A 3
ENSMUSG00000039899	98.3078	4.10492	0.323721	12.6804	7.59185e-37	4.62799e-35	Fgl2	14190	fibrinogen-like protein 2
ENSMUSG00000072621	159.002	2.46617	0.195098	12.6406	1.26025e-36	7.65695e-35	Slfn10-ps	237887	schlafen 10, pseudogene
ENSMUSG00000000204	201.404	2.55265	0.20323	12.5604	3.48525e-36	2.11054e-34	Slfn4	20558	schlafen 4
ENSMUSG00000027669	924.658	1.29251	0.102975	12.5517	3.89141e-36	2.34872e-34	Gnb4	14696	guanine nucleotide binding protein (G protein), beta 4
ENSMUSG00000023959	54.3044	4.0668	0.324113	12.5475	4.10407e-36	2.46892e-34	Clic5	224796	chloride intracellular channel 5
ENSMUSG00000082088	311.103	2.79048	0.223284	12.4975	7.70442e-36	4.61962e-34	NA	NA	NA
ENSMUSG00000020057	480.908	1.44176	0.115415	12.492	8.25447e-36	4.93326e-34	Dram1	71712	DNA-damage regulated autophagy modulator 1
ENSMUSG00000063268	1100.03	2.49072	0.200135	12.4452	1.48579e-35	8.85085e-34	Parp10	671535	poly (ADP-ribose) polymerase family, member 10
ENSMUSG00000036986	1327.36	1.1157	0.0896628	12.4433	1.52067e-35	9.02924e-34	Pml	18854	promyelocytic leukemia
ENSMUSG00000017652	62.3945	3.34459	0.269623	12.4047	2.46388e-35	1.45823e-33	Cd40	21939	CD40 antigen
ENSMUSG00000041559	186.489	-2.4575	0.198565	-12.3763	3.51038e-35	2.0709e-33	Fmod	14264	fibromodulin
ENSMUSG00000027398	40.1002	4.24095	0.34299	12.3647	4.05974e-35	2.38729e-33	Il1b	16176	interleukin 1 beta
ENSMUSG00000028542	574.907	1.46764	0.118719	12.3623	4.1779e-35	2.44889e-33	Slc6a9	14664	solute carrier family 6 (neurotransmitter transporter, glycine), member 9
ENSMUSG00000089763	144.562	2.84117	0.23097	12.301	8.94558e-35	5.22673e-33	NA	NA	NA
ENSMUSG00000038615	5238.65	0.909285	0.0739714	12.2924	9.95327e-35	5.79699e-33	Nfe2l1	18023	nuclear factor, erythroid derived 2,-like 1
ENSMUSG00000024079	1600.54	1.83477	0.149344	12.2855	1.08379e-34	6.2922e-33	Eif2ak2	19106	eukaryotic translation initiation factor 2-alpha kinase 2
ENSMUSG00000036887	101.182	4.09344	0.333266	12.2828	1.12052e-34	6.48484e-33	C1qa	12259	complement component 1, q subcomponent, alpha polypeptide
ENSMUSG00000081769	50.1484	3.47952	0.283835	12.259	1.50415e-34	8.67756e-33	Gm12216	622459	predicted gene 12216
ENSMUSG00000029605	90.3153	3.24136	0.26446	12.2565	1.55075e-34	8.91825e-33	Oas1b	23961	2'-5' oligoadenylate synthetase 1B
ENSMUSG00000025877	238.036	3.20104	0.261275	12.2516	1.64701e-34	9.44219e-33	Hk3	212032	hexokinase 3
ENSMUSG00000036833	394.251	1.84437	0.150961	12.2175	2.50629e-34	1.43235e-32	Pnpla7	241274	patatin-like phospholipase domain containing 7
ENSMUSG00000092224	772.708	2.82427	0.231278	12.2116	2.69528e-34	1.53555e-32	NA	NA	NA
ENSMUSG00000030102	1924.57	1.09071	0.0893384	12.2088	2.79043e-34	1.58482e-32	Itpr1	16438	inositol 1,4,5-trisphosphate receptor 1
ENSMUSG00000063889	206.007	2.21299	0.18159	12.1868	3.65656e-34	2.07031e-32	Crem	12916	cAMP responsive element modulator
ENSMUSG00000043953	52.9047	3.99884	0.328215	12.1836	3.80212e-34	2.14609e-32	Ccrl2	54199	chemokine (C-C motif) receptor-like 2
ENSMUSG00000043279	1161.96	1.05654	0.0868374	12.1668	4.66796e-34	2.6267e-32	Trim56	384309	tripartite motif-containing 56
ENSMUSG00000031548	68.3467	3.08848	0.255415	12.092	1.16425e-33	6.53122e-32	Sfrp1	20377	secreted frizzled-related protein 1
ENSMUSG00000022575	1101.91	1.45027	0.120444	12.041	2.16411e-33	1.21032e-31	Gsdmd	69146	gasdermin D
ENSMUSG00000025279	30.8299	4.13797	0.34382	12.0353	2.31799e-33	1.29242e-31	Dnase1l3	13421	deoxyribonuclease 1-like 3
ENSMUSG00000031825	256.26	2.43142	0.202279	12.0201	2.78537e-33	1.5483e-31	Crispld2	78892	cysteine-rich secretory protein LCCL domain containing 2
ENSMUSG00000049872	92.6186	2.98196	0.248258	12.0115	3.09108e-33	1.71302e-31	Fam26e	103511	family with sequence similarity 26, member E
ENSMUSG00000041143	253.016	1.80316	0.150428	11.9869	4.16259e-33	2.29986e-31	Tmco4	77056	transmembrane and coiled-coil domains 4
ENSMUSG00000097415	297.151	1.88934	0.157668	11.9831	4.35928e-33	2.40128e-31	NA	NA	NA
ENSMUSG00000101751	76.0927	3.19457	0.26776	11.9307	8.18734e-33	4.4964e-31	NA	NA	NA
ENSMUSG00000090215	62.4639	3.47419	0.291781	11.9068	1.09065e-32	5.97182e-31	Trim34b	434218	tripartite motif-containing 34B
ENSMUSG00000021756	5039.98	0.865588	0.0728754	11.8776	1.54658e-32	8.44293e-31	Il6st	16195	interleukin 6 signal transducer
ENSMUSG00000020431	1207.47	-1.3471	0.113637	-11.8544	2.04131e-32	1.11106e-30	Adcy1	432530	adenylate cyclase 1
ENSMUSG00000027832	970.689	1.47195	0.124605	11.8129	3.34659e-32	1.81609e-30	Ptx3	19288	pentraxin related gene
ENSMUSG00000032060	1386.74	1.26639	0.107476	11.783	4.77614e-32	2.5842e-30	Cryab	12955	crystallin, alpha B
ENSMUSG00000021338	969.839	1.39011	0.118015	11.7791	5.00286e-32	2.69509e-30	Lrrc16a	68732	leucine rich repeat containing 16A
ENSMUSG00000025888	179.636	2.71059	0.230122	11.779	5.01055e-32	2.69509e-30	Casp1	12362	caspase 1
ENSMUSG00000027962	5733	1.10852	0.0945054	11.7297	8.98032e-32	4.81619e-30	Vcam1	22329	vascular cell adhesion molecule 1
ENSMUSG00000025492	6294.46	2.01129	0.172186	11.6809	1.59536e-31	8.53099e-30	Ifitm3	66141	interferon induced transmembrane protein 3
ENSMUSG00000093661	513.153	1.5227	0.130399	11.6772	1.66702e-31	8.88818e-30	Eif4e3	66892	eukaryotic translation initiation factor 4E member 3
ENSMUSG00000027951	1407.46	1.62582	0.140469	11.5742	5.56825e-31	2.96024e-29	Adar	56417	adenosine deaminase, RNA-specific
ENSMUSG00000015451	58.2793	2.91906	0.25389	11.4973	1.36094e-30	7.21415e-29	NA	NA	NA
ENSMUSG00000079222	148.118	2.27539	0.19842	11.4676	1.91992e-30	1.01478e-28	Gm16026	101056250	predicted pseudogene 16026
ENSMUSG00000053113	971.403	1.57546	0.137507	11.4573	2.16112e-30	1.13898e-28	Socs3	12702	suppressor of cytokine signaling 3
ENSMUSG00000076441	2680.15	0.931749	0.0813258	11.457	2.16899e-30	1.13984e-28	Ass1	11898	argininosuccinate synthetase 1
ENSMUSG00000021091	192.123	3.79254	0.331168	11.452	2.29758e-30	1.20396e-28	Serpina3n	20716	serine (or cysteine) peptidase inhibitor, clade A, member 3N
ENSMUSG00000039236	548.84	1.60125	0.140075	11.4314	2.91533e-30	1.5233e-28	Isg20	57444	interferon-stimulated protein
ENSMUSG00000021624	233.81	1.80761	0.158152	11.4296	2.97645e-30	1.55081e-28	Cd180	17079	CD180 antigen
ENSMUSG00000079507	2127.08	2.87707	0.25217	11.4092	3.76002e-30	1.9535e-28	H2-Q1	15006	histocompatibility 2, Q region locus 1
ENSMUSG00000029426	2027.38	1.28372	0.112571	11.4036	4.01082e-30	2.0779e-28	Scarb2	12492	scavenger receptor class B, member 2
ENSMUSG00000032265	162.931	2.4932	0.218715	11.3993	4.21499e-30	2.1775e-28	Fam46a	212943	family with sequence similarity 46, member A
ENSMUSG00000031778	661.505	1.23435	0.108573	11.3689	5.97322e-30	3.07713e-28	Cx3cl1	20312	chemokine (C-X3-C motif) ligand 1
ENSMUSG00000020826	36.8012	4.31872	0.380158	11.3603	6.59052e-30	3.3856e-28	Nos2	18126	nitric oxide synthase 2, inducible
ENSMUSG00000020601	215.092	-2.00547	0.176767	-11.3453	7.82361e-30	4.00779e-28	Trib2	217410	tribbles homolog 2 (Drosophila)
ENSMUSG00000098426	33.9809	3.86617	0.340855	11.3426	8.07295e-30	4.12397e-28	NA	NA	NA
ENSMUSG00000024737	342.036	2.05901	0.182593	11.2765	1.71481e-29	8.7355e-28	Slc15a3	65221	solute carrier family 15, member 3
ENSMUSG00000026923	940.708	1.471	0.130453	11.276	1.72335e-29	8.75461e-28	Notch1	18128	notch 1
ENSMUSG00000022892	9506	0.757952	0.0672886	11.2642	1.9715e-29	9.98747e-28	App	11820	amyloid beta (A4) precursor protein
ENSMUSG00000040612	887.916	-1.00826	0.0895731	-11.2563	2.15726e-29	1.08983e-27	Ildr2	100039795	immunoglobulin-like domain containing receptor 2
ENSMUSG00000079492	1655.35	2.64494	0.234989	11.2556	2.17349e-29	1.09501e-27	Gm11127	100529082	predicted gene 11127
ENSMUSG00000009585	919.442	1.21022	0.107704	11.2365	2.69785e-29	1.35545e-27	Apobec3	80287	apolipoprotein B mRNA editing enzyme, catalytic polypeptide 3
ENSMUSG00000073403	897.695	2.6059	0.232201	11.2226	3.15848e-29	1.58253e-27	NA	NA	NA
ENSMUSG00000035547	251.231	1.707	0.152426	11.1988	4.13145e-29	2.06437e-27	Capn5	12337	calpain 5
ENSMUSG00000026088	282.879	1.43226	0.127986	11.1908	4.52451e-29	2.25461e-27	Mitd1	69028	MIT, microtubule interacting and transport, domain containing 1
ENSMUSG00000079192	181.481	2.47051	0.221241	11.1666	5.94093e-29	2.95238e-27	NA	NA	NA
ENSMUSG00000020225	512.47	1.23386	0.110742	11.1418	7.85322e-29	3.89213e-27	Tmbim4	68212	transmembrane BAX inhibitor motif containing 4
ENSMUSG00000073411	4703.28	2.7007	0.242731	11.1263	9.3431e-29	4.61802e-27	H2-D1	14964	histocompatibility 2, D region locus 1
ENSMUSG00000054889	37.6357	3.81003	0.343392	11.0953	1.32253e-28	6.51925e-27	Dsp	109620	desmoplakin
ENSMUSG00000067212	4726.96	2.15011	0.194216	11.0707	1.74038e-28	8.55593e-27	H2-T23	15040	histocompatibility 2, T region locus 23
ENSMUSG00000097006	168.928	3.08321	0.278739	11.0613	1.93336e-28	9.47918e-27	9530082P21Rik	638247	RIKEN cDNA 9530082P21 gene
ENSMUSG00000038301	2205.28	1.71023	0.155249	11.0161	3.19725e-28	1.56341e-26	Snx10	71982	sorting nexin 10
ENSMUSG00000024501	3559.56	-1.07863	0.0980039	-11.006	3.57476e-28	1.74334e-26	Dpysl3	22240	dihydropyrimidinase-like 3
ENSMUSG00000073402	1275.09	2.93569	0.266762	11.0049	3.61887e-28	1.76016e-26	Gm8909	667977	predicted gene 8909
ENSMUSG00000050370	41.8512	3.35489	0.305486	10.9821	4.65759e-28	2.25937e-26	Ch25h	12642	cholesterol 25-hydroxylase
ENSMUSG00000079190	574.272	2.25373	0.2054	10.9724	5.1868e-28	2.50942e-26	LOC100041057	100041057	sp110 nuclear body protein-like
ENSMUSG00000095672	161.662	2.73682	0.251517	10.8812	1.41639e-27	6.83455e-26	NA	NA	NA
ENSMUSG00000033960	1899.17	0.964925	0.088727	10.8752	1.51295e-27	7.28125e-26	9430020K01Rik	240185	RIKEN cDNA 9430020K01 gene
ENSMUSG00000029304	10926.4	-1.3409	0.123404	-10.8659	1.67587e-27	8.04416e-26	Spp1	20750	secreted phosphoprotein 1
ENSMUSG00000020154	329.366	-1.6719	0.153919	-10.8622	1.74563e-27	8.35707e-26	Ptprb	19263	protein tyrosine phosphatase, receptor type, B
ENSMUSG00000034614	210.725	2.10063	0.193439	10.8594	1.79933e-27	8.59168e-26	Pik3ip1	216505	phosphoinositide-3-kinase interacting protein 1
ENSMUSG00000024424	416.852	1.57529	0.145318	10.8403	2.21838e-27	1.0565e-25	Ttc39c	72747	tetratricopeptide repeat domain 39C
ENSMUSG00000024401	159.72	2.17924	0.201636	10.8078	3.1622e-27	1.50209e-25	Tnf	21926	tumor necrosis factor
ENSMUSG00000092366	636.344	2.75697	0.25781	10.6938	1.0881e-26	5.15523e-25	NA	NA	NA
ENSMUSG00000037731	261.479	2.4799	0.232605	10.6614	1.54197e-26	7.2867e-25	Themis2	230787	thymocyte selection associated family member 2
ENSMUSG00000037966	820.018	1.1823	0.111069	10.6447	1.8453e-26	8.69766e-25	Ninj1	18081	ninjurin 1
ENSMUSG00000022231	306.253	-1.52918	0.143866	-10.6292	2.18056e-26	1.02514e-24	Sema5a	20356	sema domain, seven thrombospondin repeats (type 1 and type 1-like), transmembrane domain (TM) and short cytoplasmic domain, (semaphorin) 5A
ENSMUSG00000024112	24.6977	3.7357	0.352095	10.6099	2.68042e-26	1.25691e-24	Cacna1h	58226	calcium channel, voltage-dependent, T type, alpha 1H subunit
ENSMUSG00000016206	183.757	2.09309	0.197602	10.5925	3.23009e-26	1.51079e-24	H2-M3	14991	histocompatibility 2, M region locus 3
ENSMUSG00000030156	38.6817	3.45261	0.32658	10.572	4.01835e-26	1.87468e-24	Cd69	12515	CD69 antigen
ENSMUSG00000031627	816.819	1.45489	0.137711	10.5648	4.3398e-26	2.0195e-24	Irf2	16363	interferon regulatory factor 2
ENSMUSG00000022108	3037.21	0.806471	0.0764832	10.5444	5.39068e-26	2.50215e-24	Itm2b	16432	integral membrane protein 2B
ENSMUSG00000002797	191.733	1.58861	0.151056	10.5167	7.23739e-26	3.35082e-24	Ggct	110175	gamma-glutamyl cyclotransferase
ENSMUSG00000031906	2061.32	-1.07292	0.102459	-10.4717	1.16505e-25	5.38041e-24	Smpd3	58994	sphingomyelin phosphodiesterase 3, neutral
ENSMUSG00000036249	375.353	1.30508	0.124808	10.4567	1.36572e-25	6.29125e-24	Rbm43	71684	RNA binding motif protein 43
ENSMUSG00000021701	2892.61	-0.956073	0.0915303	-10.4454	1.53757e-25	7.06511e-24	Plk2	20620	polo-like kinase 2
ENSMUSG00000046718	3329.29	2.83281	0.271971	10.4158	2.09956e-25	9.62325e-24	Bst2	69550	bone marrow stromal cell antigen 2
ENSMUSG00000032826	299.475	1.15716	0.111127	10.413	2.16282e-25	9.88841e-24	Ank2	109676	ankyrin 2, brain
ENSMUSG00000067235	1030.32	2.6798	0.258575	10.3637	3.62481e-25	1.65313e-23	H2-Q10	15007	histocompatibility 2, Q region locus 10
ENSMUSG00000046687	1066.56	0.938745	0.0906562	10.355	3.97173e-25	1.80684e-23	Gm5424	432466	argininosuccinate synthase pseudogene
ENSMUSG00000024052	709.928	0.870398	0.0840929	10.3504	4.1658e-25	1.89043e-23	Lpin2	64898	lipin 2
ENSMUSG00000031779	22.2654	3.89604	0.378753	10.2865	8.10733e-25	3.66997e-23	Ccl22	20299	chemokine (C-C motif) ligand 22
ENSMUSG00000024457	814.054	1.1636	0.113181	10.2808	8.59671e-25	3.88189e-23	Trim26	22670	tripartite motif-containing 26
ENSMUSG00000020564	358.537	1.38533	0.134941	10.2662	1.00077e-24	4.50788e-23	Atxn7l1	380753	ataxin 7-like 1
ENSMUSG00000004508	487.396	1.57409	0.153561	10.2506	1.1763e-24	5.28553e-23	Gab2	14389	growth factor receptor bound protein 2-associated protein 2
ENSMUSG00000031712	77.8147	2.3856	0.233381	10.2219	1.58222e-24	7.09207e-23	Il15	16168	interleukin 15
ENSMUSG00000042350	770.421	0.930801	0.0911511	10.2116	1.75899e-24	7.86513e-23	Arel1	68497	apoptosis resistant E3 ubiquitin protein ligase 1
ENSMUSG00000009772	360.136	1.35802	0.133146	10.1994	1.99424e-24	8.89526e-23	Nuak2	74137	NUAK family, SNF1-like kinase, 2
ENSMUSG00000026628	250.542	2.57248	0.252779	10.1768	2.51697e-24	1.11996e-22	Atf3	11910	activating transcription factor 3
ENSMUSG00000037405	311.527	2.38026	0.235318	10.1151	4.73495e-24	2.10177e-22	Icam1	15894	intercellular adhesion molecule 1
ENSMUSG00000029378	54.3956	-2.20451	0.218186	-10.1038	5.31442e-24	2.35327e-22	Areg	11839	amphiregulin
ENSMUSG00000079455	246.974	2.40609	0.238851	10.0736	7.2285e-24	3.19311e-22	NA	NA	NA
ENSMUSG00000025203	18815	-0.80236	0.0799279	-10.0385	1.03181e-23	4.54693e-22	Scd2	20250	stearoyl-Coenzyme A desaturase 2
ENSMUSG00000030157	479.974	2.10629	0.210139	10.0233	1.20385e-23	5.2923e-22	Clec2d	93694	C-type lectin domain family 2, member d
ENSMUSG00000037242	8077.29	0.774656	0.0774315	10.0044	1.45775e-23	6.3931e-22	Clic4	29876	chloride intracellular channel 4 (mitochondrial)
ENSMUSG00000045322	79.281	2.22531	0.223094	9.97476	1.96569e-23	8.60014e-22	Tlr9	81897	toll-like receptor 9
ENSMUSG00000027955	1590.68	-1.294	0.129806	-9.96871	2.08922e-23	9.11879e-22	Fam198b	68659	family with sequence similarity 198, member B
ENSMUSG00000038119	1217.08	-0.994006	0.0998039	-9.95959	2.28994e-23	9.97105e-22	Cdon	57810	cell adhesion molecule-related/down-regulated by oncogenes
ENSMUSG00000079057	153.568	1.60742	0.161634	9.94481	2.65684e-23	1.15411e-21	Cyp4v3	102294	cytochrome P450, family 4, subfamily v, polypeptide 3
ENSMUSG00000021196	1825.35	1.21198	0.122006	9.93372	2.96967e-23	1.28695e-21	Pfkp	56421	phosphofructokinase, platelet
ENSMUSG00000032878	62.3066	2.35278	0.237419	9.9098	3.77398e-23	1.63165e-21	Ccdc85a	216613	coiled-coil domain containing 85A
ENSMUSG00000020572	2896.55	1.68961	0.170714	9.89729	4.27711e-23	1.84481e-21	Nampt	59027	nicotinamide phosphoribosyltransferase
ENSMUSG00000026535	6708.36	2.00873	0.203146	9.88813	4.68709e-23	2.01688e-21	Ifi202b	26388	interferon activated gene 202B
ENSMUSG00000044162	652.243	1.53363	0.155335	9.87304	5.44852e-23	2.33903e-21	Tnip3	414084	TNFAIP3 interacting protein 3
ENSMUSG00000083594	368.246	1.19788	0.121382	9.86869	5.69003e-23	2.43699e-21	NA	NA	NA
ENSMUSG00000069893	1240.62	0.956734	0.0969562	9.86769	5.74704e-23	2.45565e-21	9930111J21Rik1	667214	RIKEN cDNA 9930111J21 gene 1
ENSMUSG00000059498	178.643	2.29858	0.233167	9.85808	6.32496e-23	2.69629e-21	Fcgr3	14131	Fc receptor, IgG, low affinity III
ENSMUSG00000034947	435.893	1.29025	0.131244	9.83092	8.28573e-23	3.52394e-21	Tmem106a	217203	transmembrane protein 106A
ENSMUSG00000034707	2162.19	0.601464	0.0613189	9.80878	1.03204e-22	4.37912e-21	Gns	75612	glucosamine (N-acetyl)-6-sulfatase
ENSMUSG00000008540	769.695	1.67714	0.171522	9.77797	1.39985e-22	5.92602e-21	Mgst1	56615	microsomal glutathione S-transferase 1
ENSMUSG00000071637	251.83	1.67867	0.171977	9.76102	1.65486e-22	6.98941e-21	NA	NA	NA
ENSMUSG00000031304	105.64	1.87891	0.192628	9.75408	1.77194e-22	7.46665e-21	Il2rg	16186	interleukin 2 receptor, gamma chain
ENSMUSG00000005774	386.293	1.3516	0.138608	9.75122	1.82257e-22	7.66234e-21	Rfx5	53970	regulatory factor X, 5 (influences HLA class II expression)
ENSMUSG00000024063	982.082	-0.781798	0.0801903	-9.74928	1.85779e-22	7.79247e-21	Lbh	77889	limb-bud and heart
ENSMUSG00000068015	289.169	1.33601	0.13715	9.74124	2.01087e-22	8.41527e-21	Lrch1	380916	leucine-rich repeats and calponin homology (CH) domain containing 1
ENSMUSG00000025089	47.3285	2.45199	0.252019	9.72938	2.25971e-22	9.43505e-21	Gfra1	14585	glial cell line derived neurotrophic factor family receptor alpha 1
ENSMUSG00000034765	1031.87	-1.31558	0.135266	-9.72586	2.33917e-22	9.74457e-21	Dusp5	240672	dual specificity phosphatase 5
ENSMUSG00000027800	3371.68	-1.48538	0.153404	-9.68281	3.56764e-22	1.48284e-20	Tm4sf1	17112	transmembrane 4 superfamily member 1
ENSMUSG00000029826	3737.88	1.02332	0.106144	9.64084	5.37464e-22	2.22883e-20	Zc3hav1	78781	zinc finger CCCH type, antiviral 1
ENSMUSG00000024810	1202.4	-1.52064	0.157764	-9.6387	5.48804e-22	2.27071e-20	Il33	77125	interleukin 33
ENSMUSG00000004446	919.514	0.942869	0.0978408	9.63677	5.59225e-22	2.3086e-20	Bid	12122	BH3 interacting domain death agonist
ENSMUSG00000021880	42.1694	3.40746	0.353809	9.63079	5.92747e-22	2.44148e-20	Rnase6	78416	ribonuclease, RNase A family, 6
ENSMUSG00000026797	1084.78	0.839828	0.0872642	9.62397	6.33374e-22	2.60295e-20	Stxbp1	20910	syntaxin binding protein 1
ENSMUSG00000020846	500.269	-0.966642	0.100679	-9.60125	7.89816e-22	3.2386e-20	Fam101b	76566	family with sequence similarity 101, member B
ENSMUSG00000000682	285.812	1.82685	0.1905	9.58977	8.82854e-22	3.612e-20	Cd52	23833	CD52 antigen
ENSMUSG00000026358	80.9115	2.50912	0.261916	9.57987	9.71698e-22	3.96661e-20	Rgs1	50778	regulator of G-protein signaling 1
ENSMUSG00000026980	861.807	1.34744	0.140695	9.57705	9.98523e-22	4.06704e-20	Ly75	17076	lymphocyte antigen 75
ENSMUSG00000027994	483.74	0.910832	0.0951776	9.56982	1.07092e-21	4.35224e-20	Ccdc109b	66815	coiled-coil domain containing 109B
ENSMUSG00000042812	631.135	0.78914	0.0828595	9.52383	1.66907e-21	6.76804e-20	Foxf1	15227	forkhead box F1
ENSMUSG00000051339	1073.88	-0.968628	0.101811	-9.51395	1.8356e-21	7.42686e-20	2900026A02Rik	243219	RIKEN cDNA 2900026A02 gene
ENSMUSG00000078153	1017.62	1.87678	0.197292	9.51268	1.8581e-21	7.5013e-20	Psme2b	621823	protease (prosome, macropain) activator subunit 2B
ENSMUSG00000094799	138.061	2.72305	0.286415	9.50735	1.95575e-21	7.87813e-20	NA	NA	NA
ENSMUSG00000031497	45.9742	2.77419	0.291952	9.50222	2.05469e-21	8.25852e-20	Tnfsf13b	24099	tumor necrosis factor (ligand) superfamily, member 13b
ENSMUSG00000000708	774.275	1.00105	0.105591	9.48048	2.53106e-21	1.01509e-19	Kat2b	18519	K(lysine) acetyltransferase 2B
ENSMUSG00000009185	34.4389	3.31285	0.349658	9.47454	2.6793e-21	1.07219e-19	Ccl8	20307	chemokine (C-C motif) ligand 8
ENSMUSG00000031513	907.586	0.719502	0.0759566	9.47255	2.73093e-21	1.09046e-19	Leprotl1	68192	leptin receptor overlapping transcript-like 1
ENSMUSG00000032281	367.928	-1.15841	0.122311	-9.47102	2.77131e-21	1.10418e-19	Acsbg1	94180	acyl-CoA synthetase bubblegum family member 1
ENSMUSG00000039146	33.7098	3.30973	0.349722	9.4639	2.96681e-21	1.1795e-19	Ifi44l	15061	interferon-induced protein 44 like
ENSMUSG00000061186	227.954	1.42844	0.151035	9.45765	3.14933e-21	1.24935e-19	Sfmbt2	353282	Scm-like with four mbt domains 2
ENSMUSG00000049401	1786.47	1.38998	0.147201	9.44274	3.63146e-21	1.43749e-19	Ogfr	72075	opioid growth factor receptor
ENSMUSG00000032724	293.055	1.61515	0.172755	9.34938	8.81669e-21	3.4825e-19	Abtb2	99382	ankyrin repeat and BTB (POZ) domain containing 2
ENSMUSG00000038467	2267.83	0.882593	0.0944304	9.34649	9.06048e-21	3.57108e-19	Chmp4b	75608	charged multivesicular body protein 4B
ENSMUSG00000000275	1840.59	1.13211	0.122268	9.25923	2.05905e-20	8.09803e-19	Trim25	217069	tripartite motif-containing 25
ENSMUSG00000067203	1079.15	2.67905	0.289626	9.25002	2.24458e-20	8.80879e-19	NA	NA	NA
ENSMUSG00000022035	663.557	0.933504	0.101213	9.2232	2.88364e-20	1.12925e-18	Ccdc25	67179	coiled-coil domain containing 25
ENSMUSG00000005803	387.836	1.00814	0.109399	9.21528	3.10476e-20	1.21325e-18	Sqrdl	59010	sulfide quinone reductase-like (yeast)
ENSMUSG00000079794	73.5889	2.49802	0.271709	9.19377	3.79324e-20	1.47912e-18	NA	NA	NA
ENSMUSG00000026483	332.236	1.52471	0.165897	9.19071	3.90263e-20	1.51854e-18	Fam129a	63913	family with sequence similarity 129, member A
ENSMUSG00000073405	758.061	2.68135	0.292091	9.17983	4.31777e-20	1.67651e-18	NA	NA	NA
ENSMUSG00000031785	128.926	-1.59329	0.173983	-9.15775	5.29921e-20	2.05322e-18	Adgrg1	14766	adhesion G protein-coupled receptor G1
ENSMUSG00000030717	713.998	1.01314	0.111098	9.11938	7.55582e-20	2.92137e-18	Nupr1	56312	nuclear protein transcription regulator 1
ENSMUSG00000079293	137.878	2.15921	0.237173	9.10392	8.71299e-20	3.36167e-18	Clec7a	56644	C-type lectin domain family 7, member a
ENSMUSG00000074063	395.099	1.35831	0.149749	9.0706	1.18366e-19	4.55721e-18	Osgin1	71839	oxidative stress induced growth inhibitor 1
ENSMUSG00000035373	1060.53	1.58568	0.17518	9.05171	1.40752e-19	5.4077e-18	Ccl7	20306	chemokine (C-C motif) ligand 7
ENSMUSG00000026102	233.851	1.1513	0.127319	9.04261	1.5297e-19	5.86481e-18	Inpp1	16329	inositol polyphosphate-1-phosphatase
ENSMUSG00000025324	649.663	0.891716	0.0986804	9.03641	1.61902e-19	6.19429e-18	Atp10a	11982	ATPase, class V, type 10A
ENSMUSG00000001119	17477.6	-0.986892	0.110168	-8.9581	3.30322e-19	1.26116e-17	Col6a1	12833	collagen, type VI, alpha 1
ENSMUSG00000020407	67.6047	1.91661	0.213999	8.9562	3.36053e-19	1.28036e-17	Upp1	22271	uridine phosphorylase 1
ENSMUSG00000004891	1127.66	1.03625	0.115843	8.94528	3.71018e-19	1.41064e-17	Nes	18008	nestin
ENSMUSG00000021280	249.464	1.53825	0.172225	8.9316	4.19894e-19	1.59316e-17	Exoc3l4	74190	exocyst complex component 3-like 4
ENSMUSG00000024397	64.4299	2.63525	0.295246	8.92559	4.4332e-19	1.67856e-17	Aif1	11629	allograft inflammatory factor 1
ENSMUSG00000025701	47.7285	-2.81344	0.316147	-8.89915	5.62757e-19	2.12638e-17	Alox5	11689	arachidonate 5-lipoxygenase
ENSMUSG00000020476	2287.09	0.918939	0.103299	8.89588	5.79569e-19	2.18539e-17	Dbnl	13169	drebrin-like
ENSMUSG00000044701	13.0819	3.42616	0.385802	8.88064	6.64794e-19	2.5016e-17	Il27	246779	interleukin 27
ENSMUSG00000037816	237.138	1.12595	0.126843	8.87675	6.88424e-19	2.58519e-17	Fbxw17	109082	F-box and WD-40 domain protein 17
ENSMUSG00000028657	1243.3	1.09447	0.123528	8.8601	7.99434e-19	2.99591e-17	Ppt1	19063	palmitoyl-protein thioesterase 1
ENSMUSG00000025509	542.883	1.01602	0.114802	8.85018	8.73747e-19	3.26771e-17	Pnpla2	66853	patatin-like phospholipase domain containing 2
ENSMUSG00000038816	552.59	-1.03606	0.117286	-8.83367	1.01296e-18	3.78063e-17	Ctnnal1	54366	catenin (cadherin associated protein), alpha-like 1
ENSMUSG00000039518	134.388	1.80295	0.204288	8.82553	1.08944e-18	4.05778e-17	Cdsn	386463	corneodesmosin
ENSMUSG00000023048	1225.33	1.10112	0.124971	8.81098	1.24054e-18	4.61119e-17	Prr13	66151	proline rich 13
ENSMUSG00000102037	281.729	2.07049	0.235207	8.80282	1.33415e-18	4.94908e-17	Bcl2a1a	12044	B cell leukemia/lymphoma 2 related protein A1a
ENSMUSG00000033781	212.436	1.28497	0.14717	8.73118	2.52037e-18	9.33048e-17	Asb13	142688	ankyrin repeat and SOCS box-containing 13
ENSMUSG00000055850	1828.82	0.631789	0.0724164	8.7244	2.67597e-18	9.88648e-17	Rnf181	66510	ring finger protein 181
ENSMUSG00000041362	148.162	1.54444	0.17756	8.69813	3.37404e-18	1.24404e-16	Shtn1	71653	shootin 1
ENSMUSG00000021403	83.7234	1.84363	0.212049	8.69435	3.48811e-18	1.28351e-16	Serpinb9b	20706	serine (or cysteine) peptidase inhibitor, clade B, member 9b
ENSMUSG00000095687	1008.67	0.825441	0.0950246	8.68661	3.73415e-18	1.37129e-16	Rnaset2a	100037283	ribonuclease T2A
ENSMUSG00000026932	1227.07	0.694509	0.0801451	8.66565	4.48946e-18	1.64536e-16	Nacc2	67991	nucleus accumbens associated 2, BEN and BTB (POZ) domain containing
ENSMUSG00000025092	155.546	1.47838	0.171504	8.62011	6.68894e-18	2.44655e-16	Hspa12a	73442	heat shock protein 12A
ENSMUSG00000027533	1280.36	-0.919982	0.106867	-8.60868	7.39057e-18	2.69778e-16	Fabp5	16592	fatty acid binding protein 5, epidermal
ENSMUSG00000079197	3426.4	1.81863	0.211556	8.59645	8.22169e-18	2.99519e-16	Psme2	19188	proteasome (prosome, macropain) activator subunit 2 (PA28 beta)
ENSMUSG00000019850	1227.62	1.09597	0.127933	8.56674	1.06457e-17	3.87055e-16	Tnfaip3	21929	tumor necrosis factor, alpha-induced protein 3
ENSMUSG00000041482	372.393	-1.0023	0.11707	-8.56151	1.11395e-17	4.04204e-16	Piezo2	667742	piezo-type mechanosensitive ion channel component 2
ENSMUSG00000025521	340.576	1.02666	0.120466	8.52241	1.56268e-17	5.65906e-16	Tmem192	73067	transmembrane protein 192
ENSMUSG00000016918	315.643	1.18451	0.139498	8.49123	2.04454e-17	7.37484e-16	Sulf1	240725	sulfatase 1
ENSMUSG00000046186	1200	-1.16935	0.137709	-8.49144	2.04099e-17	7.37484e-16	Cd109	235505	CD109 antigen
ENSMUSG00000043415	107.539	1.95823	0.230697	8.48833	2.09625e-17	7.54649e-16	Otud1	71198	OTU domain containing 1
ENSMUSG00000023952	599.299	1.29833	0.152969	8.48757	2.11011e-17	7.58146e-16	Gtpbp2	56055	GTP binding protein 2
ENSMUSG00000017057	1639.8	1.54609	0.182426	8.47516	2.34762e-17	8.41829e-16	Il13ra1	16164	interleukin 13 receptor, alpha 1
ENSMUSG00000035852	16.7968	3.14869	0.371615	8.47298	2.39197e-17	8.56052e-16	Misp	78906	mitotic spindle positioning
ENSMUSG00000019970	3128.98	-0.882043	0.104177	-8.46681	2.52199e-17	9.00824e-16	Sgk1	20393	serum/glucocorticoid regulated kinase 1
ENSMUSG00000035673	895.15	1.08869	0.128803	8.45241	2.8535e-17	1.01725e-15	Sbno2	216161	strawberry notch homolog 2 (Drosophila)
ENSMUSG00000042842	917.201	1.16122	0.137693	8.43341	3.35735e-17	1.19454e-15	Serpinb6b	20708	serine (or cysteine) peptidase inhibitor, clade B, member 6b
ENSMUSG00000053175	396.928	1.29851	0.154117	8.4255	3.59202e-17	1.27555e-15	Bcl3	12051	B cell leukemia/lymphoma 3
ENSMUSG00000057789	2501.48	0.948635	0.112704	8.41701	3.86205e-17	1.36878e-15	Bak1	12018	BCL2-antagonist/killer 1
ENSMUSG00000020611	2031.26	0.958683	0.114239	8.39187	4.78464e-17	1.69249e-15	Gna13	14674	guanine nucleotide binding protein, alpha 13
ENSMUSG00000031652	1717.99	0.812456	0.0969223	8.38255	5.17954e-17	1.82864e-15	N4bp1	80750	NEDD4 binding protein 1
ENSMUSG00000026463	200.358	-1.27269	0.152187	-8.36267	6.13166e-17	2.16061e-15	Atp2b4	381290	ATPase, Ca++ transporting, plasma membrane 4
ENSMUSG00000024798	111.969	-1.44758	0.173177	-8.35893	6.32886e-17	2.22581e-15	Htr7	15566	5-hydroxytryptamine (serotonin) receptor 7
ENSMUSG00000031877	402.908	-0.911289	0.109209	-8.34442	7.15645e-17	2.51204e-15	Ces2g	72361	carboxylesterase 2G
ENSMUSG00000027360	20.095	3.16268	0.379667	8.33013	8.07567e-17	2.82927e-15	Hdc	15186	histidine decarboxylase
ENSMUSG00000071042	204.117	-1.52876	0.183649	-8.32438	8.477e-17	2.9642e-15	Rasgrp3	240168	RAS, guanyl releasing protein 3
ENSMUSG00000083178	76.9436	1.74637	0.209875	8.321	8.72233e-17	3.04416e-15	NA	NA	NA
ENSMUSG00000024459	31.2189	2.80713	0.338103	8.30257	1.01884e-16	3.54904e-15	H2-M5	240095	histocompatibility 2, M region locus 5
ENSMUSG00000000253	479.543	-1.33879	0.161483	-8.29061	1.12665e-16	3.91714e-15	Gmpr	66355	guanosine monophosphate reductase
ENSMUSG00000019173	3142.37	0.664492	0.0802193	8.28345	1.19657e-16	4.15234e-15	Rab5c	19345	RAB5C, member RAS oncogene family
ENSMUSG00000056692	1962.82	0.50525	0.0609997	8.28283	1.20286e-16	4.16628e-15	D17Wsu92e	224647	DNA segment, Chr 17, Wayne State University 92, expressed
ENSMUSG00000048218	74.1185	1.64237	0.198567	8.27111	1.32715e-16	4.58808e-15	Amigo2	105827	adhesion molecule with Ig like domain 2
ENSMUSG00000013089	355.832	-0.873429	0.105609	-8.27039	1.33523e-16	4.60729e-15	Etv5	104156	ets variant 5
ENSMUSG00000075254	1953.2	0.74205	0.0897856	8.26469	1.40055e-16	4.82359e-15	Heg1	77446	HEG homolog 1 (zebrafish)
ENSMUSG00000023043	25.2465	2.67128	0.323809	8.24955	1.5899e-16	5.46542e-15	Krt18	16668	keratin 18
ENSMUSG00000031530	1455.18	-0.845737	0.102566	-8.24578	1.64083e-16	5.62992e-15	Dusp4	319520	dual specificity phosphatase 4
ENSMUSG00000017724	459.518	-0.913444	0.111017	-8.22793	1.90477e-16	6.52329e-15	Etv4	18612	ets variant 4
ENSMUSG00000058070	1813.62	-0.716227	0.0872215	-8.21158	2.1829e-16	7.46184e-15	Eml1	68519	echinoderm microtubule associated protein like 1
ENSMUSG00000089937	35.8756	2.99264	0.364582	8.20842	2.24125e-16	7.64703e-15	NA	NA	NA
ENSMUSG00000030187	75.4081	2.24476	0.273623	8.20386	2.32793e-16	7.92797e-15	Klra2	16633	killer cell lectin-like receptor, subfamily A, member 2
ENSMUSG00000020027	213.019	-1.21495	0.148355	-8.18947	2.62373e-16	8.91875e-15	Socs2	216233	suppressor of cytokine signaling 2
ENSMUSG00000046688	110.261	1.86878	0.228348	8.18393	2.74731e-16	9.32147e-15	Tifa	211550	TRAF-interacting protein with forkhead-associated domain
ENSMUSG00000023034	189.209	-1.66425	0.203579	-8.17497	2.95939e-16	1.00225e-14	Nr4a1	15370	nuclear receptor subfamily 4, group A, member 1
ENSMUSG00000020044	35596.9	0.791845	0.0969745	8.1655	3.20113e-16	1.08211e-14	Timp3	21859	tissue inhibitor of metalloproteinase 3
ENSMUSG00000019461	1617.88	0.701186	0.0859648	8.15666	3.44413e-16	1.16211e-14	Plscr3	70310	phospholipid scramblase 3
ENSMUSG00000029771	768.566	1.32135	0.162435	8.13463	4.13192e-16	1.39161e-14	Irf5	27056	interferon regulatory factor 5
ENSMUSG00000031075	285.693	-1.08237	0.133291	-8.12036	4.64809e-16	1.56258e-14	Ano1	101772	anoctamin 1, calcium activated chloride channel
ENSMUSG00000051498	127.474	1.39449	0.172534	8.08238	6.35123e-16	2.13122e-14	Tlr6	21899	toll-like receptor 6
ENSMUSG00000069601	345.667	-0.893298	0.110593	-8.07738	6.61727e-16	2.21642e-14	Ank3	11735	ankyrin 3, epithelial
ENSMUSG00000023947	860.462	1.27932	0.158413	8.07585	6.70098e-16	2.24036e-14	Nfkbie	18037	nuclear factor of kappa light polypeptide gene enhancer in B cells inhibitor, epsilon
ENSMUSG00000094724	981.796	0.8293	0.102888	8.06023	7.61516e-16	2.54135e-14	Rnaset2b	68195	ribonuclease T2B
ENSMUSG00000020486	34.061	2.49451	0.309559	8.05829	7.73718e-16	2.57737e-14	2004-09-01	18952	septin 4
ENSMUSG00000051391	6887.94	0.457191	0.0567453	8.0569	7.82529e-16	2.60198e-14	Ywhag	22628	tyrosine 3-monooxygenase/tryptophan 5-monooxygenase activation protein, gamma polypeptide
ENSMUSG00000062127	1151.37	0.907333	0.112657	8.05396	8.016e-16	2.66055e-14	Cttnbp2nl	80281	CTTNBP2 N-terminal like
ENSMUSG00000031583	725.503	0.889569	0.110499	8.05046	8.24851e-16	2.73277e-14	Wrn	22427	Werner syndrome homolog (human)
ENSMUSG00000039031	271.941	-1.09382	0.136013	-8.04206	8.83388e-16	2.92141e-14	Arhgap18	73910	Rho GTPase activating protein 18
ENSMUSG00000061288	606.361	0.86645	0.108189	8.00868	1.15945e-15	3.82744e-14	Taok3	330177	TAO kinase 3
ENSMUSG00000021758	53.3755	2.30159	0.287801	7.99717	1.27309e-15	4.19502e-14	Ddx4	13206	DEAD (Asp-Glu-Ala-Asp) box polypeptide 4
ENSMUSG00000078616	10.9738	3.1087	0.388813	7.99536	1.29199e-15	4.24964e-14	NA	NA	NA
ENSMUSG00000022014	34.7685	2.22286	0.279163	7.96257	1.68498e-15	5.5323e-14	Epsti1	108670	epithelial stromal interaction 1 (breast)
ENSMUSG00000008496	33.2114	2.23521	0.280836	7.95913	1.73249e-15	5.67808e-14	Pou2f2	18987	POU domain, class 2, transcription factor 2
ENSMUSG00000038415	181.027	-1.268	0.15936	-7.95685	1.76467e-15	5.77323e-14	Foxq1	15220	forkhead box Q1
ENSMUSG00000024427	79.4198	-1.59207	0.200096	-7.95656	1.76882e-15	5.77647e-14	Spry4	24066	sprouty homolog 4 (Drosophila)
ENSMUSG00000030064	2132.87	-0.830973	0.104455	-7.95532	1.78665e-15	5.8243e-14	Frmd4b	232288	FERM domain containing 4B
ENSMUSG00000092368	107.131	1.42701	0.179885	7.93293	2.1404e-15	6.96505e-14	NA	NA	NA
ENSMUSG00000046157	456.594	1.79722	0.226891	7.9211	2.35423e-15	7.64728e-14	Tmem229b	268567	transmembrane protein 229B
ENSMUSG00000060131	180.279	1.76748	0.22349	7.90856	2.60388e-15	8.44322e-14	Atp8b4	241633	ATPase, class I, type 8B, member 4
ENSMUSG00000033545	822.744	0.713816	0.0902951	7.90536	2.67151e-15	8.64717e-14	Znrf1	170737	zinc and ring finger 1
ENSMUSG00000032508	567.214	1.22263	0.154885	7.89381	2.931e-15	9.47033e-14	Myd88	17874	myeloid differentiation primary response gene 88
ENSMUSG00000043635	59.488	2.03229	0.257792	7.88347	3.18411e-15	1.027e-13	Adamts3	330119	a disintegrin-like and metallopeptidase (reprolysin type) with thrombospondin type 1 motif, 3
ENSMUSG00000039232	175.648	1.32227	0.167855	7.87748	3.34058e-15	1.07557e-13	Stx11	74732	syntaxin 11
ENSMUSG00000048249	307.902	1.67125	0.212403	7.8683	3.59504e-15	1.15547e-13	Crebrf	77128	CREB3 regulatory factor
ENSMUSG00000011114	2239.17	0.54188	0.0688948	7.86533	3.68133e-15	1.18113e-13	Tbrg1	21376	transforming growth factor beta regulated gene 1
ENSMUSG00000015354	103.064	-1.47122	0.187262	-7.85647	3.95114e-15	1.26547e-13	Pcolce2	76477	procollagen C-endopeptidase enhancer 2
ENSMUSG00000050447	224.07	-1.29115	0.164389	-7.85424	4.02202e-15	1.28592e-13	Lypd6	320343	LY6/PLAUR domain containing 6
ENSMUSG00000053286	409.261	0.893574	0.113782	7.85339	4.04935e-15	1.2924e-13	Trmt1l	98685	tRNA methyltransferase 1 like
ENSMUSG00000055541	84.8715	2.0865	0.265795	7.85005	4.15864e-15	1.32497e-13	Lair1	52855	leukocyte-associated Ig-like receptor 1
ENSMUSG00000036136	687.062	-0.840691	0.107103	-7.84934	4.18218e-15	1.33015e-13	Fam110c	104943	family with sequence similarity 110, member C
ENSMUSG00000015340	956.821	1.42291	0.181347	7.84634	4.28357e-15	1.36003e-13	Cybb	13058	cytochrome b-245, beta polypeptide
ENSMUSG00000057074	96.4678	-1.59234	0.203445	-7.82687	5.00177e-15	1.58531e-13	Ces1g	12623	carboxylesterase 1G
ENSMUSG00000015396	70.2358	2.42772	0.310352	7.82247	5.17981e-15	1.6389e-13	Cd83	12522	CD83 antigen
ENSMUSG00000034845	20.1845	2.68648	0.344953	7.78797	6.80952e-15	2.15082e-13	Plvap	84094	plasmalemma vesicle associated protein
ENSMUSG00000026981	61.9967	1.89082	0.243074	7.77878	7.32267e-15	2.30891e-13	Il1rn	16181	interleukin 1 receptor antagonist
ENSMUSG00000041220	679.987	-0.984428	0.126792	-7.76415	8.21951e-15	2.58723e-13	Elovl6	170439	ELOVL family member 6, elongation of long chain fatty acids (yeast)
ENSMUSG00000018930	97.2264	2.3712	0.305554	7.76034	8.47009e-15	2.66153e-13	Ccl4	20303	chemokine (C-C motif) ligand 4
ENSMUSG00000029381	776.151	0.994643	0.128371	7.74818	9.32157e-15	2.92406e-13	Shroom3	27428	shroom family member 3
ENSMUSG00000045795	179.289	1.30682	0.169278	7.71994	1.16386e-14	3.64463e-13	Whamm	434204	WAS protein homolog associated with actin, golgi membranes and microtubules
ENSMUSG00000035517	460.565	0.946957	0.122751	7.71448	1.21473e-14	3.79742e-13	Tdrd7	100121	tudor domain containing 7
ENSMUSG00000020241	12843.3	-0.953536	0.123651	-7.7115	1.2435e-14	3.88074e-13	Col6a2	12834	collagen, type VI, alpha 2
ENSMUSG00000022816	10902.8	0.416228	0.0540212	7.7049	1.30947e-14	4.07966e-13	Fstl1	14314	follistatin-like 1
ENSMUSG00000063730	364.219	1.10026	0.142909	7.69905	1.37079e-14	4.26344e-13	Hsd3b2	15493	hydroxy-delta-5-steroid dehydrogenase, 3 beta- and steroid delta-isomerase 2
ENSMUSG00000022146	607.307	1.08399	0.140801	7.69876	1.37393e-14	4.26596e-13	Osmr	18414	oncostatin M receptor
ENSMUSG00000051457	288.005	1.07511	0.140065	7.67578	1.64416e-14	5.09633e-13	Spn	20737	sialophorin
ENSMUSG00000029082	82.7351	1.69172	0.220476	7.67303	1.67974e-14	5.19783e-13	Bst1	12182	bone marrow stromal cell antigen 1
ENSMUSG00000023092	888.047	-0.730731	0.0953123	-7.6667	1.76471e-14	5.45152e-13	Fhl1	14199	four and a half LIM domains 1
ENSMUSG00000085603	88.8028	2.58065	0.337481	7.64681	2.06028e-14	6.35385e-13	NA	NA	NA
ENSMUSG00000054509	617.374	0.818461	0.107052	7.64543	2.08244e-14	6.4114e-13	Parp4	328417	poly (ADP-ribose) polymerase family, member 4
ENSMUSG00000050530	1043.03	-0.714879	0.0935352	-7.64289	2.12405e-14	6.52851e-13	Fam171a1	269233	family with sequence similarity 171, member A1
ENSMUSG00000026576	209.21	-1.40189	0.183439	-7.64224	2.1347e-14	6.55023e-13	Atp1b1	11931	ATPase, Na+/K+ transporting, beta 1 polypeptide
ENSMUSG00000006586	91.3457	1.75321	0.229628	7.635	2.25824e-14	6.91771e-13	Runx1t1	12395	runt-related transcription factor 1
ENSMUSG00000056313	104.601	-1.61939	0.212167	-7.63262	2.30027e-14	7.03466e-13	1810011O10Rik	69068	RIKEN cDNA 1810011O10 gene
ENSMUSG00000047067	64.3639	1.67962	0.220148	7.6295	2.35672e-14	7.19529e-13	Dusp28	67446	dual specificity phosphatase 28
ENSMUSG00000034708	3291.89	1.29997	0.170978	7.60319	2.88922e-14	8.80635e-13	Grn	14824	granulin
ENSMUSG00000074794	372.137	-1.29908	0.170873	-7.60264	2.90148e-14	8.829e-13	Arrdc3	105171	arrestin domain containing 3
ENSMUSG00000015947	246.886	2.13376	0.280703	7.6015	2.92725e-14	8.89263e-13	Fcgr1	14129	Fc receptor, IgG, high affinity I
ENSMUSG00000031549	7.97102	3.00459	0.397337	7.56181	3.975e-14	1.20555e-12	Ido2	209176	indoleamine 2,3-dioxygenase 2
ENSMUSG00000034574	453.855	1.02978	0.13636	7.55188	4.29031e-14	1.29903e-12	Daam1	208846	dishevelled associated activator of morphogenesis 1
ENSMUSG00000029314	78.3021	1.59949	0.211841	7.55043	4.33832e-14	1.31139e-12	Agpat9	231510	1-acylglycerol-3-phosphate O-acyltransferase 9
ENSMUSG00000024789	2522.5	1.01883	0.134944	7.55002	4.35206e-14	1.31337e-12	Jak2	16452	Janus kinase 2
ENSMUSG00000025804	182.697	1.58458	0.210273	7.53584	4.85208e-14	1.46186e-12	Ccr1	12768	chemokine (C-C motif) receptor 1
ENSMUSG00000023915	255.172	-1.10698	0.146916	-7.53477	4.89181e-14	1.4714e-12	Tnfrsf21	94185	tumor necrosis factor receptor superfamily, member 21
ENSMUSG00000039934	205.664	1.16524	0.154816	7.52662	5.20724e-14	1.56371e-12	Gsap	212167	gamma-secretase activating protein
ENSMUSG00000030218	391.791	-1.11082	0.148013	-7.50492	6.14681e-14	1.84283e-12	Mgp	17313	matrix Gla protein
ENSMUSG00000048578	8133.94	-0.473431	0.0630996	-7.50291	6.24146e-14	1.86815e-12	Mlec	109154	malectin
ENSMUSG00000044350	400.074	1.04115	0.139417	7.46787	8.15052e-14	2.43557e-12	Lacc1	210808	laccase (multicopper oxidoreductase) domain containing 1
ENSMUSG00000061353	24138.1	-0.800379	0.107309	-7.45865	8.74122e-14	2.60782e-12	Cxcl12	20315	chemokine (C-X-C motif) ligand 12
ENSMUSG00000042700	2004.2	0.645999	0.0867415	7.4474	9.5196e-14	2.83541e-12	Sipa1l1	217692	signal-induced proliferation-associated 1 like 1
ENSMUSG00000044646	820.265	0.884559	0.118858	7.44213	9.90755e-14	2.94617e-12	Zbtb7c	207259	zinc finger and BTB domain containing 7C
ENSMUSG00000042659	107.814	1.44549	0.194254	7.4412	9.97716e-14	2.96205e-12	Arrdc4	66412	arrestin domain containing 4
ENSMUSG00000017756	1187.95	0.668092	0.0898395	7.43651	1.03377e-13	3.06413e-12	Slc12a7	20499	solute carrier family 12, member 7
ENSMUSG00000033294	847.273	0.805781	0.108404	7.43316	1.06036e-13	3.13785e-12	Noc4l	100608	nucleolar complex associated 4 homolog (S. cerevisiae)
ENSMUSG00000022425	99.0044	2.10904	0.283809	7.43119	1.07621e-13	3.1796e-12	Enpp2	18606	ectonucleotide pyrophosphatase/phosphodiesterase 2
ENSMUSG00000037852	2162.39	-0.569516	0.0766454	-7.43053	1.08163e-13	3.19047e-12	Cpe	12876	carboxypeptidase E
ENSMUSG00000027663	768.59	-0.842032	0.11344	-7.42273	1.14729e-13	3.37867e-12	Zmat3	22401	zinc finger matrin type 3
ENSMUSG00000026249	322.346	-0.825001	0.11122	-7.41773	1.19144e-13	3.50306e-12	Serpine2	20720	serine (or cysteine) peptidase inhibitor, clade E, member 2
ENSMUSG00000028064	140.428	1.83658	0.247703	7.41445	1.22129e-13	3.58507e-12	Sema4a	20351	sema domain, immunoglobulin domain (Ig), transmembrane domain (TM) and short cytoplasmic domain, (semaphorin) 4A
ENSMUSG00000049657	328.509	0.805499	0.1087	7.41028	1.26029e-13	3.69363e-12	Zbtb5	230119	zinc finger and BTB domain containing 5
ENSMUSG00000048078	104.919	1.66303	0.224473	7.40861	1.27633e-13	3.73463e-12	Tenm4	23966	teneurin transmembrane protein 4
ENSMUSG00000022419	339.363	-1.46205	0.197436	-7.40518	1.30972e-13	3.82623e-12	Deptor	97998	DEP domain containing MTOR-interacting protein
ENSMUSG00000049907	77.1214	1.65321	0.223847	7.38543	1.51959e-13	4.43225e-12	Rasl11b	68939	RAS-like, family 11, member B
ENSMUSG00000020400	1726.11	0.869258	0.117743	7.38269	1.55126e-13	4.51742e-12	Tnip1	57783	TNFAIP3 interacting protein 1
ENSMUSG00000062421	908.79	-0.667892	0.0905255	-7.37794	1.60751e-13	4.6738e-12	Arf2	11841	ADP-ribosylation factor 2
ENSMUSG00000059430	328.827	-1.00656	0.136463	-7.37605	1.63056e-13	4.73327e-12	Actg2	11468	actin, gamma 2, smooth muscle, enteric
ENSMUSG00000030341	2420.45	0.782456	0.106137	7.37215	1.67901e-13	4.86622e-12	Tnfrsf1a	21937	tumor necrosis factor receptor superfamily, member 1a
ENSMUSG00000101639	10.384	2.88013	0.390966	7.36671	1.74889e-13	5.0607e-12	NA	NA	NA
ENSMUSG00000022831	674.277	1.27528	0.173261	7.36042	1.8333e-13	5.29658e-12	Hcls1	15163	hematopoietic cell specific Lyn substrate 1
ENSMUSG00000022479	1290.26	0.918552	0.124848	7.35735	1.87595e-13	5.40896e-12	Vdr	22337	vitamin D receptor
ENSMUSG00000044827	63.5849	1.90698	0.2592	7.3572	1.87811e-13	5.40896e-12	Tlr1	21897	toll-like receptor 1
ENSMUSG00000020571	9432.5	-0.435572	0.059237	-7.35305	1.93737e-13	5.57084e-12	Pdia6	71853	protein disulfide isomerase associated 6
ENSMUSG00000022867	1329.37	0.89374	0.121559	7.35234	1.94763e-13	5.59155e-12	Usp25	30940	ubiquitin specific peptidase 25
ENSMUSG00000025408	555.469	1.10602	0.150473	7.35031	1.97741e-13	5.66816e-12	Ddit3	13198	DNA-damage inducible transcript 3
ENSMUSG00000078763	10.0121	2.91545	0.397858	7.32786	2.33851e-13	6.69276e-12	Slfn1	20555	schlafen 1
ENSMUSG00000042333	67.0607	2.02575	0.276554	7.32498	2.38937e-13	6.82762e-12	Tnfrsf14	230979	tumor necrosis factor receptor superfamily, member 14 (herpesvirus entry mediator)
ENSMUSG00000021806	1352.57	-0.836846	0.114304	-7.32126	2.45653e-13	7.00858e-12	Nid2	18074	nidogen 2
ENSMUSG00000092657	32.4321	2.64989	0.362252	7.31504	2.57309e-13	7.3297e-12	NA	NA	NA
ENSMUSG00000027276	405.069	-0.894226	0.122301	-7.31172	2.63753e-13	7.50159e-12	Jag1	16449	jagged 1
ENSMUSG00000024675	30.5047	2.51848	0.344795	7.30427	2.78781e-13	7.91669e-12	Ms4a4c	64380	membrane-spanning 4-domains, subfamily A, member 4C
ENSMUSG00000079722	9.40134	2.85249	0.390946	7.29638	2.95609e-13	8.38154e-12	Ttll2	100216474	tubulin tyrosine ligase-like family, member 2
ENSMUSG00000027750	737.788	-1.18209	0.162199	-7.28789	3.14846e-13	8.91316e-12	Postn	50706	periostin, osteoblast specific factor
ENSMUSG00000026630	17.149	2.65545	0.364451	7.28615	3.18943e-13	9.0152e-12	Batf3	381319	basic leucine zipper transcription factor, ATF-like 3
ENSMUSG00000075225	10.6639	2.82708	0.388748	7.27227	3.53494e-13	9.9764e-12	Ccdc162	75973	coiled-coil domain containing 162
ENSMUSG00000032420	486.927	-0.870502	0.119767	-7.26832	3.63977e-13	1.02564e-11	Nt5e	23959	5' nucleotidase, ecto
ENSMUSG00000099974	322.067	1.94179	0.26781	7.25062	4.14863e-13	1.16723e-11	Bcl2a1d	12047	B cell leukemia/lymphoma 2 related protein A1d
ENSMUSG00000023992	162.401	-1.77709	0.245509	-7.23839	4.54028e-13	1.27546e-11	Trem2	83433	triggering receptor expressed on myeloid cells 2
ENSMUSG00000070469	570.657	-0.995903	0.137696	-7.2326	4.73822e-13	1.32903e-11	Adamtsl3	269959	ADAMTS-like 3
ENSMUSG00000003283	279.344	1.59001	0.220118	7.22342	5.06961e-13	1.4198e-11	Hck	15162	hemopoietic cell kinase
ENSMUSG00000031561	1670.02	-0.6733	0.0932711	-7.21874	5.24706e-13	1.46725e-11	Tenm3	23965	teneurin transmembrane protein 3
ENSMUSG00000037860	114.503	1.57727	0.218696	7.21218	5.50648e-13	1.53744e-11	Aim2	383619	absent in melanoma 2
ENSMUSG00000032332	6546.31	-0.812007	0.112765	-7.20089	5.98202e-13	1.66767e-11	Col12a1	12816	collagen, type XII, alpha 1
ENSMUSG00000029307	8.78734	-2.82461	0.392273	-7.20061	5.99456e-13	1.66862e-11	Dmp1	13406	dentin matrix protein 1
ENSMUSG00000028789	249.266	1.45344	0.201912	7.19839	6.09274e-13	1.69337e-11	Azin2	242669	antizyme inhibitor 2
ENSMUSG00000034218	854.437	1.07098	0.148816	7.1967	6.16864e-13	1.71187e-11	Atm	11920	ataxia telangiectasia mutated
ENSMUSG00000018474	4111	-0.544953	0.075767	-7.19249	6.36214e-13	1.76289e-11	Chd3	216848	chromodomain helicase DNA binding protein 3
ENSMUSG00000058252	17.2687	2.7578	0.384059	7.18067	6.93701e-13	1.91927e-11	Tcp11x2	71841	t-complex 11 family, X-linked 2
ENSMUSG00000020150	175.785	-1.11211	0.154937	-7.17782	7.08331e-13	1.95679e-11	Gamt	14431	guanidinoacetate methyltransferase
ENSMUSG00000005973	3730.61	0.721783	0.100599	7.17486	7.2381e-13	1.99654e-11	Rcn1	19672	reticulocalbin 1
ENSMUSG00000094874	73.5895	2.24669	0.31356	7.16509	7.77328e-13	2.1345e-11	NA	NA	NA
ENSMUSG00000095092	73.5895	2.24669	0.31356	7.16509	7.77328e-13	2.1345e-11	NA	NA	NA
ENSMUSG00000095250	73.5895	2.24669	0.31356	7.16509	7.77328e-13	2.1345e-11	NA	NA	NA
ENSMUSG00000079659	165.485	1.52597	0.213015	7.16368	7.85403e-13	2.15344e-11	Tmem243	652925	transmembrane protein 243, mitochondrial
ENSMUSG00000040428	59.9016	1.87112	0.261398	7.15814	8.17772e-13	2.23884e-11	Plekha4	69217	pleckstrin homology domain containing, family A (phosphoinositide binding specific) member 4
ENSMUSG00000050064	156.162	1.34389	0.188165	7.14208	9.19283e-13	2.51298e-11	Zfp697	242109	zinc finger protein 697
ENSMUSG00000000530	41.0337	2.15158	0.301371	7.13929	9.38136e-13	2.56069e-11	Acvrl1	11482	activin A receptor, type II-like 1
ENSMUSG00000059142	331.892	1.87622	0.263168	7.12935	1.00847e-12	2.74857e-11	Zfp945	240041	zinc finger protein 945
ENSMUSG00000058207	18.6713	2.8218	0.396323	7.11994	1.07977e-12	2.93851e-11	Serpina3k	20714	serine (or cysteine) peptidase inhibitor, clade A, member 3K
ENSMUSG00000037278	1061.73	-0.53276	0.0748398	-7.11867	1.08976e-12	2.96131e-11	Tmem97	69071	transmembrane protein 97
ENSMUSG00000020437	146.2	1.73553	0.243981	7.11336	1.13252e-12	3.07293e-11	Myo1g	246177	myosin IG
ENSMUSG00000032359	63.3731	1.72557	0.242728	7.10906	1.16836e-12	3.16548e-11	Ctsh	13036	cathepsin H
ENSMUSG00000028525	161.818	1.19208	0.167783	7.10486	1.20443e-12	3.25837e-11	Pde4b	18578	phosphodiesterase 4B, cAMP specific
ENSMUSG00000050721	2118.26	0.619228	0.0871731	7.10343	1.21694e-12	3.28736e-11	Plekho2	102595	pleckstrin homology domain containing, family O member 2
ENSMUSG00000019359	335.491	1.71301	0.24137	7.09703	1.27468e-12	3.43824e-11	Gdpd2	71584	glycerophosphodiester phosphodiesterase domain containing 2
ENSMUSG00000016494	2920.23	-0.834271	0.117812	-7.08138	1.42726e-12	3.84057e-11	Cd34	12490	CD34 antigen
ENSMUSG00000043252	1187.21	-1.04092	0.146995	-7.0813	1.42803e-12	3.84057e-11	Tmem64	100201	transmembrane protein 64
ENSMUSG00000033581	1426.26	0.582141	0.0822362	7.07889	1.45318e-12	3.90245e-11	Igf2bp2	319765	insulin-like growth factor 2 mRNA binding protein 2
ENSMUSG00000057554	1316.26	0.873944	0.123567	7.07263	1.52021e-12	4.07649e-11	Lgals8	56048	lectin, galactose binding, soluble 8
ENSMUSG00000032000	241.349	1.14008	0.161219	7.07159	1.53171e-12	4.1013e-11	Birc3	11796	baculoviral IAP repeat-containing 3
ENSMUSG00000028967	1138.17	-0.969235	0.137138	-7.06759	1.57647e-12	4.21499e-11	Errfi1	74155	ERBB receptor feedback inhibitor 1
ENSMUSG00000002233	2550.01	0.510135	0.0722698	7.05876	1.68e-12	4.48523e-11	Rhoc	11853	ras homolog gene family, member C
ENSMUSG00000043110	99.1607	-1.58215	0.224284	-7.05422	1.73572e-12	4.62723e-11	Lrrn4	320974	leucine rich repeat neuronal 4
ENSMUSG00000031948	5140.11	0.557658	0.0791247	7.04783	1.81725e-12	4.83753e-11	Kars	85305	lysyl-tRNA synthetase
ENSMUSG00000040918	320.368	-0.78077	0.111032	-7.03195	2.03665e-12	5.41369e-11	Slc19a2	116914	solute carrier family 19 (thiamine transporter), member 2
ENSMUSG00000038884	84.646	1.64779	0.234421	7.02921	2.07711e-12	5.51323e-11	A230050P20Rik	319278	RIKEN cDNA A230050P20 gene
ENSMUSG00000030681	1262.4	1.10575	0.157496	7.02079	2.20616e-12	5.8473e-11	Mvp	78388	major vault protein
ENSMUSG00000026548	28.4364	2.3371	0.333197	7.01415	2.31343e-12	6.12273e-11	Slamf9	98365	SLAM family member 9
ENSMUSG00000055980	500.453	-0.849313	0.121266	-7.00375	2.49201e-12	6.58583e-11	Irs1	16367	insulin receptor substrate 1
ENSMUSG00000010601	57.3855	1.75069	0.250418	6.99109	2.72756e-12	7.19791e-11	Apol7a	75761	apolipoprotein L 7a
ENSMUSG00000015377	66.8248	1.47644	0.211331	6.98639	2.82044e-12	7.4323e-11	Dennd6b	69440	DENN/MADD domain containing 6B
ENSMUSG00000023961	919.369	0.991888	0.142023	6.98397	2.86945e-12	7.55058e-11	Enpp4	224794	ectonucleotide pyrophosphatase/phosphodiesterase 4
ENSMUSG00000055148	188.697	-1.1134	0.159451	-6.98269	2.89584e-12	7.60907e-11	Klf2	16598	Kruppel-like factor 2 (lung)
ENSMUSG00000050234	18.323	2.30237	0.330695	6.96224	3.34913e-12	8.7875e-11	Gja4	14612	gap junction protein, alpha 4
ENSMUSG00000030409	466.333	1.10216	0.158421	6.95719	3.47124e-12	9.09485e-11	Dmpk	13400	dystrophia myotonica-protein kinase
ENSMUSG00000003617	3220.75	0.896495	0.12891	6.95442	3.54014e-12	9.2621e-11	Cp	12870	ceruloplasmin
ENSMUSG00000037447	249.633	0.845282	0.121588	6.952	3.60135e-12	9.40877e-11	Arid5a	214855	AT rich interactive domain 5A (MRF1-like)
ENSMUSG00000031266	264.394	0.983803	0.142368	6.91026	4.83768e-12	1.26208e-10	Gla	11605	galactosidase, alpha
ENSMUSG00000028098	1005.01	1.00131	0.145004	6.90539	5.00651e-12	1.30426e-10	Rnf115	67845	ring finger protein 115
ENSMUSG00000095500	38.4911	2.19037	0.318599	6.87498	6.19971e-12	1.61281e-10	NA	NA	NA
ENSMUSG00000039652	115.655	1.36188	0.198285	6.86828	6.49805e-12	1.68802e-10	Cpeb3	208922	cytoplasmic polyadenylation element binding protein 3
ENSMUSG00000000278	2244.45	0.784506	0.114291	6.86408	6.692e-12	1.73593e-10	Scpep1	74617	serine carboxypeptidase 1
ENSMUSG00000000290	683.528	1.49612	0.218074	6.86062	6.85603e-12	1.77596e-10	Itgb2	16414	integrin beta 2
ENSMUSG00000044365	43.5067	-1.68945	0.246473	-6.8545	7.15602e-12	1.85105e-10	Cxxc4	319478	CXXC finger 4
ENSMUSG00000024986	174.762	1.08359	0.158113	6.85326	7.21846e-12	1.86456e-10	Hhex	15242	hematopoietically expressed homeobox
ENSMUSG00000040414	559.112	0.718477	0.104892	6.84965	7.40285e-12	1.9095e-10	Slc25a28	246696	solute carrier family 25, member 28
ENSMUSG00000038264	94.3737	1.12809	0.164699	6.84944	7.41414e-12	1.90972e-10	Sema7a	20361	sema domain, immunoglobulin domain (Ig), and GPI membrane anchor, (semaphorin) 7A
ENSMUSG00000037849	7.29656	2.74009	0.40029	6.84525	7.63424e-12	1.96364e-10	NA	NA	NA
ENSMUSG00000021371	347.316	0.941022	0.137785	6.82964	8.51266e-12	2.18564e-10	Mcur1	76137	mitochondrial calcium uniporter regulator 1
ENSMUSG00000027296	54.0616	2.14909	0.314678	6.8295	8.52124e-12	2.18564e-10	Itpka	228550	inositol 1,4,5-trisphosphate 3-kinase A
ENSMUSG00000039239	373.818	-1.09771	0.160877	-6.82327	8.89885e-12	2.2793e-10	Tgfb2	21808	transforming growth factor, beta 2
ENSMUSG00000052125	48.2456	1.56012	0.228668	6.82265	8.93768e-12	2.28605e-10	F730043M19Rik	320046	RIKEN cDNA F730043M19 gene
ENSMUSG00000037010	51.8851	-1.64	0.241103	-6.8021	1.03105e-11	2.6335e-10	Apln	30878	apelin
ENSMUSG00000042672	170.124	2.40792	0.354075	6.80059	1.04192e-11	2.65755e-10	Dcst1	77772	DC-STAMP domain containing 1
ENSMUSG00000019082	334.189	0.824044	0.121264	6.79547	1.07961e-11	2.74986e-10	Slc25a22	68267	solute carrier family 25 (mitochondrial carrier, glutamate), member 22
ENSMUSG00000035311	3177.87	0.473765	0.0697491	6.79241	1.10275e-11	2.80487e-10	Gnptab	432486	N-acetylglucosamine-1-phosphate transferase, alpha and beta subunits
ENSMUSG00000050565	1882.37	0.785758	0.115812	6.7848	1.16251e-11	2.95277e-10	Tor1aip2	240832	torsin A interacting protein 2
ENSMUSG00000006445	2580.02	-0.585384	0.0862883	-6.78405	1.16856e-11	2.96402e-10	Epha2	13836	Eph receptor A2
ENSMUSG00000089901	619.887	-1.08434	0.160309	-6.76409	1.34152e-11	3.39801e-10	NA	NA	NA
ENSMUSG00000029470	267.016	0.934299	0.138215	6.75977	1.3821e-11	3.49596e-10	P2rx4	18438	purinergic receptor P2X, ligand-gated ion channel 4
ENSMUSG00000059456	902.202	0.916747	0.135859	6.74779	1.50116e-11	3.79189e-10	Ptk2b	19229	PTK2 protein tyrosine kinase 2 beta
ENSMUSG00000015533	30.9717	2.11088	0.313404	6.73531	1.63579e-11	4.12625e-10	Itga2	16398	integrin alpha 2
ENSMUSG00000027068	566.487	1.00074	0.148607	6.73418	1.64861e-11	4.15285e-10	Dhrs9	241452	dehydrogenase/reductase (SDR family) member 9
ENSMUSG00000044948	712.421	1.00928	0.150202	6.71951	1.82334e-11	4.58668e-10	Itprip	414801	inositol 1,4,5-triphosphate receptor interacting protein
ENSMUSG00000021474	2176.25	-0.492493	0.0733421	-6.71501	1.8805e-11	4.72399e-10	Sfxn1	14057	sideroflexin 1
ENSMUSG00000029752	4560.12	0.552851	0.0824471	6.70552	2.00686e-11	5.03448e-10	Asns	27053	asparagine synthetase
ENSMUSG00000048706	378.214	-0.794422	0.118506	-6.70364	2.03294e-11	5.09293e-10	Lurap1l	52829	leucine rich adaptor protein 1-like
ENSMUSG00000078349	55.8396	1.82177	0.271912	6.69987	2.08603e-11	5.21878e-10	NA	NA	NA
ENSMUSG00000043263	13.1655	2.54951	0.380974	6.69207	2.20034e-11	5.49724e-10	Pyhin1	236312	pyrin and HIN domain family, member 1
ENSMUSG00000057135	57.5808	1.98197	0.296757	6.67877	2.40957e-11	6.01177e-10	Scimp	327957	SLP adaptor and CSK interacting membrane protein
ENSMUSG00000089818	602.093	-0.700032	0.104867	-6.67545	2.46474e-11	6.14102e-10	NA	NA	NA
ENSMUSG00000019842	430.717	0.986021	0.147716	6.67511	2.47052e-11	6.14705e-10	Traf3ip2	103213	TRAF3 interacting protein 2
ENSMUSG00000079685	332.167	-0.97824	0.146676	-6.6694	2.56852e-11	6.38222e-10	Ulbp1	77777	UL16 binding protein 1
ENSMUSG00000020547	1109.24	-0.539338	0.0811166	-6.64892	2.95259e-11	7.32658e-10	Bzw2	66912	basic leucine zipper and W2 domains 2
ENSMUSG00000038871	301.163	-0.716252	0.107813	-6.64349	3.06337e-11	7.59117e-10	Bpgm	12183	2,3-bisphosphoglycerate mutase
ENSMUSG00000085591	37.6151	2.24492	0.338949	6.62319	3.5152e-11	8.69905e-10	NA	NA	NA
ENSMUSG00000022766	19.3373	2.3589	0.356397	6.61874	3.62282e-11	8.95327e-10	Serpind1	15160	serine (or cysteine) peptidase inhibitor, clade D, member 1
ENSMUSG00000097534	41.4223	1.74801	0.264307	6.61358	3.75135e-11	9.25839e-10	Gm16675	100503498	predicted gene, 16675
ENSMUSG00000048285	1326.63	-0.480399	0.0727203	-6.60611	3.94542e-11	9.72425e-10	Frmd6	319710	FERM domain containing 6
ENSMUSG00000036103	2250.97	-0.525016	0.079514	-6.60281	4.03439e-11	9.93014e-10	Colec12	140792	collectin sub-family member 12
ENSMUSG00000040829	36.4103	1.99999	0.302983	6.601	4.08391e-11	1.00385e-09	Zmynd15	574428	zinc finger, MYND-type containing 15
ENSMUSG00000039853	67.5821	1.70105	0.257983	6.59365	4.2914e-11	1.05344e-09	Trim14	74735	tripartite motif-containing 14
ENSMUSG00000040613	554.236	0.980705	0.148945	6.58436	4.56842e-11	1.11994e-09	Apobec1	11810	apolipoprotein B mRNA editing enzyme, catalytic polypeptide 1
ENSMUSG00000022971	602.553	1.04231	0.158314	6.58381	4.58544e-11	1.12261e-09	Ifnar2	15976	interferon (alpha and beta) receptor 2
ENSMUSG00000056174	572.97	-0.999732	0.15236	-6.56163	5.32226e-11	1.30125e-09	Col8a2	329941	collagen, type VIII, alpha 2
ENSMUSG00000096210	3563.28	-0.441702	0.0674344	-6.5501	5.74992e-11	1.40393e-09	H1f0	14958	H1 histone family, member 0
ENSMUSG00000032733	415.993	0.765557	0.117161	6.53424	6.39355e-11	1.559e-09	Snx33	235406	sorting nexin 33
ENSMUSG00000038642	1209.35	1.19613	0.183086	6.53317	6.43901e-11	1.568e-09	Ctss	13040	cathepsin S
ENSMUSG00000036390	214.813	0.908468	0.139116	6.53031	6.56332e-11	1.59614e-09	Gadd45a	13197	growth arrest and DNA-damage-inducible 45 alpha
ENSMUSG00000019122	336.171	-1.3571	0.207943	-6.5263	6.74147e-11	1.63512e-09	Ccl9	20308	chemokine (C-C motif) ligand 9
ENSMUSG00000050982	50.588	2.31569	0.354821	6.52637	6.73813e-11	1.63512e-09	Apol10a	245282	apolipoprotein L 10A
ENSMUSG00000041959	5694.05	-0.480744	0.0736708	-6.52556	6.77458e-11	1.64097e-09	S100a10	20194	S100 calcium binding protein A10 (calpactin)
ENSMUSG00000054404	48.7992	1.56795	0.240746	6.5129	7.37129e-11	1.78315e-09	Slfn5	327978	schlafen 5
ENSMUSG00000021367	195.327	-1.70315	0.261548	-6.5118	7.42565e-11	1.79393e-09	Edn1	13614	endothelin 1
ENSMUSG00000089976	32.5997	2.31273	0.355322	6.50882	7.57421e-11	1.8274e-09	NA	NA	NA
ENSMUSG00000070369	8.44688	2.57163	0.395159	6.50784	7.62403e-11	1.837e-09	Itgad	381924	integrin, alpha D
ENSMUSG00000021565	10.7148	2.5602	0.394295	6.49311	8.4085e-11	2.02335e-09	Slc6a19	74338	solute carrier family 6 (neurotransmitter transporter), member 19
ENSMUSG00000000409	26.4209	1.95228	0.300679	6.4929	8.41976e-11	2.0234e-09	Lck	16818	lymphocyte protein tyrosine kinase
ENSMUSG00000025006	182	1.08178	0.166652	6.49124	8.51308e-11	2.04314e-09	Sorbs1	20411	sorbin and SH3 domain containing 1
ENSMUSG00000041773	3778.77	0.441491	0.0680236	6.49027	8.56813e-11	2.05366e-09	Enc1	13803	ectodermal-neural cortex 1
ENSMUSG00000038991	5873.45	-0.359715	0.0554374	-6.48867	8.65962e-11	2.07287e-09	Txndc5	105245	thioredoxin domain containing 5
ENSMUSG00000047747	479.046	-1.12876	0.173978	-6.48798	8.69937e-11	2.07966e-09	Rnf150	330812	ring finger protein 150
ENSMUSG00000074280	983.188	-0.833142	0.128811	-6.46795	9.93384e-11	2.37167e-09	NA	NA	NA
ENSMUSG00000021242	3909.64	0.844105	0.130537	6.46641	1.00356e-10	2.39285e-09	Npc2	67963	Niemann-Pick type C2
ENSMUSG00000047497	202.714	-0.961676	0.148732	-6.46581	1.00756e-10	2.39925e-09	Adamts12	239337	a disintegrin-like and metallopeptidase (reprolysin type) with thrombospondin type 1 motif, 12
ENSMUSG00000042759	376.961	0.933609	0.144554	6.45857	1.057e-10	2.5137e-09	Apobr	171504	apolipoprotein B receptor
ENSMUSG00000038402	384.478	-0.866535	0.134575	-6.43906	1.20215e-10	2.85519e-09	Foxf2	14238	forkhead box F2
ENSMUSG00000027901	53.7229	1.65388	0.256985	6.4357	1.22904e-10	2.91526e-09	Dennd2d	72121	DENN/MADD domain containing 2D
ENSMUSG00000016495	532.757	0.700175	0.108858	6.43199	1.25946e-10	2.98354e-09	Plgrkt	67759	plasminogen receptor, C-terminal lysine transmembrane protein
ENSMUSG00000021994	532.383	0.797835	0.124157	6.42601	1.31e-10	3.09927e-09	Wnt5a	22418	wingless-type MMTV integration site family, member 5A
ENSMUSG00000049436	4995.42	0.535904	0.0835667	6.41289	1.42786e-10	3.37373e-09	Upk1b	22268	uroplakin 1B
ENSMUSG00000022894	470.016	-0.989318	0.154398	-6.40757	1.47862e-10	3.48915e-09	Adamts5	23794	a disintegrin-like and metallopeptidase (reprolysin type) with thrombospondin type 1 motif, 5 (aggrecanase-2)
ENSMUSG00000021814	1343.37	0.433124	0.0676304	6.40427	1.51087e-10	3.56066e-09	Anxa7	11750	annexin A7
ENSMUSG00000007036	566.314	0.891735	0.139307	6.40124	1.54121e-10	3.6275e-09	Abhd16a	193742	abhydrolase domain containing 16A
ENSMUSG00000029447	4799.45	-0.434956	0.0679561	-6.40054	1.54825e-10	3.63939e-09	NA	NA	NA
ENSMUSG00000021200	18.7682	2.32506	0.363426	6.39761	1.57824e-10	3.70513e-09	Asb2	65256	ankyrin repeat and SOCS box-containing 2
ENSMUSG00000023010	7025.54	0.559969	0.0875822	6.39364	1.61987e-10	3.79797e-09	Tmbim6	110213	transmembrane BAX inhibitor motif containing 6
ENSMUSG00000019256	1235.24	-0.847256	0.132526	-6.39314	1.62514e-10	3.80544e-09	Ahr	11622	aryl-hydrocarbon receptor
ENSMUSG00000028339	192.44	-1.06401	0.166463	-6.39188	1.63857e-10	3.83198e-09	Col15a1	12819	collagen, type XV, alpha 1
ENSMUSG00000031995	168.504	1.70497	0.266783	6.39083	1.64993e-10	3.85362e-09	St14	19143	suppression of tumorigenicity 14 (colon carcinoma)
ENSMUSG00000039637	224.608	1.11957	0.17561	6.37534	1.82559e-10	4.25846e-09	Coro7	78885	coronin 7
ENSMUSG00000019843	858.864	0.552732	0.0867107	6.37444	1.83628e-10	4.27794e-09	Fyn	14360	Fyn proto-oncogene
ENSMUSG00000037012	2114.57	0.666076	0.104567	6.36983	1.89234e-10	4.40294e-09	Hk1	15275	hexokinase 1
ENSMUSG00000066677	22.3928	2.28927	0.359693	6.36452	1.95903e-10	4.55232e-09	Pydc3	100033459	pyrin domain containing 3
ENSMUSG00000060591	2336.68	0.4623	0.0727191	6.35734	2.05279e-10	4.76415e-09	Ifitm2	80876	interferon induced transmembrane protein 2
ENSMUSG00000097672	39.5844	2.10322	0.331134	6.35157	2.13125e-10	4.93996e-09	NA	NA	NA
ENSMUSG00000046027	433.702	0.920971	0.145082	6.34795	2.1821e-10	5.05141e-09	Stard5	170460	StAR-related lipid transfer (START) domain containing 5
ENSMUSG00000055447	1876.43	0.6877	0.108372	6.34573	2.2137e-10	5.11809e-09	Cd47	16423	CD47 antigen (Rh-related antigen, integrin-associated signal transducer)
ENSMUSG00000021411	139.09	-0.994969	0.156808	-6.34516	2.22189e-10	5.13055e-09	Pxdc1	66895	PX domain containing 1
ENSMUSG00000020256	1996.78	0.630962	0.0995135	6.34047	2.29065e-10	5.28265e-09	Aldh1l2	216188	aldehyde dehydrogenase 1 family, member L2
ENSMUSG00000038866	594.478	0.688058	0.10864	6.33336	2.39878e-10	5.52505e-09	Zcchc2	227449	zinc finger, CCHC domain containing 2
ENSMUSG00000021591	983.148	0.842864	0.13313	6.33112	2.43387e-10	5.59882e-09	Glrx	93692	glutaredoxin
ENSMUSG00000042834	44.6421	-1.98971	0.314658	-6.32343	2.55825e-10	5.87755e-09	Nrep	27528	neuronal regeneration related protein
ENSMUSG00000026068	1276.57	0.694625	0.109902	6.32043	2.60835e-10	5.98512e-09	Il18rap	16174	interleukin 18 receptor accessory protein
ENSMUSG00000042608	283.872	0.732447	0.116074	6.3102	2.78684e-10	6.38668e-09	Stk40	74178	serine/threonine kinase 40
ENSMUSG00000038319	77.3195	-1.34575	0.213496	-6.30338	2.91224e-10	6.66572e-09	Kcnh2	16511	potassium voltage-gated channel, subfamily H (eag-related), member 2
ENSMUSG00000048087	3346.79	-0.501081	0.0795213	-6.30121	2.95324e-10	6.7511e-09	Gm4737	11615	predicted gene 4737
ENSMUSG00000001300	3730.83	-0.911819	0.144841	-6.29531	3.06784e-10	7.00342e-09	Efnb2	13642	ephrin B2
ENSMUSG00000020676	26.3669	1.8645	0.29619	6.29494	3.0751e-10	7.00342e-09	Ccl11	20292	chemokine (C-C motif) ligand 11
ENSMUSG00000023055	748.381	0.841433	0.133666	6.29506	3.07281e-10	7.00342e-09	Calcoco1	67488	calcium binding and coiled coil domain 1
ENSMUSG00000024899	543.007	0.743524	0.118376	6.28106	3.36281e-10	7.64915e-09	Papss2	23972	3'-phosphoadenosine 5'-phosphosulfate synthase 2
ENSMUSG00000048388	148.598	1.06692	0.170043	6.2744	3.50979e-10	7.97354e-09	Fam171b	241520	family with sequence similarity 171, member B
ENSMUSG00000092274	552.176	1.42957	0.227875	6.27352	3.52987e-10	8.0092e-09	NA	NA	NA
ENSMUSG00000071547	1422.35	-0.700482	0.111675	-6.27253	3.55221e-10	8.04991e-09	Nt5dc2	70021	5'-nucleotidase domain containing 2
ENSMUSG00000019997	3706.35	-1.11069	0.177087	-6.27201	3.5642e-10	8.06708e-09	Ctgf	14219	connective tissue growth factor
ENSMUSG00000036856	887.176	0.895367	0.142829	6.26881	3.63821e-10	8.22442e-09	Wnt4	22417	wingless-type MMTV integration site family, member 4
ENSMUSG00000055561	8.51505	-2.50817	0.400473	-6.26302	3.77604e-10	8.52546e-09	Spink5	72432	serine peptidase inhibitor, Kazal type 5
ENSMUSG00000044042	338.778	-0.816567	0.130436	-6.26029	3.84263e-10	8.66511e-09	Fmn1	14260	formin 1
ENSMUSG00000002204	181.726	1.49696	0.239397	6.25307	4.02466e-10	9.0644e-09	Napsa	16541	napsin A aspartic peptidase
ENSMUSG00000025150	93.6045	-1.3334	0.213295	-6.25147	4.06615e-10	9.14659e-09	Cbr2	12409	carbonyl reductase 2
ENSMUSG00000020649	2862.68	-0.558513	0.0893656	-6.24976	4.11095e-10	9.236e-09	Rrm2	20135	ribonucleotide reductase M2
ENSMUSG00000031657	1419.96	-0.534819	0.0856869	-6.24154	4.33273e-10	9.72232e-09	Heatr3	234549	HEAT repeat containing 3
ENSMUSG00000044197	91.314	1.46654	0.235168	6.23616	4.48447e-10	1.00505e-08	Gpr146	80290	G protein-coupled receptor 146
ENSMUSG00000041936	2223.28	0.698218	0.112049	6.23135	4.62433e-10	1.03513e-08	Agrn	11603	agrin
ENSMUSG00000081593	600.995	-0.60134	0.0965964	-6.22529	4.80671e-10	1.07463e-08	NA	NA	NA
ENSMUSG00000021895	168.932	0.954695	0.153544	6.21774	5.04369e-10	1.12624e-08	Arhgef3	71704	Rho guanine nucleotide exchange factor (GEF) 3
ENSMUSG00000031486	2223.61	0.768325	0.123871	6.20262	5.55308e-10	1.23847e-08	Adgra3	78560	adhesion G protein-coupled receptor A3
ENSMUSG00000072109	161.459	1.58381	0.255361	6.20223	5.56688e-10	1.24004e-08	NA	NA	NA
ENSMUSG00000068747	401.299	-0.757773	0.122303	-6.19588	5.7962e-10	1.28955e-08	Sort1	20661	sortilin 1
ENSMUSG00000022893	1331.95	-0.717808	0.115886	-6.19409	5.86239e-10	1.30269e-08	Adamts1	11504	a disintegrin-like and metallopeptidase (reprolysin type) with thrombospondin type 1 motif, 1
ENSMUSG00000027340	876.674	0.60895	0.0984132	6.18769	6.1053e-10	1.35502e-08	Slc23a2	54338	solute carrier family 23 (nucleobase transporters), member 2
ENSMUSG00000044313	24.8061	1.80364	0.291802	6.18105	6.36758e-10	1.41152e-08	Mab21l3	242125	mab-21-like 3 (C. elegans)
ENSMUSG00000064181	416.466	0.590568	0.0955805	6.17875	6.46124e-10	1.43055e-08	Rab3ip	216363	RAB3A interacting protein
ENSMUSG00000027399	5.97142	2.48187	0.401796	6.17693	6.53583e-10	1.44531e-08	Il1a	16175	interleukin 1 alpha
ENSMUSG00000028709	257.157	0.839074	0.135907	6.17389	6.66291e-10	1.47163e-08	Mob3c	100465	MOB kinase activator 3C
ENSMUSG00000029322	2935.49	1.1406	0.18487	6.16973	6.8406e-10	1.50906e-08	Plac8	231507	placenta-specific 8
ENSMUSG00000027368	40.3764	2.09622	0.340034	6.16473	7.0604e-10	1.55567e-08	Dusp2	13537	dual specificity phosphatase 2
ENSMUSG00000037410	1236.63	0.696849	0.113185	6.15674	7.42571e-10	1.63419e-08	Tbc1d2b	67016	TBC1 domain family, member 2B
ENSMUSG00000031904	1732.14	-0.521485	0.0847346	-6.15433	7.53963e-10	1.65727e-08	Slc7a6	330836	solute carrier family 7 (cationic amino acid transporter, y+ system), member 6
ENSMUSG00000030095	2174.31	-0.459237	0.0746294	-6.15357	7.57572e-10	1.6632e-08	Tmem43	74122	transmembrane protein 43
ENSMUSG00000004609	55.8984	-1.79455	0.291988	-6.14598	7.94728e-10	1.74268e-08	Cd33	12489	CD33 antigen
ENSMUSG00000053063	188.753	1.184	0.192656	6.14566	7.96292e-10	1.74402e-08	Clec12a	232413	C-type lectin domain family 12, member a
ENSMUSG00000026069	1368.71	0.841184	0.137007	6.1397	8.26769e-10	1.80861e-08	Il1rl1	17082	interleukin 1 receptor-like 1
ENSMUSG00000025491	268.687	1.83867	0.299651	6.13604	8.46014e-10	1.8485e-08	Ifitm1	68713	interferon induced transmembrane protein 1
ENSMUSG00000079339	20.3113	2.29191	0.373782	6.13168	8.69582e-10	1.89772e-08	Ifit1bl1	667373	interferon induced protein with tetratricpeptide repeats 1B like 1
ENSMUSG00000022206	175.14	-1.07629	0.175606	-6.12896	8.84529e-10	1.92804e-08	Npr3	18162	natriuretic peptide receptor 3
ENSMUSG00000041488	300.007	0.810651	0.132415	6.12206	9.23719e-10	2.01107e-08	Stx3	20908	syntaxin 3
ENSMUSG00000050896	47.0688	1.96017	0.32024	6.12093	9.30301e-10	2.02299e-08	Rtn4rl2	269295	reticulon 4 receptor-like 2
ENSMUSG00000022489	29.8032	1.76982	0.28919	6.11993	9.36152e-10	2.03195e-08	Pde1b	18574	phosphodiesterase 1B, Ca2+-calmodulin dependent
ENSMUSG00000087659	40.1357	1.74054	0.284409	6.11985	9.36644e-10	2.03195e-08	Gm12606	100379609	predicted gene 12606
ENSMUSG00000071714	59.5934	1.47368	0.240925	6.11674	9.55119e-10	2.06957e-08	Csf2rb2	12984	colony stimulating factor 2 receptor, beta 2, low-affinity (granulocyte-macrophage)
ENSMUSG00000067818	446.634	-1.09991	0.179862	-6.11528	9.63879e-10	2.08609e-08	Myl9	98932	myosin, light polypeptide 9, regulatory
ENSMUSG00000050505	9.95344	-2.34332	0.383355	-6.11267	9.79792e-10	2.11802e-08	Pcdh20	219257	protocadherin 20
ENSMUSG00000035273	108.643	1.12313	0.183971	6.1049	1.02868e-09	2.22107e-08	Hpse	15442	heparanase
ENSMUSG00000021508	62.6173	-1.68339	0.275787	-6.10394	1.03485e-09	2.23176e-08	Cxcl14	57266	chemokine (C-X-C motif) ligand 14
ENSMUSG00000044026	127.139	-0.99276	0.162925	-6.09336	1.10567e-09	2.38168e-08	Slc35g1	240660	solute carrier family 35, member G1
ENSMUSG00000051853	4092.73	0.356513	0.0585281	6.0913	1.11995e-09	2.40961e-08	Arf3	11842	ADP-ribosylation factor 3
ENSMUSG00000021408	804.781	0.797409	0.131316	6.07244	1.25983e-09	2.70737e-08	Ripk1	19766	receptor (TNFRSF)-interacting serine-threonine kinase 1
ENSMUSG00000055421	36.4802	-1.75739	0.289641	-6.0675	1.29919e-09	2.78869e-08	Pcdh9	211712	protocadherin 9
ENSMUSG00000027893	4346.2	-0.786699	0.129834	-6.05928	1.36736e-09	2.93156e-08	Ahcyl1	229709	S-adenosylhomocysteine hydrolase-like 1
ENSMUSG00000024335	4949.12	0.54065	0.0892587	6.05711	1.38588e-09	2.9678e-08	Brd2	14312	bromodomain containing 2
ENSMUSG00000073002	356.709	1.46671	0.242397	6.05087	1.44064e-09	3.08145e-08	Vamp5	53620	vesicle-associated membrane protein 5
ENSMUSG00000034424	1024.91	-0.542721	0.089712	-6.04959	1.45214e-09	3.10243e-08	Gcsh	68133	glycine cleavage system protein H (aminomethyl carrier)
ENSMUSG00000040111	369.741	0.903394	0.149573	6.03982	1.54287e-09	3.29242e-08	Gramd1b	235283	GRAM domain containing 1B
ENSMUSG00000035248	1574.1	0.669926	0.111121	6.02882	1.65159e-09	3.52032e-08	Zcchc6	214290	zinc finger, CCHC domain containing 6
ENSMUSG00000060601	762.748	0.730414	0.121262	6.02344	1.70746e-09	3.63517e-08	Nr1h2	22260	nuclear receptor subfamily 1, group H, member 2
ENSMUSG00000021215	1410.75	-0.787075	0.130707	-6.02168	1.72618e-09	3.67075e-08	Net1	56349	neuroepithelial cell transforming gene 1
ENSMUSG00000033170	183.123	-1.20283	0.200001	-6.01415	1.80837e-09	3.84105e-08	Card10	105844	caspase recruitment domain family, member 10
ENSMUSG00000073530	97.7563	1.36406	0.2271	6.00643	1.89653e-09	4.02363e-08	Pappa2	23850	pappalysin 2
ENSMUSG00000062093	1648.04	-0.49429	0.0823851	-5.99975	1.97626e-09	4.18792e-08	NA	NA	NA
ENSMUSG00000051790	794.575	0.592329	0.0987578	5.9978	2.00013e-09	4.23361e-08	Nlgn2	216856	neuroligin 2
ENSMUSG00000051413	333.333	0.691217	0.11534	5.99286	2.06189e-09	4.35928e-08	Plagl2	54711	pleiomorphic adenoma gene-like 2
ENSMUSG00000028885	370.513	0.782448	0.130623	5.99011	2.097e-09	4.42841e-08	Smpdl3b	100340	sphingomyelin phosphodiesterase, acid-like 3B
ENSMUSG00000036478	1480.22	0.731566	0.122223	5.9855	2.15732e-09	4.55052e-08	Btg1	12226	B cell translocation gene 1, anti-proliferative
ENSMUSG00000042367	1198.5	-0.670834	0.112203	-5.97875	2.24859e-09	4.73757e-08	Gjb3	14620	gap junction protein, beta 3
ENSMUSG00000032470	1079.21	0.612347	0.102501	5.97407	2.31407e-09	4.86993e-08	Mras	17532	muscle and microspikes RAS
ENSMUSG00000039285	860.57	0.700954	0.117488	5.96615	2.42919e-09	5.10633e-08	Azi2	27215	5-azacytidine induced gene 2
ENSMUSG00000070733	796.525	0.651418	0.109226	5.96396	2.46201e-09	5.16938e-08	Fryl	72313	furry homolog-like (Drosophila)
ENSMUSG00000027597	3881.73	-0.489905	0.0822609	-5.9555	2.59273e-09	5.43759e-08	Ahcy	269378	S-adenosylhomocysteine hydrolase
ENSMUSG00000031441	1445.26	0.480095	0.0807358	5.9465	2.73942e-09	5.73867e-08	Atp11a	50770	ATPase, class VI, type 11A
ENSMUSG00000027133	502.787	-0.562479	0.0946023	-5.94572	2.75247e-09	5.7594e-08	Nop10	66181	NOP10 ribonucleoprotein
ENSMUSG00000022144	40.8786	1.49771	0.251952	5.94442	2.77437e-09	5.79197e-08	Gdnf	14573	glial cell line derived neurotrophic factor
ENSMUSG00000026875	28.817	1.68419	0.283316	5.94456	2.77208e-09	5.79197e-08	Traf1	22029	TNF receptor-associated factor 1
ENSMUSG00000036356	428.054	-0.645288	0.108563	-5.9439	2.7832e-09	5.80377e-08	Csgalnact1	234356	chondroitin sulfate N-acetylgalactosaminyltransferase 1
ENSMUSG00000028837	2007.4	0.450472	0.0758587	5.9383	2.87993e-09	5.99866e-08	Psmb2	26445	proteasome (prosome, macropain) subunit, beta type 2
ENSMUSG00000040616	75.7145	1.26296	0.212694	5.93791	2.88677e-09	6.00606e-08	Tmem51	214359	transmembrane protein 51
ENSMUSG00000047945	1469.45	-0.460713	0.0776172	-5.93571	2.9258e-09	6.08035e-08	Marcksl1	17357	MARCKS-like 1
ENSMUSG00000090125	19.1152	2.06733	0.348374	5.93424	2.95207e-09	6.12796e-08	Pou3f1	18991	POU domain, class 3, transcription factor 1
ENSMUSG00000035258	47.0529	1.6171	0.27277	5.92845	3.05799e-09	6.34066e-08	Abi3bp	320712	ABI gene family, member 3 (NESH) binding protein
ENSMUSG00000024900	1526.51	0.563687	0.0951333	5.92523	3.11862e-09	6.45904e-08	Cpt1a	12894	carnitine palmitoyltransferase 1a, liver
ENSMUSG00000020081	7.53973	2.36315	0.398949	5.92345	3.15262e-09	6.52207e-08	Tacr2	21337	tachykinin receptor 2
ENSMUSG00000034320	598.308	0.744369	0.12569	5.92226	3.17556e-09	6.5621e-08	Slc26a2	13521	solute carrier family 26 (sulfate transporter), member 2
ENSMUSG00000106874	6327.64	1.30976	0.221345	5.91729	3.27286e-09	6.75555e-08	NA	NA	NA
ENSMUSG00000064128	372.143	0.759011	0.128523	5.90564	3.51285e-09	7.24272e-08	Cenpj	219103	centromere protein J
ENSMUSG00000041645	1895.01	0.490015	0.0830259	5.90195	3.59234e-09	7.39827e-08	Ddx24	27225	DEAD (Asp-Glu-Ala-Asp) box polypeptide 24
ENSMUSG00000049130	86.0493	-1.56826	0.265751	-5.90124	3.60778e-09	7.42172e-08	C5ar1	12273	complement component 5a receptor 1
ENSMUSG00000026664	276.207	0.849172	0.14395	5.89908	3.65541e-09	7.51126e-08	Phyh	16922	phytanoyl-CoA hydroxylase
ENSMUSG00000022382	11.9857	-2.17103	0.36853	-5.89105	3.8374e-09	7.87636e-08	Wnt7b	22422	wingless-type MMTV integration site family, member 7B
ENSMUSG00000020623	74.6899	-1.22564	0.208147	-5.88831	3.90161e-09	7.99917e-08	Map2k6	26399	mitogen-activated protein kinase kinase 6
ENSMUSG00000028871	76.8133	1.48885	0.252943	5.8861	3.95417e-09	8.09785e-08	Rspo1	192199	R-spondin 1
ENSMUSG00000005125	2483.62	0.755526	0.128401	5.88411	4.00191e-09	8.18645e-08	Ndrg1	17988	N-myc downstream regulated gene 1
ENSMUSG00000015837	5180.28	0.671801	0.114227	5.88129	4.07087e-09	8.31822e-08	Sqstm1	18412	sequestosome 1
ENSMUSG00000017002	231.924	1.3744	0.233737	5.88011	4.10001e-09	8.36841e-08	Slpi	20568	secretory leukocyte peptidase inhibitor
ENSMUSG00000015312	516.989	0.941688	0.160254	5.87622	4.19731e-09	8.54792e-08	Gadd45b	17873	growth arrest and DNA-damage-inducible 45 beta
ENSMUSG00000020288	592.564	-0.620831	0.105651	-5.87625	4.19652e-09	8.54792e-08	Ahsa2	268390	AHA1, activator of heat shock protein ATPase 2
ENSMUSG00000031068	2099.21	-0.445573	0.0758604	-5.87359	4.26455e-09	8.6752e-08	Glrx3	30926	glutaredoxin 3
ENSMUSG00000072812	2409.39	1.38541	0.236259	5.86392	4.52066e-09	9.18598e-08	NA	NA	NA
ENSMUSG00000029415	1008.93	0.638805	0.10899	5.86116	4.59655e-09	9.32982e-08	Sdad1	231452	SDA1 domain containing 1
ENSMUSG00000049988	26.9636	1.80103	0.307312	5.86057	4.61286e-09	9.35256e-08	Lrrc25	211228	leucine rich repeat containing 25
ENSMUSG00000079889	400.951	1.14529	0.195689	5.85263	4.83867e-09	9.79952e-08	NA	NA	NA
ENSMUSG00000010830	777.885	-0.593876	0.101492	-5.85146	4.87289e-09	9.85791e-08	Kdelr3	105785	KDEL (Lys-Asp-Glu-Leu) endoplasmic reticulum protein retention receptor 3
ENSMUSG00000028042	645.59	0.559983	0.0957086	5.85091	4.88878e-09	9.87912e-08	Zbtb7b	22724	zinc finger and BTB domain containing 7B
ENSMUSG00000046169	111.106	1.36631	0.233635	5.84808	4.9729e-09	1.0038e-07	Adamts6	108154	a disintegrin-like and metallopeptidase (reprolysin type) with thrombospondin type 1 motif, 6
ENSMUSG00000021087	163.779	0.927583	0.158806	5.84098	5.18951e-09	1.04637e-07	Rtn1	104001	reticulon 1
ENSMUSG00000026608	585.09	0.511704	0.0876622	5.83722	5.30784e-09	1.06905e-07	Kctd3	226823	potassium channel tetramerisation domain containing 3
ENSMUSG00000027995	502.824	1.12653	0.193167	5.83189	5.48039e-09	1.10259e-07	Tlr2	24088	toll-like receptor 2
ENSMUSG00000024663	33.693	-1.81746	0.311778	-5.82935	5.56452e-09	1.11829e-07	Rab3il1	74760	RAB3A interacting protein (rabin3)-like 1
ENSMUSG00000029126	283.637	0.706786	0.121511	5.81662	6.00508e-09	1.2055e-07	Nsg1	18196	neuron specific gene family member 1
ENSMUSG00000051022	70.719	-1.46819	0.252444	-5.8159	6.03073e-09	1.20932e-07	Hs3st1	15476	heparan sulfate (glucosamine) 3-O-sulfotransferase 1
ENSMUSG00000030222	9.02124	-2.25922	0.389015	-5.80754	6.33966e-09	1.26988e-07	Rerg	232441	RAS-like, estrogen-regulated, growth-inhibitor
ENSMUSG00000017631	2150.35	0.322404	0.0555475	5.80411	6.47095e-09	1.29476e-07	Abr	109934	active BCR-related gene
ENSMUSG00000024084	17.6106	2.10268	0.362531	5.79999	6.63186e-09	1.3255e-07	Qpct	70536	glutaminyl-peptide cyclotransferase (glutaminyl cyclase)
ENSMUSG00000073929	10.4135	2.2653	0.39076	5.79717	6.7444e-09	1.34652e-07	Trim30e-ps1	625321	tripartite motif-containing 30E, pseudogene 1
ENSMUSG00000022665	4504.67	0.671361	0.116004	5.78742	7.1476e-09	1.42547e-07	Ccdc80	67896	coiled-coil domain containing 80
ENSMUSG00000042604	35.9964	1.70844	0.295422	5.78306	7.33523e-09	1.46129e-07	Kcna4	16492	potassium voltage-gated channel, shaker-related subfamily, member 4
ENSMUSG00000027366	1516.53	1.02645	0.17762	5.7789	7.51915e-09	1.4963e-07	Sppl2a	66552	signal peptide peptidase like 2A
ENSMUSG00000042228	426.639	1.06018	0.18357	5.77535	7.67938e-09	1.52653e-07	Lyn	17096	Yamaguchi sarcoma viral (v-yes-1) oncogene homolog
ENSMUSG00000031838	845.563	0.703666	0.12187	5.7739	7.74592e-09	1.53808e-07	Ifi30	65972	interferon gamma inducible protein 30
ENSMUSG00000029309	4.27784	-2.31747	0.401524	-5.77169	7.84812e-09	1.55669e-07	Sparcl1	13602	SPARC-like 1
ENSMUSG00000018796	345.825	0.744219	0.129039	5.76737	8.05179e-09	1.59363e-07	Acsl1	14081	acyl-CoA synthetase long-chain family member 1
ENSMUSG00000065979	738.557	0.551646	0.0956468	5.76753	8.04438e-09	1.59363e-07	Cpped1	223978	calcineurin-like phosphoesterase domain containing 1
ENSMUSG00000052296	1780.27	0.669697	0.116132	5.76667	8.08531e-09	1.59853e-07	Ppp6r1	243819	protein phosphatase 6, regulatory subunit 1
ENSMUSG00000019699	1000.29	0.915462	0.158848	5.76314	8.25639e-09	1.63059e-07	Akt3	23797	thymoma viral proto-oncogene 3
ENSMUSG00000023913	1010.78	-0.537688	0.093355	-5.75961	8.43102e-09	1.66163e-07	Pla2g7	27226	phospholipase A2, group VII (platelet-activating factor acetylhydrolase, plasma)
ENSMUSG00000036469	60.0288	1.88274	0.326887	5.75959	8.43171e-09	1.66163e-07	March1	72925	membrane-associated ring finger (C3HC4) 1
ENSMUSG00000037071	5277.84	-0.384846	0.0668404	-5.75769	8.5275e-09	1.6787e-07	Scd1	20249	stearoyl-Coenzyme A desaturase 1
ENSMUSG00000050332	560.183	0.642998	0.111731	5.75486	8.67161e-09	1.70523e-07	Amer1	72345	APC membrane recruitment 1
ENSMUSG00000020709	13.0402	2.19478	0.381641	5.75089	8.87763e-09	1.74387e-07	Adap2	216991	ArfGAP with dual PH domains 2
ENSMUSG00000003308	973.795	0.70027	0.121777	5.75045	8.90051e-09	1.74649e-07	Keap1	50868	kelch-like ECH-associated protein 1
ENSMUSG00000038910	206.688	0.722403	0.125762	5.74421	9.23526e-09	1.81023e-07	Plcl2	224860	phospholipase C-like 2
ENSMUSG00000011267	37.2098	1.46481	0.255135	5.74133	9.39353e-09	1.83928e-07	Zfp296	63872	zinc finger protein 296
ENSMUSG00000026202	866.413	-0.523078	0.0911543	-5.73838	9.55862e-09	1.8696e-07	Tuba4a	22145	tubulin, alpha 4A
ENSMUSG00000043587	116.252	-1.00322	0.174885	-5.73645	9.6679e-09	1.88896e-07	Pxylp1	235534	2-phosphoxylose phosphatase 1
ENSMUSG00000055912	411.07	0.781208	0.136313	5.73098	9.98523e-09	1.94888e-07	Tmem150a	232086	transmembrane protein 150A
ENSMUSG00000086320	4805.86	1.25247	0.218568	5.73036	1.00216e-08	1.9539e-07	NA	NA	NA
ENSMUSG00000044337	135.65	0.955495	0.166827	5.72746	1.01947e-08	1.98553e-07	Ackr3	12778	atypical chemokine receptor 3
ENSMUSG00000057246	14.3196	2.25698	0.394144	5.72628	1.02656e-08	1.9972e-07	BC051142	407788	cDNA sequence BC051142
ENSMUSG00000002885	538.145	-0.59617	0.104343	-5.71355	1.10642e-08	2.15028e-07	Adgre5	26364	adhesion G protein-coupled receptor E5
ENSMUSG00000029552	5016.18	-0.377077	0.0660068	-5.7127	1.11198e-08	2.15881e-07	Tes	21753	testis derived transcript
ENSMUSG00000089672	155.209	1.15297	0.201892	5.71082	1.12434e-08	2.18049e-07	Lilr4b	14727	leukocyte immunoglobulin-like receptor, subfamily B, member 4B
ENSMUSG00000083679	93.7204	-1.04697	0.183497	-5.70564	1.15906e-08	2.24543e-07	NA	NA	NA
ENSMUSG00000060923	79.2951	1.16598	0.204398	5.70447	1.16704e-08	2.2585e-07	Acyp2	75572	acylphosphatase 2, muscle type
ENSMUSG00000071350	231.13	0.833323	0.146268	5.69722	1.21776e-08	2.35417e-07	Setdb2	239122	SET domain, bifurcated 2
ENSMUSG00000042515	834.225	-1.09474	0.192301	-5.69283	1.24952e-08	2.41301e-07	Mum1l1	245631	melanoma associated antigen (mutated) 1-like 1
ENSMUSG00000073471	485.326	0.706865	0.124236	5.6897	1.2726e-08	2.455e-07	Rsph3a	66832	radial spoke 3A homolog (Chlamydomonas)
ENSMUSG00000091650	6.63041	2.2929	0.403175	5.68711	1.29205e-08	2.48988e-07	Apol11a	626615	apolipoprotein L 11a
ENSMUSG00000025202	873.967	-0.628426	0.110596	-5.68218	1.32988e-08	2.56009e-07	Scd3	30049	stearoyl-coenzyme A desaturase 3
ENSMUSG00000071311	4.97835	2.26334	0.398992	5.67265	1.40608e-08	2.70393e-07	Gpr31b	436440	G protein-coupled receptor 31, D17Leh66b region
ENSMUSG00000090104	319.744	1.1707	0.206511	5.66893	1.43688e-08	2.76026e-07	NA	NA	NA
ENSMUSG00000021185	684.675	-0.536452	0.0946569	-5.66733	1.45041e-08	2.78332e-07	9030617O03Rik	217830	RIKEN cDNA 9030617O03 gene
ENSMUSG00000046808	1026.42	0.614513	0.108605	5.65826	1.52913e-08	2.93132e-07	Atp10d	231287	ATPase, class V, type 10D
ENSMUSG00000020707	176.612	1.09097	0.192869	5.65656	1.54438e-08	2.95744e-07	Rnf135	71956	ring finger protein 135
ENSMUSG00000022453	323.039	0.809598	0.143169	5.65483	1.55996e-08	2.98416e-07	Naga	17939	N-acetyl galactosaminidase, alpha
ENSMUSG00000036030	12.6771	-2.09683	0.370935	-5.65283	1.57824e-08	3.01596e-07	Prtg	235472	protogenin homolog (Gallus gallus)
ENSMUSG00000021250	160.339	-1.83543	0.324904	-5.64913	1.61262e-08	3.07845e-07	Fos	14281	FBJ osteosarcoma oncogene
ENSMUSG00000020806	555.354	0.798305	0.141453	5.6436	1.66534e-08	3.17577e-07	Rhbdf2	217344	rhomboid 5 homolog 2 (Drosophila)
ENSMUSG00000001281	63.4895	1.44083	0.255383	5.64186	1.68224e-08	3.20467e-07	Itgb7	16421	integrin beta 7
ENSMUSG00000038648	1911.44	-0.480886	0.0852726	-5.63939	1.70652e-08	3.24753e-07	Creb3l2	208647	cAMP responsive element binding protein 3-like 2
ENSMUSG00000042286	119.31	1.14091	0.20237	5.63773	1.72303e-08	3.27555e-07	Stab1	192187	stabilin 1
ENSMUSG00000029777	7849.33	0.387099	0.0687679	5.62907	1.81183e-08	3.44043e-07	Gars	353172	glycyl-tRNA synthetase
ENSMUSG00000075415	994.358	0.426537	0.0757761	5.62891	1.81352e-08	3.44043e-07	Fnbp1	14269	formin binding protein 1
ENSMUSG00000048538	1265.92	-0.516585	0.0917966	-5.62749	1.82846e-08	3.46518e-07	NA	NA	NA
ENSMUSG00000029998	2207.1	-0.471107	0.0837376	-5.62599	1.84448e-08	3.4919e-07	Pcyox1	66881	prenylcysteine oxidase 1
ENSMUSG00000040165	34.3638	1.75582	0.312201	5.624	1.86589e-08	3.52879e-07	Cd209c	170776	CD209c antigen
ENSMUSG00000018143	360.278	0.608153	0.108154	5.62301	1.87663e-08	3.54479e-07	Mafk	17135	v-maf musculoaponeurotic fibrosarcoma oncogene family, protein K (avian)
ENSMUSG00000052419	925.72	-0.737646	0.131187	-5.62286	1.87823e-08	3.54479e-07	NA	NA	NA
ENSMUSG00000044548	138.437	0.952085	0.169352	5.62194	1.88824e-08	3.56001e-07	Dact1	59036	dapper homolog 1, antagonist of beta-catenin (xenopus)
ENSMUSG00000069892	2202.4	0.950009	0.169033	5.62025	1.90679e-08	3.59128e-07	9930111J21Rik2	245240	RIKEN cDNA 9930111J21 gene 2
ENSMUSG00000023307	2293.43	0.684173	0.121824	5.61609	1.95326e-08	3.67162e-07	March5	69104	membrane-associated ring finger (C3HC4) 5
ENSMUSG00000085666	634.698	-0.491978	0.0876018	-5.61607	1.95346e-08	3.67162e-07	NA	NA	NA
ENSMUSG00000022234	6933.04	-0.366048	0.0651956	-5.61461	1.97008e-08	3.69905e-07	Cct5	12465	chaperonin containing Tcp1, subunit 5 (epsilon)
ENSMUSG00000071713	126.43	1.17217	0.208825	5.61316	1.98669e-08	3.72642e-07	Csf2rb	12983	colony stimulating factor 2 receptor, beta, low-affinity (granulocyte-macrophage)
ENSMUSG00000075028	72.8218	1.20416	0.214767	5.60684	2.06049e-08	3.86088e-07	Prdm11	100042784	PR domain containing 11
ENSMUSG00000036667	601.592	-0.562967	0.100425	-5.60587	2.07214e-08	3.87875e-07	Tcaf1	77574	TRPM8 channel-associated factor 1
ENSMUSG00000031960	7698.48	0.553454	0.0987803	5.60288	2.10818e-08	3.94217e-07	Aars	234734	alanyl-tRNA synthetase
ENSMUSG00000032575	2907.24	-0.377209	0.0673395	-5.6016	2.12388e-08	3.96746e-07	Manf	74840	mesencephalic astrocyte-derived neurotrophic factor
ENSMUSG00000025608	1316.02	-0.552419	0.0986879	-5.59764	2.17289e-08	4.05076e-07	Podxl	27205	podocalyxin-like
ENSMUSG00000028195	219.454	-1.32954	0.237518	-5.59764	2.1729e-08	4.05076e-07	Cyr61	16007	cysteine rich protein 61
ENSMUSG00000036452	68.2716	1.22712	0.219275	5.59627	2.19011e-08	4.07869e-07	Arhgap26	71302	Rho GTPase activating protein 26
ENSMUSG00000038172	2053.55	0.800618	0.143322	5.58614	2.32173e-08	4.31942e-07	Ttc39b	69863	tetratricopeptide repeat domain 39B
ENSMUSG00000022895	1594.64	0.625198	0.111954	5.5844	2.34512e-08	4.35849e-07	Ets2	23872	E26 avian leukemia oncogene 2, 3' domain
ENSMUSG00000056494	7.10805	2.2453	0.402134	5.58348	2.35758e-08	4.37721e-07	Cngb3	30952	cyclic nucleotide gated channel beta 3
ENSMUSG00000022548	6.11895	2.2334	0.400621	5.57483	2.47767e-08	4.5955e-07	Apod	11815	apolipoprotein D
ENSMUSG00000054196	412.241	-1.11022	0.19937	-5.56868	2.56681e-08	4.756e-07	Cthrc1	68588	collagen triple helix repeat containing 1
ENSMUSG00000030101	663.043	0.531692	0.0954876	5.56818	2.57411e-08	4.76471e-07	Sumf1	58911	sulfatase modifying factor 1
ENSMUSG00000024659	16036.1	-0.44758	0.0804544	-5.56314	2.6496e-08	4.89948e-07	Anxa1	16952	annexin A1
ENSMUSG00000036752	4481.75	-0.412598	0.0741888	-5.56145	2.67538e-08	4.94216e-07	Tubb4b	227613	tubulin, beta 4B class IVB
ENSMUSG00000039976	396.547	-0.976854	0.175824	-5.55585	2.76262e-08	5.09817e-07	Tbc1d16	207592	TBC1 domain family, member 16
ENSMUSG00000011257	3874.74	-0.462703	0.0833246	-5.55302	2.80783e-08	5.17638e-07	Pabpc4	230721	poly(A) binding protein, cytoplasmic 4
ENSMUSG00000059796	18623.4	-0.372949	0.0672282	-5.54751	2.89762e-08	5.33652e-07	Eif4a1	13681	eukaryotic translation initiation factor 4A1
ENSMUSG00000054150	752.411	-0.845759	0.152513	-5.5455	2.93117e-08	5.39289e-07	Syne3	212073	spectrin repeat containing, nuclear envelope family member 3
ENSMUSG00000009376	6531.16	-0.590165	0.106454	-5.54384	2.95907e-08	5.43874e-07	Met	17295	met proto-oncogene
ENSMUSG00000030345	7.71392	2.18413	0.394094	5.54215	2.98778e-08	5.48599e-07	Dyrk4	101320	dual-specificity tyrosine-(Y)-phosphorylation regulated kinase 4
ENSMUSG00000050395	11.5038	2.08302	0.375913	5.54124	3.00339e-08	5.50913e-07	Tnfsf15	326623	tumor necrosis factor (ligand) superfamily, member 15
ENSMUSG00000003762	171.997	0.91934	0.16615	5.5332	3.14439e-08	5.76199e-07	Adck4	76889	aarF domain containing kinase 4
ENSMUSG00000037685	154.014	1.19938	0.216803	5.53211	3.16396e-08	5.79204e-07	Atp8a1	11980	ATPase, aminophospholipid transporter (APLT), class I, type 8A, member 1
ENSMUSG00000052516	230.346	-1.03013	0.186651	-5.51901	3.40916e-08	6.23468e-07	Robo2	268902	roundabout homolog 2 (Drosophila)
ENSMUSG00000028894	747.654	0.639112	0.116074	5.50608	3.66919e-08	6.70351e-07	Inpp5b	16330	inositol polyphosphate-5-phosphatase B
ENSMUSG00000039158	320.209	0.741317	0.134679	5.50431	3.70609e-08	6.75742e-07	Akna	100182	AT-hook transcription factor
ENSMUSG00000048458	130.726	-0.877304	0.15938	-5.50449	3.70243e-08	6.75742e-07	Fam212b	109050	family with sequence similarity 212, member B
ENSMUSG00000039616	98.9473	1.10682	0.2011	5.50379	3.71704e-08	6.77064e-07	Mocos	68591	molybdenum cofactor sulfurase
ENSMUSG00000017754	616.746	0.906045	0.164769	5.49889	3.8218e-08	6.95454e-07	Pltp	18830	phospholipid transfer protein
ENSMUSG00000049985	16.03	1.93193	0.351395	5.49789	3.84363e-08	6.98731e-07	Ankrd55	77318	ankyrin repeat domain 55
ENSMUSG00000090353	62.951	1.48042	0.269485	5.49351	3.94025e-08	7.15583e-07	NA	NA	NA
ENSMUSG00000028124	1243.41	0.529774	0.0964783	5.49112	3.99389e-08	7.24605e-07	Gclm	14630	glutamate-cysteine ligase, modifier subunit
ENSMUSG00000034247	640.39	0.757895	0.13805	5.49	4.01924e-08	7.28482e-07	Plekhm1	353047	pleckstrin homology domain containing, family M (with RUN domain) member 1
ENSMUSG00000026413	496.998	-0.6844	0.124678	-5.48934	4.03442e-08	7.30509e-07	Pkp1	18772	plakophilin 1
ENSMUSG00000031217	2631.69	0.602566	0.109779	5.48892	4.04409e-08	7.31536e-07	Efnb1	13641	ephrin B1
ENSMUSG00000024924	755.682	0.702789	0.128161	5.48362	4.16701e-08	7.53027e-07	Vldlr	22359	very low density lipoprotein receptor
ENSMUSG00000019977	1447.57	-0.402048	0.0734252	-5.47562	4.35981e-08	7.8709e-07	Hbs1l	56422	Hbs1-like (S. cerevisiae)
ENSMUSG00000041923	84.4444	-1.02425	0.187532	-5.46172	4.71551e-08	8.50465e-07	Nol4	319211	nucleolar protein 4
ENSMUSG00000032578	88.3235	1.09563	0.200638	5.46071	4.74245e-08	8.54482e-07	Cish	12700	cytokine inducible SH2-containing protein
ENSMUSG00000021094	293.64	0.798275	0.146263	5.4578	4.8207e-08	8.67727e-07	Dhrs7	66375	dehydrogenase/reductase (SDR family) member 7
ENSMUSG00000079800	77.0667	1.81525	0.332644	5.45703	4.84161e-08	8.70632e-07	NA	NA	NA
ENSMUSG00000044864	1515.36	-0.426445	0.0781615	-5.45594	4.87133e-08	8.75117e-07	Ankrd50	99696	ankyrin repeat domain 50
ENSMUSG00000008136	445.984	-0.710198	0.130414	-5.44571	5.15998e-08	9.26062e-07	Fhl2	14200	four and a half LIM domains 2
ENSMUSG00000078238	3248.37	-0.497156	0.0913476	-5.44246	5.25492e-08	9.42177e-07	NA	NA	NA
ENSMUSG00000025764	897.273	-0.658866	0.121077	-5.44172	5.27674e-08	9.45163e-07	Jade1	269424	jade family PHD finger 1
ENSMUSG00000073628	77.2764	1.58243	0.290809	5.44148	5.28389e-08	9.45516e-07	NA	NA	NA
ENSMUSG00000079419	111.548	1.39143	0.255897	5.43747	5.4043e-08	9.66117e-07	Ms4a6c	73656	membrane-spanning 4-domains, subfamily A, member 6C
ENSMUSG00000032135	84.4387	-1.13414	0.208646	-5.43572	5.45755e-08	9.74685e-07	Mcam	84004	melanoma cell adhesion molecule
ENSMUSG00000034271	755.371	0.570259	0.105033	5.42931	5.65711e-08	1.00934e-06	Jdp2	81703	Jun dimerization protein 2
ENSMUSG00000024887	310.769	0.889333	0.163836	5.42819	5.69272e-08	1.0147e-06	Asah2	54447	N-acylsphingosine amidohydrolase 2
ENSMUSG00000023806	408.55	0.68741	0.126673	5.42666	5.74176e-08	1.02245e-06	Rsph3b	100037282	radial spoke 3B homolog (Chlamydomonas)
ENSMUSG00000033420	1479.81	0.570306	0.105101	5.42627	5.75423e-08	1.02367e-06	Antxr1	69538	anthrax toxin receptor 1
ENSMUSG00000032501	720.523	-0.462558	0.0852697	-5.42465	5.80688e-08	1.03203e-06	Trib1	211770	tribbles homolog 1 (Drosophila)
ENSMUSG00000028883	2579.22	-0.83553	0.154049	-5.42379	5.83474e-08	1.03598e-06	Sema3a	20346	sema domain, immunoglobulin domain (Ig), short basic domain, secreted, (semaphorin) 3A
ENSMUSG00000034610	943.794	0.934739	0.172367	5.42295	5.86248e-08	1.03989e-06	Zcchc11	230594	zinc finger, CCHC domain containing 11
ENSMUSG00000042622	253.312	0.596017	0.10995	5.42079	5.93355e-08	1.05148e-06	Maff	17133	v-maf musculoaponeurotic fibrosarcoma oncogene family, protein F (avian)
ENSMUSG00000020303	89.9452	0.947184	0.174865	5.41665	6.07253e-08	1.07507e-06	Stc2	20856	stanniocalcin 2
ENSMUSG00000031700	1448.68	0.647234	0.119514	5.41553	6.11082e-08	1.0808e-06	Gpt2	108682	glutamic pyruvate transaminase (alanine aminotransferase) 2
ENSMUSG00000022114	320.408	-0.755917	0.139634	-5.41356	6.17848e-08	1.09171e-06	Spry2	24064	sprouty homolog 2 (Drosophila)
ENSMUSG00000026335	1381.89	-0.471088	0.0870839	-5.40958	6.31717e-08	1.11514e-06	Pam	18484	peptidylglycine alpha-amidating monooxygenase
ENSMUSG00000022237	102.444	0.841163	0.155509	5.40909	6.33464e-08	1.11714e-06	Ankrd33b	67434	ankyrin repeat domain 33B
ENSMUSG00000026235	501.497	-0.656843	0.121469	-5.4075	6.39099e-08	1.126e-06	Epha4	13838	Eph receptor A4
ENSMUSG00000054640	112.966	1.08017	0.200092	5.39836	6.72539e-08	1.18377e-06	Slc8a1	20541	solute carrier family 8 (sodium/calcium exchanger), member 1
ENSMUSG00000000126	145.319	-0.97489	0.180799	-5.39214	6.96254e-08	1.22434e-06	Wnt9a	216795	wingless-type MMTV integration site family, member 9A
ENSMUSG00000042719	1789.5	0.454985	0.0845065	5.38403	7.28382e-08	1.2796e-06	Naa25	231713	N(alpha)-acetyltransferase 25, NatB auxiliary subunit
ENSMUSG00000056219	33.6726	1.72716	0.320826	5.38348	7.30605e-08	1.28105e-06	NA	NA	NA
ENSMUSG00000069516	2451.82	-1.00406	0.186508	-5.38349	7.30536e-08	1.28105e-06	Lyz2	17105	lysozyme 2
ENSMUSG00000071847	68.8	-1.05881	0.196717	-5.3824	7.35007e-08	1.28753e-06	Apcdd1	494504	adenomatosis polyposis coli down-regulated 1
ENSMUSG00000032715	743.638	1.12093	0.208297	5.38141	7.39049e-08	1.29337e-06	Trib3	228775	tribbles homolog 3 (Drosophila)
ENSMUSG00000078202	21.1757	-1.81243	0.336968	-5.37864	7.50493e-08	1.31214e-06	Nrarp	67122	Notch-regulated ankyrin repeat protein
ENSMUSG00000040152	10641.3	-0.834121	0.155099	-5.37799	7.53228e-08	1.31567e-06	Thbs1	21825	thrombospondin 1
ENSMUSG00000006134	921.44	0.440991	0.0820663	5.37359	7.71837e-08	1.34688e-06	Crkl	12929	v-crk sarcoma virus CT10 oncogene homolog (avian)-like
ENSMUSG00000026672	277.421	0.606157	0.112828	5.37242	7.76869e-08	1.35437e-06	Optn	71648	optineurin
ENSMUSG00000028163	1527.54	0.453867	0.0845493	5.36808	7.95812e-08	1.38608e-06	Nfkb1	18033	nuclear factor of kappa light polypeptide gene enhancer in B cells 1, p105
ENSMUSG00000039384	172.922	0.963044	0.179492	5.36538	8.07785e-08	1.40559e-06	Dusp10	63953	dual specificity phosphatase 10
ENSMUSG00000031654	10.4425	-2.14216	0.399714	-5.35923	8.35776e-08	1.45292e-06	Cbln1	12404	cerebellin 1 precursor protein
ENSMUSG00000020077	445.773	1.10295	0.205814	5.35897	8.36993e-08	1.45365e-06	Srgn	19073	serglycin
ENSMUSG00000070867	181.073	-1.02511	0.191366	-5.3568	8.47074e-08	1.46976e-06	Trabd2b	666048	TraB domain containing 2B
ENSMUSG00000024593	29.1389	-1.48101	0.276706	-5.35229	8.68477e-08	1.50405e-06	Megf10	70417	multiple EGF-like-domains 10
ENSMUSG00000026893	143.35	1.12691	0.210545	5.35233	8.68274e-08	1.50405e-06	Gca	227960	grancalcin
ENSMUSG00000007458	2740.03	0.426604	0.0797909	5.34652	8.96594e-08	1.54943e-06	M6pr	17113	mannose-6-phosphate receptor, cation dependent
ENSMUSG00000032601	1123.69	-0.507008	0.0948302	-5.34648	8.96801e-08	1.54943e-06	Prkar2a	19087	protein kinase, cAMP dependent regulatory, type II alpha
ENSMUSG00000053931	7448.71	0.566516	0.105962	5.3464	8.97225e-08	1.54943e-06	Cnn3	71994	calponin 3, acidic
ENSMUSG00000030990	495.203	0.762786	0.142713	5.34491	9.0463e-08	1.56074e-06	Pgap2	233575	post-GPI attachment to proteins 2
ENSMUSG00000026496	2153.11	-0.506024	0.0947501	-5.34062	9.26302e-08	1.59663e-06	Parp1	11545	poly (ADP-ribose) polymerase family, member 1
ENSMUSG00000013846	582.517	-0.716133	0.134239	-5.33478	9.56629e-08	1.64735e-06	St3gal1	20442	ST3 beta-galactoside alpha-2,3-sialyltransferase 1
ENSMUSG00000033871	49.8232	1.33163	0.249768	5.33148	9.7415e-08	1.67594e-06	Ppargc1b	170826	peroxisome proliferative activated receptor, gamma, coactivator 1 beta
ENSMUSG00000028266	2278.05	0.705489	0.132352	5.33039	9.80027e-08	1.68447e-06	Lmo4	16911	LIM domain only 4
ENSMUSG00000054619	345.876	0.762471	0.143112	5.32779	9.94132e-08	1.70711e-06	Mettl7a1	70152	methyltransferase like 7A1
ENSMUSG00000038418	2103.29	-1.46404	0.274908	-5.32556	1.00644e-07	1.72663e-06	Egr1	13653	early growth response 1
ENSMUSG00000031565	1171.51	0.54159	0.101741	5.32324	1.01934e-07	1.74712e-06	Fgfr1	14182	fibroblast growth factor receptor 1
ENSMUSG00000049625	82.6066	1.29216	0.242818	5.3215	1.02912e-07	1.76223e-06	Tifab	212937	TRAF-interacting protein with forkhead-associated domain, family member B
ENSMUSG00000028031	14.3879	-1.9942	0.374805	-5.32062	1.03415e-07	1.76918e-06	Dkk2	56811	dickkopf homolog 2 (Xenopus laevis)
ENSMUSG00000023886	66.968	-1.16254	0.218507	-5.32036	1.03564e-07	1.77008e-06	Smoc2	64074	SPARC related modular calcium binding 2
ENSMUSG00000028028	170.878	0.811182	0.152492	5.31949	1.04056e-07	1.77682e-06	Alpk1	71481	alpha-kinase 1
ENSMUSG00000001166	60.5034	1.37579	0.259176	5.30834	1.10629e-07	1.88729e-06	Oas1c	114643	2'-5' oligoadenylate synthetase 1C
ENSMUSG00000002900	3571.67	-0.433705	0.0817374	-5.30608	1.12006e-07	1.909e-06	Lamb1	16777	laminin B1
ENSMUSG00000097993	502.129	-0.935672	0.176953	-5.28769	1.23874e-07	2.10932e-06	NA	NA	NA
ENSMUSG00000015501	640.584	0.455984	0.086289	5.28438	1.26134e-07	2.14579e-06	Hivep2	15273	human immunodeficiency virus type I enhancer binding protein 2
ENSMUSG00000027737	580.303	0.922083	0.174665	5.27917	1.29772e-07	2.20564e-06	Slc7a11	26570	solute carrier family 7 (cationic amino acid transporter, y+ system), member 11
ENSMUSG00000061758	377.655	0.622697	0.118046	5.27505	1.32717e-07	2.2536e-06	Akr1b10	67861	aldo-keto reductase family 1, member B10 (aldose reductase)
ENSMUSG00000030162	136.645	1.24759	0.236554	5.27401	1.33471e-07	2.26221e-06	Olr1	108078	oxidized low density lipoprotein (lectin-like) receptor 1
ENSMUSG00000073631	35.5673	1.77944	0.33739	5.27415	1.33369e-07	2.26221e-06	NA	NA	NA
ENSMUSG00000039405	3278.46	-0.688646	0.130748	-5.26695	1.38706e-07	2.34876e-06	Prss23	76453	protease, serine 23
ENSMUSG00000001750	1202.08	0.828154	0.157299	5.26485	1.40305e-07	2.37363e-06	Tcirg1	27060	T cell, immune regulator 1, ATPase, H+ transporting, lysosomal V0 protein A3
ENSMUSG00000042444	547.47	0.887426	0.168685	5.26084	1.43401e-07	2.42377e-06	Fam63b	235461	family with sequence similarity 63, member B
ENSMUSG00000039115	17.5695	1.78363	0.339096	5.25994	1.441e-07	2.43333e-06	Itga9	104099	integrin alpha 9
ENSMUSG00000038600	44.0858	-1.29296	0.245972	-5.25651	1.46815e-07	2.4769e-06	Atp6v0a4	140494	ATPase, H+ transporting, lysosomal V0 subunit A4
ENSMUSG00000031467	513.54	-0.548428	0.104357	-5.25532	1.4777e-07	2.49071e-06	Agpat5	52123	1-acylglycerol-3-phosphate O-acyltransferase 5 (lysophosphatidic acid acyltransferase, epsilon)
ENSMUSG00000023951	1352.91	0.703337	0.133881	5.25345	1.49275e-07	2.51377e-06	Vegfa	22339	vascular endothelial growth factor A
ENSMUSG00000025037	1000.61	-0.675683	0.128711	-5.24961	1.52418e-07	2.56433e-06	Maoa	17161	monoamine oxidase A
ENSMUSG00000096956	378.087	-0.646706	0.12322	-5.24838	1.5344e-07	2.57914e-06	Snhg18	100616095	small nucleolar RNA host gene 18
ENSMUSG00000031595	751.476	0.838457	0.159777	5.24767	1.54038e-07	2.58682e-06	Pdgfrl	68797	platelet-derived growth factor receptor-like
ENSMUSG00000025938	60.2777	1.26194	0.240549	5.24608	1.55368e-07	2.60677e-06	Slco5a1	240726	solute carrier organic anion transporter family, member 5A1
ENSMUSG00000028480	1526.12	0.442088	0.084282	5.24535	1.55988e-07	2.61477e-06	Glipr2	384009	GLI pathogenesis-related 2
ENSMUSG00000031642	744.818	-0.448695	0.0856507	-5.23866	1.61744e-07	2.70877e-06	Sh3rf1	59009	SH3 domain containing ring finger 1
ENSMUSG00000038894	396.843	-0.631341	0.120719	-5.22984	1.69659e-07	2.83873e-06	Irs2	384783	insulin receptor substrate 2
ENSMUSG00000030203	595.067	0.570068	0.109093	5.22552	1.73662e-07	2.90305e-06	Dusp16	70686	dual specificity phosphatase 16
ENSMUSG00000089961	6.08364	2.10394	0.403023	5.22039	1.78548e-07	2.982e-06	NA	NA	NA
ENSMUSG00000019942	2605.64	-0.376492	0.0721723	-5.21657	1.82265e-07	3.0413e-06	Cdk1	12534	cyclin-dependent kinase 1
ENSMUSG00000034959	39.138	1.35959	0.260792	5.21332	1.8549e-07	3.09228e-06	5031414D18Rik	271221	RIKEN cDNA 5031414D18 gene
ENSMUSG00000051029	14.7869	1.98257	0.380361	5.21233	1.86482e-07	3.106e-06	Serpinb1b	282663	serine (or cysteine) peptidase inhibitor, clade B, member 1b
ENSMUSG00000014773	12.4092	1.98677	0.381968	5.2014	1.97789e-07	3.29133e-06	Dll1	13388	delta-like 1 (Drosophila)
ENSMUSG00000050628	987.186	0.475813	0.0915023	5.20001	1.99277e-07	3.31307e-06	Ubald2	319370	UBA-like domain containing 2
ENSMUSG00000036461	1168.44	0.628069	0.120786	5.19984	1.99462e-07	3.31314e-06	Elf1	13709	E74-like factor 1
ENSMUSG00000091157	7.45873	2.09763	0.403658	5.19656	2.03012e-07	3.36904e-06	NA	NA	NA
ENSMUSG00000040659	1122.38	0.701039	0.134945	5.19501	2.04708e-07	3.3941e-06	Efhd2	27984	EF hand domain containing 2
ENSMUSG00000026072	532.881	-0.731156	0.140757	-5.19444	2.05334e-07	3.40141e-06	Il1r1	16177	interleukin 1 receptor, type I
ENSMUSG00000097289	29.3854	-1.63109	0.314177	-5.19162	2.08473e-07	3.45028e-06	NA	NA	NA
ENSMUSG00000025558	532.657	0.593074	0.114274	5.18993	2.10372e-07	3.47856e-06	Dock9	105445	dedicator of cytokinesis 9
ENSMUSG00000054675	1017.26	-1.00769	0.194214	-5.18855	2.11933e-07	3.50121e-06	Tmem119	231633	transmembrane protein 119
ENSMUSG00000039987	199.149	-0.819697	0.158036	-5.18676	2.13986e-07	3.53194e-06	Phtf2	68770	putative homeodomain transcription factor 2
ENSMUSG00000100863	791.292	-0.434681	0.0838756	-5.18244	2.19e-07	3.61143e-06	Gm12669	620016	glutaredoxin 3 pseudogene
ENSMUSG00000035279	131.205	0.895854	0.172896	5.18147	2.20146e-07	3.62705e-06	Ssc5d	269855	scavenger receptor cysteine rich family, 5 domains
ENSMUSG00000028944	124.992	-0.933195	0.180135	-5.18052	2.21268e-07	3.64226e-06	Prkag2	108099	protein kinase, AMP-activated, gamma 2 non-catalytic subunit
ENSMUSG00000038482	2673.17	-0.364138	0.0703673	-5.17482	2.28125e-07	3.75176e-06	Tfdp1	21781	transcription factor Dp 1
ENSMUSG00000045294	1060.21	-0.466835	0.0902697	-5.17155	2.32158e-07	3.81465e-06	Insig1	231070	insulin induced gene 1
ENSMUSG00000091971	141.089	1.07304	0.207522	5.17072	2.33192e-07	3.82821e-06	Hspa1a	193740	heat shock protein 1A
ENSMUSG00000090877	197.011	0.973014	0.18843	5.16379	2.41999e-07	3.96922e-06	Hspa1b	15511	heat shock protein 1B
ENSMUSG00000022037	83.1879	-1.17042	0.22668	-5.16331	2.42617e-07	3.97579e-06	Clu	12759	clusterin
ENSMUSG00000026395	440.401	1.07004	0.207298	5.16183	2.44546e-07	4.00381e-06	Ptprc	19264	protein tyrosine phosphatase, receptor type, C
ENSMUSG00000038543	62.5113	1.26839	0.24583	5.15962	2.47453e-07	4.04777e-06	BC028528	229600	cDNA sequence BC028528
ENSMUSG00000012428	24.0895	1.88456	0.365436	5.15704	2.50888e-07	4.1003e-06	Steap4	117167	STEAP family member 4
ENSMUSG00000078771	93.2227	1.04337	0.202372	5.1557	2.52691e-07	4.12608e-06	Evi2a	14017	ecotropic viral integration site 2a
ENSMUSG00000030786	64.1515	-1.24336	0.241182	-5.15528	2.53257e-07	4.13164e-06	Itgam	16409	integrin alpha M
ENSMUSG00000053797	204.566	0.871505	0.169271	5.14858	2.62466e-07	4.27805e-06	Krt16	16666	keratin 16
ENSMUSG00000038893	137.553	-0.994956	0.193302	-5.14714	2.64482e-07	4.30708e-06	Fam117a	215512	family with sequence similarity 117, member A
ENSMUSG00000001552	1931.2	-0.571357	0.111018	-5.14651	2.65383e-07	4.31791e-06	Jup	16480	junction plakoglobin
ENSMUSG00000020689	188.433	-0.691778	0.134578	-5.14034	2.74236e-07	4.45798e-06	Itgb3	16416	integrin beta 3
ENSMUSG00000031538	570.394	0.611097	0.118927	5.13843	2.77041e-07	4.49959e-06	Plat	18791	plasminogen activator, tissue
ENSMUSG00000026999	584.168	-0.527345	0.102802	-5.1297	2.902e-07	4.70913e-06	Nup35	69482	nucleoporin 35
ENSMUSG00000004085	1045.21	-0.527704	0.102903	-5.12815	2.92608e-07	4.74399e-06	Zak	65964	sterile alpha motif and leucine zipper containing kinase AZK
ENSMUSG00000028226	287.947	-0.855752	0.166894	-5.12751	2.93603e-07	4.7559e-06	Mmp16	17389	matrix metallopeptidase 16
ENSMUSG00000046546	114.611	0.906884	0.176897	5.12663	2.94973e-07	4.77387e-06	Fam43a	224093	family with sequence similarity 43, member A
ENSMUSG00000026670	691.664	-0.438361	0.0855777	-5.12237	3.01714e-07	4.87864e-06	Uap1	107652	UDP-N-acetylglucosamine pyrophosphorylase 1
ENSMUSG00000021725	649.069	0.721651	0.141115	5.11394	3.15507e-07	5.09667e-06	Parp8	52552	poly (ADP-ribose) polymerase family, member 8
ENSMUSG00000038151	4.89182	2.05233	0.401332	5.11379	3.15755e-07	5.09667e-06	Prdm1	12142	PR domain containing 1, with ZNF domain
ENSMUSG00000024235	47.1199	1.43931	0.2817	5.10938	3.23209e-07	5.21239e-06	Map3k8	26410	mitogen-activated protein kinase kinase kinase 8
ENSMUSG00000023147	367.736	-0.694486	0.135931	-5.10909	3.23706e-07	5.21581e-06	Wrb	71446	tryptophan rich basic protein
ENSMUSG00000026110	241.211	0.784599	0.153741	5.10338	3.3364e-07	5.37114e-06	Mgat4a	269181	mannoside acetylglucosaminyltransferase 4, isoenzyme A
ENSMUSG00000026817	764.053	-0.606217	0.118826	-5.10174	3.36545e-07	5.41314e-06	Ak1	11636	adenylate kinase 1
ENSMUSG00000050974	37.3503	-1.27896	0.250802	-5.09949	3.40572e-07	5.47309e-06	NA	NA	NA
ENSMUSG00000038732	534.763	-0.512701	0.100549	-5.099	3.41446e-07	5.48231e-06	Mboat1	218121	membrane bound O-acyltransferase domain containing 1
ENSMUSG00000024942	1775.01	0.489853	0.0960782	5.09848	3.42385e-07	5.49257e-06	Capn1	12333	calpain 1
ENSMUSG00000036912	12.2465	1.87915	0.368624	5.09774	3.43726e-07	5.50926e-06	Piwil4	330890	piwi-like RNA-mediated gene silencing 4
ENSMUSG00000079442	378.327	0.834795	0.163769	5.0974	3.44351e-07	5.51444e-06	St6galnac4	20448	ST6 (alpha-N-acetyl-neuraminyl-2,3-beta-galactosyl-1,3)-N-acetylgalactosaminide alpha-2,6-sialyltransferase 4
ENSMUSG00000055322	3669.42	-0.544783	0.106881	-5.09709	3.44916e-07	5.51866e-06	Tns1	21961	tensin 1
ENSMUSG00000007655	12993.4	-0.74362	0.146103	-5.0897	3.58626e-07	5.733e-06	Cav1	12389	caveolin 1, caveolae protein
ENSMUSG00000032375	196.103	-0.849679	0.166976	-5.08863	3.60661e-07	5.7605e-06	Aph1b	208117	anterior pharynx defective 1b homolog (C. elegans)
ENSMUSG00000030275	1991.38	0.786899	0.154659	5.08796	3.61939e-07	5.77586e-06	Etnk1	75320	ethanolamine kinase 1
ENSMUSG00000003382	343.224	0.556022	0.109303	5.08699	3.63798e-07	5.80047e-06	Etv3	27049	ets variant 3
ENSMUSG00000026269	643.756	0.62019	0.122097	5.07949	3.7844e-07	6.02867e-06	Rnpepl1	108657	arginyl aminopeptidase (aminopeptidase B)-like 1
ENSMUSG00000032741	793.558	-0.585806	0.11534	-5.07895	3.79536e-07	6.04087e-06	Tpcn1	252972	two pore channel 1
ENSMUSG00000033847	44.889	1.52088	0.299754	5.07375	3.90041e-07	6.20267e-06	Pla2g4c	232889	phospholipase A2, group IVC (cytosolic, calcium-independent)
ENSMUSG00000024451	61.6365	-1.48965	0.293609	-5.07357	3.90413e-07	6.20318e-06	Arap3	106952	ArfGAP with RhoGAP domain, ankyrin repeat and PH domain 3
ENSMUSG00000038936	410.105	-0.533353	0.105277	-5.06617	4.0589e-07	6.44351e-06	Sccpdh	109232	saccharopine dehydrogenase (putative)
ENSMUSG00000032086	1086.56	-0.408696	0.0806849	-5.06533	4.07684e-07	6.46638e-06	Bace1	23821	beta-site APP cleaving enzyme 1
ENSMUSG00000026308	101.398	-1.07549	0.212462	-5.06205	4.14774e-07	6.57313e-06	Klhl30	70788	kelch-like 30
ENSMUSG00000028517	129.909	0.746687	0.147512	5.06186	4.15184e-07	6.57392e-06	Ppap2b	67916	phosphatidic acid phosphatase type 2B
ENSMUSG00000051212	81.775	-1.20749	0.238816	-5.05614	4.27837e-07	6.76841e-06	Gpr183	321019	G protein-coupled receptor 183
ENSMUSG00000063727	69.3964	1.12298	0.222261	5.05253	4.35996e-07	6.89153e-06	Tnfrsf11b	18383	tumor necrosis factor receptor superfamily, member 11b (osteoprotegerin)
ENSMUSG00000062593	256.044	0.976473	0.193469	5.04717	4.48401e-07	7.08148e-06	Lilrb4a	14728	leukocyte immunoglobulin-like receptor, subfamily B, member 4A
ENSMUSG00000031875	537.412	0.446203	0.0885627	5.03827	4.69761e-07	7.41241e-06	Cmtm3	68119	CKLF-like MARVEL transmembrane domain containing 3
ENSMUSG00000014496	1261.63	-0.589744	0.117123	-5.03525	4.77221e-07	7.52363e-06	Ankrd28	105522	ankyrin repeat domain 28
ENSMUSG00000026641	760.878	0.701496	0.139323	5.03503	4.77772e-07	7.52584e-06	Usf1	22278	upstream transcription factor 1
ENSMUSG00000040128	509.923	0.739766	0.146993	5.03265	4.83745e-07	7.61337e-06	Pnrc1	108767	proline-rich nuclear receptor coactivator 1
ENSMUSG00000024640	7177.37	0.353582	0.0702974	5.0298	4.90992e-07	7.72077e-06	Psat1	107272	phosphoserine aminotransferase 1
ENSMUSG00000039145	259.244	0.580726	0.115562	5.02522	5.02859e-07	7.90059e-06	Camk1d	227541	calcium/calmodulin-dependent protein kinase ID
ENSMUSG00000021950	2447.01	-0.481876	0.0959503	-5.02214	5.1099e-07	8.02145e-06	Anxa8	11752	annexin A8
ENSMUSG00000018068	758.856	-0.540336	0.107767	-5.01393	5.33301e-07	8.36451e-06	Ints2	70422	integrator complex subunit 2
ENSMUSG00000073557	821.529	0.383462	0.0765013	5.0125	5.37277e-07	8.41964e-06	Ppp1r12b	329251	protein phosphatase 1, regulatory (inhibitor) subunit 12B
ENSMUSG00000004473	113.264	-0.903676	0.180296	-5.01218	5.38155e-07	8.42618e-06	Clec11a	20256	C-type lectin domain family 11, member a
ENSMUSG00000035834	198.489	-1.09706	0.219	-5.00943	5.45924e-07	8.54051e-06	Polr3g	67486	polymerase (RNA) III (DNA directed) polypeptide G
ENSMUSG00000091900	410.972	-0.539507	0.107769	-5.00614	5.55314e-07	8.67999e-06	NA	NA	NA
ENSMUSG00000033088	1380.51	0.628114	0.125538	5.00336	5.63389e-07	8.79869e-06	Triobp	110253	TRIO and F-actin binding protein
ENSMUSG00000068923	191.651	0.755166	0.150983	5.00167	5.68359e-07	8.86873e-06	Syt11	229521	synaptotagmin XI
ENSMUSG00000040540	657.536	0.588163	0.117649	4.99932	5.75336e-07	8.96994e-06	NA	NA	NA
ENSMUSG00000029098	170.001	0.741219	0.148479	4.99208	5.97323e-07	9.3048e-06	Acox3	80911	acyl-Coenzyme A oxidase 3, pristanoyl
ENSMUSG00000047420	95.5324	-1.46595	0.293767	-4.99018	6.0324e-07	9.38899e-06	Fam180a	208164	family with sequence similarity 180, member A
ENSMUSG00000042363	667.341	-0.914525	0.183321	-4.98865	6.08034e-07	9.45555e-06	Lgalsl	216551	lectin, galactoside binding-like
ENSMUSG00000029705	2426.24	-0.338447	0.0678786	-4.98607	6.16192e-07	9.5674e-06	Cux1	13047	cut-like homeobox 1
ENSMUSG00000038342	909.944	0.410219	0.0822734	4.98605	6.16273e-07	9.5674e-06	Mlxip	208104	MLX interacting protein
ENSMUSG00000029659	263.591	-0.851195	0.17105	-4.9763	6.48116e-07	1.00447e-05	Medag	70717	mesenteric estrogen dependent adipogenesis
ENSMUSG00000044017	21.4305	1.81052	0.363819	4.97644	6.47646e-07	1.00447e-05	Adgrd1	243277	adhesion G protein-coupled receptor D1
ENSMUSG00000020422	4253.43	0.277412	0.0557798	4.97334	6.58105e-07	1.01909e-05	Tns3	319939	tensin 3
ENSMUSG00000003500	1173.18	-0.504238	0.101418	-4.97186	6.63133e-07	1.02514e-05	Impdh1	23917	inosine 5'-phosphate dehydrogenase 1
ENSMUSG00000037991	281.9	0.775491	0.155975	4.97189	6.63043e-07	1.02514e-05	Rmi2	223970	RMI2, RecQ mediated genome instability 2, homolog (S. cerevisiae)
ENSMUSG00000020176	538.224	-0.561435	0.112981	-4.9693	6.71956e-07	1.0379e-05	Grb10	14783	growth factor receptor bound protein 10
ENSMUSG00000038393	2086.98	0.889241	0.179076	4.96572	6.84474e-07	1.05634e-05	Txnip	56338	thioredoxin interacting protein
ENSMUSG00000045103	75.6601	1.42166	0.286676	4.95911	7.08162e-07	1.09198e-05	Dmd	13405	dystrophin, muscular dystrophy
ENSMUSG00000025986	2217.3	-0.822346	0.165855	-4.95821	7.11447e-07	1.09612e-05	Slc39a10	227059	solute carrier family 39 (zinc transporter), member 10
ENSMUSG00000050953	3224.67	-0.706095	0.142436	-4.9573	7.14812e-07	1.10038e-05	Gja1	14609	gap junction protein, alpha 1
ENSMUSG00000031432	840.573	-0.541707	0.109393	-4.95195	7.34722e-07	1.13007e-05	Prps1	19139	phosphoribosyl pyrophosphate synthetase 1
ENSMUSG00000005804	532.037	0.499765	0.100942	4.95104	7.3819e-07	1.13446e-05	Bloc1s6	18457	biogenesis of lysosomal organelles complex-1, subunit 6, pallidin
ENSMUSG00000074622	94.0511	0.991511	0.200286	4.95048	7.40312e-07	1.13676e-05	Mafb	16658	v-maf musculoaponeurotic fibrosarcoma oncogene family, protein B (avian)
ENSMUSG00000062496	11.635	1.90821	0.38555	4.94932	7.44733e-07	1.14259e-05	4930431F12Rik	75783	RIKEN cDNA 4930431F12 gene
ENSMUSG00000076617	207.057	1.18605	0.239673	4.94864	7.47345e-07	1.14564e-05	NA	NA	NA
ENSMUSG00000051124	12.8609	1.77502	0.358809	4.94698	7.5372e-07	1.15444e-05	Gimap9	317758	GTPase, IMAP family member 9
ENSMUSG00000089929	85.6984	1.74801	0.353602	4.94345	7.67503e-07	1.17457e-05	Bcl2a1b	12045	B cell leukemia/lymphoma 2 related protein A1b
ENSMUSG00000022370	1254.88	0.343152	0.0694253	4.94275	7.70298e-07	1.17786e-05	Mrpl13	68537	mitochondrial ribosomal protein L13
ENSMUSG00000048498	58.8643	1.36397	0.27597	4.94245	7.71454e-07	1.17864e-05	Cd300e	217306	CD300e antigen
ENSMUSG00000044250	58.1276	1.23138	0.249198	4.94136	7.75783e-07	1.18427e-05	Pced1b	239647	PC-esterase domain containing 1B
ENSMUSG00000029915	722.147	0.837864	0.169919	4.93097	8.18214e-07	1.248e-05	Clec5a	23845	C-type lectin domain family 5, member a
ENSMUSG00000051037	49.1055	1.32821	0.269398	4.93029	8.21063e-07	1.2513e-05	Zfp455	218311	zinc finger protein 455
ENSMUSG00000037339	414.055	0.677683	0.137775	4.91877	8.70895e-07	1.32614e-05	Fam53a	74504	family with sequence similarity 53, member A
ENSMUSG00000060261	2691.23	-0.434397	0.0883467	-4.91696	8.78977e-07	1.33733e-05	Gtf2i	14886	general transcription factor II I
ENSMUSG00000030595	371.848	0.762086	0.155025	4.9159	8.83774e-07	1.34351e-05	Nfkbib	18036	nuclear factor of kappa light polypeptide gene enhancer in B cells inhibitor, beta
ENSMUSG00000025810	1652.68	-0.447999	0.0911746	-4.91364	8.94009e-07	1.35794e-05	Nrp1	18186	neuropilin 1
ENSMUSG00000006310	123.703	1.05774	0.215336	4.91206	9.01251e-07	1.36679e-05	Zbtb32	58206	zinc finger and BTB domain containing 32
ENSMUSG00000026456	1038.07	0.601165	0.122386	4.91204	9.01326e-07	1.36679e-05	Cyb5r1	72017	cytochrome b5 reductase 1
ENSMUSG00000079017	105.655	1.63249	0.332441	4.91062	9.07868e-07	1.37557e-05	Ifi27l2a	76933	interferon, alpha-inducible protein 27 like 2A
ENSMUSG00000026596	1159.52	0.528494	0.107797	4.90267	9.45438e-07	1.43131e-05	Abl2	11352	v-abl Abelson murine leukemia viral oncogene 2 (arg, Abelson-related gene)
ENSMUSG00000061143	92.6504	-0.927551	0.189207	-4.9023	9.47197e-07	1.43278e-05	Maml3	433586	mastermind like 3 (Drosophila)
ENSMUSG00000052273	9.41677	1.95152	0.399029	4.89067	1.00493e-06	1.51886e-05	Dnah3	381917	dynein, axonemal, heavy chain 3
ENSMUSG00000045545	1759.12	0.603313	0.123383	4.88975	1.00964e-06	1.52471e-05	Krt14	16664	keratin 14
ENSMUSG00000086184	7.22522	1.94511	0.398038	4.88675	1.02516e-06	1.54687e-05	NA	NA	NA
ENSMUSG00000007411	1060.45	0.365097	0.0747575	4.88376	1.04084e-06	1.56924e-05	Mark3	17169	MAP/microtubule affinity regulating kinase 3
ENSMUSG00000026566	390.99	-0.573353	0.117482	-4.88034	1.05901e-06	1.595e-05	Mpzl1	68481	myelin protein zero-like 1
ENSMUSG00000038623	277.544	0.919083	0.188334	4.88006	1.06054e-06	1.595e-05	Tm6sf1	107769	transmembrane 6 superfamily member 1
ENSMUSG00000045664	1053.84	0.441526	0.0904729	4.8802	1.05979e-06	1.595e-05	Cdc42ep2	104252	CDC42 effector protein (Rho GTPase binding) 2
ENSMUSG00000026643	1448.19	-0.718241	0.147219	-4.87872	1.06778e-06	1.60457e-05	Nmt2	18108	N-myristoyltransferase 2
ENSMUSG00000022744	922.674	0.732659	0.150289	4.87501	1.08805e-06	1.63369e-05	Cldnd1	224250	claudin domain containing 1
ENSMUSG00000020032	882.132	-0.681952	0.139954	-4.87269	1.10091e-06	1.65164e-05	Nuak1	77976	NUAK family, SNF1-like kinase, 1
ENSMUSG00000062300	1119.53	0.693429	0.142475	4.86703	1.13287e-06	1.69819e-05	Pvrl2	19294	poliovirus receptor-related 2
ENSMUSG00000041075	782.94	0.474718	0.0975446	4.86667	1.13493e-06	1.69989e-05	Fzd7	14369	frizzled homolog 7 (Drosophila)
ENSMUSG00000021595	3336.89	-0.376869	0.0774807	-4.86404	1.15015e-06	1.72127e-05	Nsun2	28114	NOL1/NOP2/Sun domain family member 2
ENSMUSG00000027843	172.008	1.03833	0.213537	4.86252	1.159e-06	1.7331e-05	Ptpn22	19260	protein tyrosine phosphatase, non-receptor type 22 (lymphoid)
ENSMUSG00000068348	7.79867	1.88586	0.388282	4.85695	1.1921e-06	1.78113e-05	NA	NA	NA
ENSMUSG00000090863	63.4486	-1.09181	0.224835	-4.85605	1.1975e-06	1.78774e-05	NA	NA	NA
ENSMUSG00000089989	105.022	0.917527	0.189336	4.84603	1.25956e-06	1.87887e-05	Flt3l	14256	FMS-like tyrosine kinase 3 ligand
ENSMUSG00000033730	71.0351	-1.13909	0.235463	-4.83764	1.31388e-06	1.95829e-05	Egr3	13655	early growth response 3
ENSMUSG00000041168	1663.74	0.548627	0.113416	4.83731	1.31605e-06	1.95993e-05	Lonp1	74142	lon peptidase 1, mitochondrial
ENSMUSG00000018547	1571.32	-0.314725	0.06512	-4.83301	1.34485e-06	2.00119e-05	Pip4k2b	108083	phosphatidylinositol-5-phosphate 4-kinase, type II, beta
ENSMUSG00000022094	1140.4	-0.487808	0.100965	-4.83145	1.35545e-06	2.01533e-05	Slc39a14	213053	solute carrier family 39 (zinc transporter), member 14
ENSMUSG00000090394	95.1447	1.09813	0.227302	4.83114	1.35753e-06	2.01677e-05	4930523C07Rik	67647	RIKEN cDNA 4930523C07 gene
ENSMUSG00000027712	5945.58	-0.341613	0.0707163	-4.83076	1.36014e-06	2.01901e-05	Anxa5	11747	annexin A5
ENSMUSG00000031662	37.9083	1.4129	0.292569	4.82929	1.37018e-06	2.03226e-05	Snx20	71607	sorting nexin 20
ENSMUSG00000048337	77.5402	-0.972789	0.201466	-4.82856	1.37523e-06	2.03811e-05	Npy4r	19065	neuropeptide Y receptor Y4
ENSMUSG00000032892	209.304	-0.708931	0.146885	-4.82642	1.39006e-06	2.05841e-05	Rangrf	57785	RAN guanine nucleotide release factor
ENSMUSG00000022822	920.353	-0.496712	0.102919	-4.82623	1.39143e-06	2.05877e-05	Abcc5	27416	ATP-binding cassette, sub-family C (CFTR/MRP), member 5
ENSMUSG00000027466	1161.79	0.729131	0.151167	4.82335	1.41169e-06	2.08707e-05	Rbck1	24105	RanBP-type and C3HC4-type zinc finger containing 1
ENSMUSG00000034675	2765.46	0.58108	0.120614	4.81768	1.45236e-06	2.14546e-05	Dbn1	56320	drebrin 1
ENSMUSG00000003032	962.977	0.581129	0.120639	4.81709	1.45665e-06	2.15005e-05	Klf4	16600	Kruppel-like factor 4 (gut)
ENSMUSG00000028889	460.981	-0.422694	0.0877941	-4.8146	1.47492e-06	2.17512e-05	Yrdc	230734	yrdC domain containing (E.coli)
ENSMUSG00000037855	597.196	-0.454814	0.0944684	-4.81446	1.47601e-06	2.17512e-05	Zfp365	216049	zinc finger protein 365
ENSMUSG00000033192	98.0408	-0.808062	0.167847	-4.81428	1.47728e-06	2.17525e-05	Lpcat2	270084	lysophosphatidylcholine acyltransferase 2
ENSMUSG00000023953	548.274	-0.472521	0.0982116	-4.81126	1.49984e-06	2.20668e-05	Polh	80905	polymerase (DNA directed), eta (RAD 30 related)
ENSMUSG00000019806	196.993	0.696117	0.144699	4.8108	1.50326e-06	2.20994e-05	Aig1	66253	androgen-induced 1
ENSMUSG00000029649	1963.74	0.575017	0.119576	4.80879	1.51849e-06	2.23053e-05	Pomp	66537	proteasome maturation protein
ENSMUSG00000035199	3430.68	0.38969	0.0810515	4.80793	1.52501e-06	2.23832e-05	Arl6ip5	65106	ADP-ribosylation factor-like 6 interacting protein 5
ENSMUSG00000025165	8.09581	1.93493	0.40283	4.80335	1.56037e-06	2.28837e-05	Sectm1a	209588	secreted and transmembrane 1A
ENSMUSG00000029994	3065.8	0.31867	0.0664123	4.79836	1.59971e-06	2.34419e-05	Anxa4	11746	annexin A4
ENSMUSG00000031382	11.2113	1.90303	0.396632	4.79798	1.60271e-06	2.3467e-05	Asb11	68854	ankyrin repeat and SOCS box-containing 11
ENSMUSG00000023963	193.323	0.805594	0.167995	4.79534	1.624e-06	2.37597e-05	Cyp39a1	56050	cytochrome P450, family 39, subfamily a, polypeptide 1
ENSMUSG00000042901	2199.6	0.807559	0.168469	4.79351	1.6389e-06	2.39586e-05	Aida	108909	axin interactor, dorsalization associated
ENSMUSG00000074482	267.534	0.702346	0.146625	4.79007	1.66723e-06	2.43533e-05	NA	NA	NA
ENSMUSG00000032712	2367.82	0.857584	0.179158	4.78674	1.69509e-06	2.47405e-05	2810474O19Rik	67246	RIKEN cDNA 2810474O19 gene
ENSMUSG00000037211	92.9819	-0.812584	0.169928	-4.78193	1.73623e-06	2.53207e-05	Spry1	24063	sprouty homolog 1 (Drosophila)
ENSMUSG00000019866	1918.21	0.457842	0.0958195	4.77817	1.76899e-06	2.57779e-05	Aim1	11630	absent in melanoma 1
ENSMUSG00000106631	105.156	1.32545	0.277422	4.77772	1.77295e-06	2.5815e-05	NA	NA	NA
ENSMUSG00000092500	514.945	1.22911	0.257281	4.77731	1.77656e-06	2.58471e-05	NA	NA	NA
ENSMUSG00000068876	227.128	0.765906	0.160453	4.77341	1.81135e-06	2.63322e-05	Cgn	70737	cingulin
ENSMUSG00000056501	797.691	0.652615	0.13673	4.77303	1.81471e-06	2.63601e-05	Cebpb	12608	CCAAT/enhancer binding protein (C/EBP), beta
ENSMUSG00000040054	1141.45	0.340124	0.0712996	4.77035	1.83902e-06	2.6692e-05	Baz2a	116848	bromodomain adjacent to zinc finger domain, 2A
ENSMUSG00000041879	3276.76	-0.265426	0.055643	-4.77016	1.84079e-06	2.66965e-05	Ipo9	226432	importin 9
ENSMUSG00000022074	432.131	-0.44094	0.0924941	-4.76723	1.8678e-06	2.70669e-05	Tnfrsf10b	21933	tumor necrosis factor receptor superfamily, member 10b
ENSMUSG00000024587	6159.54	0.329113	0.069045	4.76664	1.87321e-06	2.71237e-05	Nars	70223	asparaginyl-tRNA synthetase
ENSMUSG00000070436	19804.3	-0.368057	0.0772398	-4.76512	1.88744e-06	2.73082e-05	Serpinh1	12406	serine (or cysteine) peptidase inhibitor, clade H, member 1
ENSMUSG00000073096	135.801	0.799855	0.168002	4.76098	1.92657e-06	2.78522e-05	Lrrc61	243371	leucine rich repeat containing 61
ENSMUSG00000097789	264.533	-0.649641	0.136466	-4.76044	1.93169e-06	2.79042e-05	Gm2115	100039239	predicted gene 2115
ENSMUSG00000021822	1013.35	-0.862926	0.181298	-4.7597	1.93878e-06	2.79846e-05	Plau	18792	plasminogen activator, urokinase
ENSMUSG00000047963	894.371	0.725251	0.152593	4.75286	2.00556e-06	2.89256e-05	Stbd1	52331	starch binding domain 1
ENSMUSG00000020160	479.749	-0.536745	0.113006	-4.7497	2.03716e-06	2.93583e-05	Meis1	17268	Meis homeobox 1
ENSMUSG00000042082	898.485	-0.647332	0.136468	-4.74347	2.10093e-06	3.02533e-05	Arsb	11881	arylsulfatase B
ENSMUSG00000045620	4.08032	-1.8964	0.399974	-4.74131	2.12342e-06	3.05531e-05	Odf3l1	382075	outer dense fiber of sperm tails 3-like 1
ENSMUSG00000025429	48.9847	1.26927	0.267764	4.74027	2.13436e-06	3.06865e-05	Pstpip2	19201	proline-serine-threonine phosphatase-interacting protein 2
ENSMUSG00000047153	243.69	0.719638	0.151955	4.73586	2.18128e-06	3.13365e-05	Khnyn	219094	KH and NYN domain containing
ENSMUSG00000001349	34.4264	-1.37455	0.290506	-4.73158	2.22777e-06	3.19791e-05	Cnn1	12797	calponin 1
ENSMUSG00000029925	74.514	1.20526	0.254768	4.73081	2.23622e-06	3.20752e-05	Tbxas1	21391	thromboxane A synthase 1, platelet
ENSMUSG00000014867	5155.33	-0.236477	0.0500209	-4.72757	2.27227e-06	3.25668e-05	Surf4	20932	surfeit gene 4
ENSMUSG00000049804	493.882	-0.574416	0.121576	-4.72473	2.30417e-06	3.29981e-05	Armcx4	100503043	armadillo repeat containing, X-linked 4
ENSMUSG00000031840	47.351	-1.07876	0.228463	-4.7218	2.3377e-06	3.34522e-05	Rab3a	19339	RAB3A, member RAS oncogene family
ENSMUSG00000097804	7.05326	1.90053	0.402658	4.71997	2.35877e-06	3.37273e-05	NA	NA	NA
ENSMUSG00000028184	1185.11	-0.430593	0.0912408	-4.71931	2.36648e-06	3.3811e-05	Adgrl2	99633	adhesion G protein-coupled receptor L2
ENSMUSG00000005338	137.883	0.829447	0.175796	4.71825	2.37885e-06	3.39613e-05	Cadm3	94332	cell adhesion molecule 3
ENSMUSG00000036067	348.896	1.23877	0.26262	4.71696	2.39394e-06	3.41501e-05	Slc2a6	227659	solute carrier family 2 (facilitated glucose transporter), member 6
ENSMUSG00000027313	513.205	0.707209	0.149995	4.71488	2.41855e-06	3.44742e-05	Chac1	69065	ChaC, cation transport regulator 1
ENSMUSG00000004267	364.243	0.775887	0.164611	4.71346	2.43551e-06	3.46889e-05	Eno2	13807	enolase 2, gamma neuronal
ENSMUSG00000025241	464.802	0.479479	0.101761	4.71179	2.45546e-06	3.49458e-05	Fyco1	17281	FYVE and coiled-coil domain containing 1
ENSMUSG00000020184	1537.04	-0.378663	0.0803838	-4.71068	2.46886e-06	3.51092e-05	Mdm2	17246	transformed mouse 3T3 cell double minute 2
ENSMUSG00000028832	2662.55	-0.298451	0.063365	-4.71003	2.47679e-06	3.51946e-05	Stmn1	16765	stathmin 1
ENSMUSG00000036099	728.291	0.398034	0.0845389	4.7083	2.49792e-06	3.54673e-05	Vezt	215008	vezatin, adherens junctions transmembrane protein
ENSMUSG00000026167	217.862	0.833715	0.177099	4.70762	2.50629e-06	3.55586e-05	Wnt10a	22409	wingless-type MMTV integration site family, member 10A
ENSMUSG00000004880	1148.92	-0.35995	0.0764644	-4.70742	2.50868e-06	3.55649e-05	Lbr	98386	lamin B receptor
ENSMUSG00000041483	835.136	0.868785	0.184636	4.7054	2.53366e-06	3.58913e-05	Zfp281	226442	zinc finger protein 281
ENSMUSG00000021025	951.687	0.764843	0.162636	4.70278	2.56646e-06	3.63278e-05	Nfkbia	18035	nuclear factor of kappa light polypeptide gene enhancer in B cells inhibitor, alpha
ENSMUSG00000078485	30.1014	1.26289	0.268592	4.7019	2.57757e-06	3.64568e-05	Plekhn1	231002	pleckstrin homology domain containing, family N member 1
ENSMUSG00000028019	924.195	-0.468543	0.0996804	-4.70045	2.59584e-06	3.66585e-05	Pdgfc	54635	platelet-derived growth factor, C polypeptide
ENSMUSG00000038456	782.463	-0.632444	0.134549	-4.70048	2.5955e-06	3.66585e-05	Dennd2a	209773	DENN/MADD domain containing 2A
ENSMUSG00000003038	4277.1	-0.335547	0.071416	-4.69849	2.62092e-06	3.69841e-05	Hmgn2	15331	high mobility group nucleosomal binding domain 2
ENSMUSG00000063888	1900.92	-0.38863	0.0827281	-4.69768	2.63132e-06	3.71023e-05	Rpl7l1	66229	ribosomal protein L7-like 1
ENSMUSG00000022836	717.72	0.64115	0.136584	4.69416	2.677e-06	3.77173e-05	Mylk	107589	myosin, light polypeptide kinase
ENSMUSG00000028972	40.5526	1.27706	0.27254	4.68576	2.78919e-06	3.92676e-05	Car6	12353	carbonic anhydrase 6
ENSMUSG00000049323	832.335	0.426277	0.0909793	4.68543	2.79375e-06	3.93016e-05	Smcr8	237782	Smith-Magenis syndrome chromosome region, candidate 8 homolog (human)
ENSMUSG00000078532	222.454	-0.617502	0.131827	-4.6842	2.81057e-06	3.95079e-05	Nkain1	67149	Na+/K+ transporting ATPase interacting 1
ENSMUSG00000031628	715.066	-0.702094	0.149929	-4.68285	2.82914e-06	3.97384e-05	Casp3	12367	caspase 3
ENSMUSG00000030545	170.161	0.670929	0.143402	4.67865	2.88763e-06	4.05288e-05	Pex11a	18631	peroxisomal biogenesis factor 11 alpha
ENSMUSG00000040260	501.687	-0.795437	0.170074	-4.67701	2.9109e-06	4.0824e-05	Daam2	76441	dishevelled associated activator of morphogenesis 2
ENSMUSG00000058706	435.787	0.609003	0.130268	4.675	2.9396e-06	4.1195e-05	0610030E20Rik	68364	RIKEN cDNA 0610030E20 gene
ENSMUSG00000035357	966.41	0.630621	0.134952	4.67292	2.96946e-06	4.15815e-05	Pdzrn3	55983	PDZ domain containing RING finger 3
ENSMUSG00000014782	72.8462	-0.915544	0.195952	-4.6723	2.97848e-06	4.16759e-05	Plekhg4	102075	pleckstrin homology domain containing, family G (with RhoGef domain) member 4
ENSMUSG00000070780	88.3935	1.01049	0.216301	4.67167	2.98758e-06	4.17713e-05	Rbm47	245945	RNA binding motif protein 47
ENSMUSG00000068631	156.874	1.63751	0.350628	4.67021	3.00896e-06	4.20381e-05	NA	NA	NA
ENSMUSG00000050732	1029.62	0.480351	0.102884	4.66887	3.02859e-06	4.22801e-05	Vamp8	22320	vesicle-associated membrane protein 8
ENSMUSG00000040746	190.964	0.648524	0.138937	4.66776	3.04504e-06	4.24772e-05	Rnf167	70510	ring finger protein 167
ENSMUSG00000002808	740.772	-0.487558	0.104479	-4.66657	3.06269e-06	4.26909e-05	Epdr1	105298	ependymin related protein 1 (zebrafish)
ENSMUSG00000023764	276.621	0.897277	0.19235	4.66483	3.08879e-06	4.30219e-05	Sfi1	78887	Sfi1 homolog, spindle assembly associated (yeast)
ENSMUSG00000030208	7110.47	-0.651144	0.139695	-4.66118	3.14404e-06	4.36917e-05	Emp1	13730	epithelial membrane protein 1
ENSMUSG00000050490	704.202	0.725557	0.15566	4.66118	3.14403e-06	4.36917e-05	NA	NA	NA
ENSMUSG00000050549	73.9729	1.29554	0.277943	4.66119	3.14391e-06	4.36917e-05	5730508B09Rik	70617	RIKEN cDNA 5730508B09 gene
ENSMUSG00000049225	282.387	0.692819	0.148651	4.6607	3.15134e-06	4.37599e-05	Pdp1	381511	pyruvate dehyrogenase phosphatase catalytic subunit 1
ENSMUSG00000033467	117.09	0.932132	0.200167	4.65678	3.21197e-06	4.45679e-05	Crlf2	57914	cytokine receptor-like factor 2
ENSMUSG00000037149	2548.25	-0.326883	0.0702406	-4.65376	3.2594e-06	4.51917e-05	Ddx1	104721	DEAD (Asp-Glu-Ala-Asp) box polypeptide 1
ENSMUSG00000056091	1896.61	-0.330351	0.0709999	-4.65284	3.27392e-06	4.53586e-05	St3gal5	20454	ST3 beta-galactoside alpha-2,3-sialyltransferase 5
ENSMUSG00000078994	94.3827	1.04621	0.224866	4.6526	3.27773e-06	4.5377e-05	Zfp429	72807	zinc finger protein 429
ENSMUSG00000034248	493.926	0.80934	0.174258	4.64449	3.40917e-06	4.7161e-05	Slc25a37	67712	solute carrier family 25, member 37
ENSMUSG00000046223	800.586	-0.519188	0.111815	-4.6433	3.42892e-06	4.73984e-05	Plaur	18793	plasminogen activator, urokinase receptor
ENSMUSG00000028893	861.591	0.538087	0.115896	4.64284	3.43654e-06	4.74678e-05	Sesn2	230784	sestrin 2
ENSMUSG00000026933	1126.2	0.484822	0.104509	4.63903	3.50055e-06	4.83156e-05	Camsap1	227634	calmodulin regulated spectrin-associated protein 1
ENSMUSG00000098009	449.64	-0.476978	0.102973	-4.63207	3.62022e-06	4.99295e-05	NA	NA	NA
ENSMUSG00000025969	2169.8	0.337751	0.0729482	4.63002	3.65639e-06	5.03904e-05	Nrp2	18187	neuropilin 2
ENSMUSG00000009035	1285.93	0.41778	0.0902545	4.62891	3.67595e-06	5.06212e-05	Tmem184b	223693	transmembrane protein 184b
ENSMUSG00000020182	156.375	-0.836101	0.180632	-4.62876	3.67867e-06	5.06212e-05	Ddc	13195	dopa decarboxylase
ENSMUSG00000025395	765.354	-0.507811	0.109723	-4.62814	3.68964e-06	5.0734e-05	Prim1	19075	DNA primase, p49 subunit
ENSMUSG00000028708	362.025	0.54992	0.118861	4.62658	3.71756e-06	5.10794e-05	Mknk1	17346	MAP kinase-interacting serine/threonine kinase 1
ENSMUSG00000027122	877.33	0.649819	0.140535	4.62388	3.76627e-06	5.17099e-05	Arl14ep	212772	ADP-ribosylation factor-like 14 effector protein
ENSMUSG00000030259	1145.61	-0.414965	0.0897601	-4.62305	3.78144e-06	5.18792e-05	Rassf8	71323	Ras association (RalGDS/AF-6) domain family (N-terminal) member 8
ENSMUSG00000032402	1474.36	-0.328099	0.070975	-4.62273	3.78713e-06	5.19184e-05	Smad3	17127	SMAD family member 3
ENSMUSG00000031563	2564.19	-0.411778	0.0891066	-4.62119	3.81549e-06	5.2268e-05	Wwc2	52357	WW, C2 and coiled-coil domain containing 2
ENSMUSG00000034488	20.8211	-1.44257	0.312177	-4.621	3.81893e-06	5.22759e-05	Edil3	13612	EGF-like repeats and discoidin I-like domains 3
ENSMUSG00000082838	146.197	0.843287	0.182565	4.6191	3.85401e-06	5.27166e-05	NA	NA	NA
ENSMUSG00000040447	100.869	-0.783095	0.16977	-4.61268	3.97511e-06	5.43324e-05	Spns2	216892	spinster homolog 2
ENSMUSG00000026674	2577.15	0.497109	0.107821	4.61048	4.01736e-06	5.48689e-05	Ddr2	18214	discoidin domain receptor family, member 2
ENSMUSG00000020328	1073.16	-0.477554	0.103603	-4.60945	4.03735e-06	5.51008e-05	Nudcd2	52653	NudC domain containing 2
ENSMUSG00000027200	204.508	-0.925334	0.200847	-4.60716	4.08212e-06	5.56288e-05	Sema6d	214968	sema domain, transmembrane domain (TM), and cytoplasmic domain, (semaphorin) 6D
ENSMUSG00000038296	106.451	-0.942584	0.204589	-4.6072	4.0813e-06	5.56288e-05	Galnt18	233733	UDP-N-acetyl-alpha-D-galactosamine:polypeptide N-acetylgalactosaminyltransferase 18
ENSMUSG00000052997	2478.94	-0.366995	0.079666	-4.60667	4.09174e-06	5.57183e-05	Uba2	50995	ubiquitin-like modifier activating enzyme 2
ENSMUSG00000029436	45.7918	1.03358	0.22454	4.60308	4.16291e-06	5.66454e-05	Mmp17	23948	matrix metallopeptidase 17
ENSMUSG00000064246	5.72742	1.85715	0.403678	4.60057	4.21343e-06	5.72902e-05	Chil1	12654	chitinase-like 1
ENSMUSG00000043903	146.394	-0.914857	0.199007	-4.59711	4.28382e-06	5.82039e-05	NA	NA	NA
ENSMUSG00000032334	158.606	0.873252	0.190218	4.5908	4.41541e-06	5.99473e-05	Loxl1	16949	lysyl oxidase-like 1
ENSMUSG00000026192	2484.26	-0.371232	0.0809865	-4.58387	4.56447e-06	6.1925e-05	Atic	108147	5-aminoimidazole-4-carboxamide ribonucleotide formyltransferase/IMP cyclohydrolase
ENSMUSG00000058022	3.94224	1.77337	0.386951	4.58293	4.58498e-06	6.21572e-05	Adtrp	109254	androgen dependent TFPI regulating protein
ENSMUSG00000062825	46852.9	-0.360513	0.0786913	-4.58136	4.61967e-06	6.25811e-05	Actg1	11465	actin, gamma, cytoplasmic 1
ENSMUSG00000033016	497.457	-0.457989	0.10005	-4.57758	4.70384e-06	6.36742e-05	Nfatc1	18018	nuclear factor of activated T cells, cytoplasmic, calcineurin dependent 1
ENSMUSG00000031380	674.749	0.594313	0.12984	4.57727	4.71083e-06	6.37217e-05	Figf	14205	c-fos induced growth factor
ENSMUSG00000083993	2101.19	-0.362489	0.0792595	-4.57344	4.79772e-06	6.4849e-05	NA	NA	NA
ENSMUSG00000056216	790.828	0.554613	0.121321	4.57144	4.84389e-06	6.54247e-05	Cebpg	12611	CCAAT/enhancer binding protein (C/EBP), gamma
ENSMUSG00000026177	98.7936	1.11558	0.244122	4.56979	4.88222e-06	6.58937e-05	Slc11a1	18173	solute carrier family 11 (proton-coupled divalent metal ion transporters), member 1
ENSMUSG00000093483	160.976	-0.763155	0.16706	-4.56814	4.9207e-06	6.63641e-05	AA465934	613254	expressed sequence AA465934
ENSMUSG00000031543	386.503	-0.499234	0.10932	-4.5667	4.95467e-06	6.6773e-05	Ank1	11733	ankyrin 1, erythroid
ENSMUSG00000095450	58.381	1.51822	0.332514	4.56587	4.97421e-06	6.6987e-05	NA	NA	NA
ENSMUSG00000094728	58.0159	1.51304	0.331623	4.56254	5.0538e-06	6.79588e-05	NA	NA	NA
ENSMUSG00000095787	58.0159	1.51304	0.331623	4.56254	5.0538e-06	6.79588e-05	NA	NA	NA
ENSMUSG00000023015	3855.35	-0.363963	0.0798481	-4.55819	5.15962e-06	6.93308e-05	Racgap1	26934	Rac GTPase-activating protein 1
ENSMUSG00000035004	44.4703	-1.28628	0.282412	-4.55463	5.24777e-06	7.04634e-05	Igsf6	80719	immunoglobulin superfamily, member 6
ENSMUSG00000028456	76.0717	-1.03901	0.228195	-4.55316	5.28464e-06	7.09052e-05	Unc13b	22249	unc-13 homolog B (C. elegans)
ENSMUSG00000059970	232.406	0.602111	0.132245	4.55301	5.28842e-06	7.09052e-05	Hspa2	15512	heat shock protein 2
ENSMUSG00000030096	6711.66	-0.360195	0.0791174	-4.55267	5.29705e-06	7.09688e-05	Slc6a6	21366	solute carrier family 6 (neurotransmitter transporter, taurine), member 6
ENSMUSG00000031596	1206.74	0.615096	0.135173	4.55043	5.35372e-06	7.16756e-05	Slc7a2	11988	solute carrier family 7 (cationic amino acid transporter, y+ system), member 2
ENSMUSG00000051504	64.3876	-1.34158	0.295045	-4.54702	5.44112e-06	7.27925e-05	Siglech	233274	sialic acid binding Ig-like lectin H
ENSMUSG00000023008	1316.45	-0.469062	0.103275	-4.5419	5.57501e-06	7.45291e-05	Fmnl3	22379	formin-like 3
ENSMUSG00000009013	2358.25	-0.310886	0.0685657	-4.53413	5.78426e-06	7.727e-05	Dynll1	56455	dynein light chain LC8-type 1
ENSMUSG00000044447	2115.03	-0.347553	0.0767002	-4.53131	5.86177e-06	7.82482e-05	Dock5	68813	dedicator of cytokinesis 5
ENSMUSG00000028330	1262.54	-0.418613	0.092592	-4.52105	6.15338e-06	8.2081e-05	Ncbp1	433702	nuclear cap binding protein subunit 1
ENSMUSG00000004952	242.403	0.686738	0.151927	4.52017	6.17886e-06	8.23608e-05	Rasa4	54153	RAS p21 protein activator 4
ENSMUSG00000030796	841.687	-0.571972	0.126576	-4.5188	6.21905e-06	8.28362e-05	Tead2	21677	TEA domain family member 2
ENSMUSG00000026494	984.674	-0.591052	0.130887	-4.51574	6.30968e-06	8.39821e-05	Kif26b	269152	kinesin family member 26B
ENSMUSG00000026600	1728.13	0.568231	0.12592	4.51262	6.40313e-06	8.5164e-05	Soat1	20652	sterol O-acyltransferase 1
ENSMUSG00000029781	3837.12	-0.34226	0.07591	-4.50876	6.52084e-06	8.66035e-05	Fkbp9	27055	FK506 binding protein 9
ENSMUSG00000071068	10.0781	1.70735	0.378671	4.5088	6.51944e-06	8.66035e-05	Treml2	328833	triggering receptor expressed on myeloid cells-like 2
ENSMUSG00000060600	1995.64	-0.711899	0.157937	-4.5075	6.55974e-06	8.7057e-05	Eno3	13808	enolase 3, beta muscle
ENSMUSG00000027858	173.874	-1.10453	0.245138	-4.50575	6.61399e-06	8.77133e-05	Tspan2	70747	tetraspanin 2
ENSMUSG00000030738	7566.78	0.303509	0.0673775	4.5046	6.6497e-06	8.8123e-05	Eif3c	56347	eukaryotic translation initiation factor 3, subunit C
ENSMUSG00000026833	185.058	-0.916291	0.203442	-4.50395	6.67027e-06	8.83316e-05	Olfm1	56177	olfactomedin 1
ENSMUSG00000030688	185.981	-0.940294	0.20882	-4.5029	6.70329e-06	8.87046e-05	Stard10	56018	START domain containing 10
ENSMUSG00000046806	132.635	-0.728208	0.162211	-4.48927	7.14672e-06	9.45042e-05	3110062M04Rik	78412	RIKEN cDNA 3110062M04 gene
ENSMUSG00000038267	446.327	-0.712225	0.158694	-4.48803	7.18845e-06	9.49872e-05	Slc22a23	73102	solute carrier family 22, member 23
ENSMUSG00000057541	720.635	-0.469618	0.104655	-4.4873	7.21325e-06	9.52462e-05	Pus7	78697	pseudouridylate synthase 7 homolog (S. cerevisiae)
ENSMUSG00000030522	469.261	-0.649519	0.14485	-4.48409	7.32271e-06	9.66217e-05	Mtmr10	233315	myotubularin related protein 10
ENSMUSG00000025017	169.713	1.11661	0.249351	4.47805	7.53284e-06	9.93228e-05	Pik3ap1	83490	phosphoinositide-3-kinase adaptor protein 1
ENSMUSG00000015766	3576.77	-0.383238	0.0855972	-4.47722	7.56213e-06	9.95653e-05	Eps8	13860	epidermal growth factor receptor pathway substrate 8
ENSMUSG00000078908	371.728	0.498287	0.111293	4.47726	7.56075e-06	9.95653e-05	Mon1b	270096	MON1 homolog b (yeast)
ENSMUSG00000020585	5258.13	0.465139	0.103947	4.47476	7.64963e-06	0.000100616	Laptm4a	17775	lysosomal-associated protein transmembrane 4A
ENSMUSG00000044734	57.0519	1.13821	0.254368	4.47467	7.6529e-06	0.000100616	Serpinb1a	66222	serine (or cysteine) peptidase inhibitor, clade B, member 1a
ENSMUSG00000048216	100.528	-0.789719	0.176516	-4.47391	7.68012e-06	0.000100901	Gpr85	64450	G protein-coupled receptor 85
ENSMUSG00000062151	324.764	-0.54931	0.122851	-4.47135	7.77262e-06	0.000102043	Unc13c	208898	unc-13 homolog C (C. elegans)
ENSMUSG00000073491	21.4497	1.61088	0.360681	4.46621	7.96166e-06	0.00010445	Pydc4	623121	pyrin domain containing 4
ENSMUSG00000030785	11.036	1.73565	0.388878	4.46322	8.07371e-06	0.000105844	Cox6a2	12862	cytochrome c oxidase subunit VIa polypeptide 2
ENSMUSG00000020310	3.89547	1.76962	0.39663	4.46163	8.13375e-06	0.000106555	Madcam1	17123	mucosal vascular addressin cell adhesion molecule 1
ENSMUSG00000031985	947.696	-0.414017	0.092826	-4.46015	8.1904e-06	0.00010722	Gnpat	14712	glyceronephosphate O-acyltransferase
ENSMUSG00000092277	5.57317	1.7986	0.403417	4.45843	8.25636e-06	0.000108006	NA	NA	NA
ENSMUSG00000016382	3563.18	-0.540688	0.121318	-4.4568	8.31939e-06	0.000108753	Pls3	102866	plastin 3 (T-isoform)
ENSMUSG00000022174	981.867	-0.356154	0.0800095	-4.45139	8.53167e-06	0.000111448	Dad1	13135	defender against cell death 1
ENSMUSG00000079499	47.2126	1.00054	0.224858	4.44968	8.59995e-06	0.00011226	NA	NA	NA
ENSMUSG00000031539	177.549	0.624378	0.140475	4.44476	8.79882e-06	0.000114774	Ap3m2	64933	adaptor-related protein complex 3, mu 2 subunit
ENSMUSG00000022594	88.1603	1.09484	0.246388	4.44356	8.84823e-06	0.000115336	Lynx1	23936	Ly6/neurotoxin 1
ENSMUSG00000039058	611.188	-0.441694	0.0994066	-4.4433	8.85885e-06	0.000115392	Ak5	229949	adenylate kinase 5
ENSMUSG00000020988	260.289	-0.622787	0.140209	-4.44186	8.9184e-06	0.000116003	L2hgdh	217666	L-2-hydroxyglutarate dehydrogenase
ENSMUSG00000092403	3.84749	1.77111	0.398725	4.44193	8.91548e-06	0.000116003	NA	NA	NA
ENSMUSG00000052798	1453.91	-0.3929	0.0884761	-4.44074	8.96486e-06	0.000116524	Nup107	103468	nucleoporin 107
ENSMUSG00000038387	426.549	0.544644	0.122733	4.43761	9.09617e-06	0.000118147	Rras	20130	Harvey rat sarcoma oncogene, subgroup R
ENSMUSG00000020089	2267.94	0.300035	0.0676309	4.43635	9.14966e-06	0.000118647	Ppa1	67895	pyrophosphatase (inorganic) 1
ENSMUSG00000020115	795.107	0.558882	0.125981	4.43625	9.15411e-06	0.000118647	Tbk1	56480	TANK-binding kinase 1
ENSMUSG00000044258	608.121	-0.583436	0.13151	-4.43643	9.14624e-06	0.000118647	Ctla2a	13024	cytotoxic T lymphocyte-associated protein 2 alpha
ENSMUSG00000063531	504.215	-0.649586	0.146592	-4.43124	9.36918e-06	0.000121348	Sema3e	20349	sema domain, immunoglobulin domain (Ig), short basic domain, secreted, (semaphorin) 3E
ENSMUSG00000021965	391.865	-0.441491	0.0996659	-4.42971	9.43608e-06	0.000122128	Ska3	219114	spindle and kinetochore associated complex subunit 3
ENSMUSG00000041571	718.911	0.521565	0.117806	4.42734	9.54044e-06	0.000123391	Sepw1	20364	selenoprotein W, muscle 1
ENSMUSG00000027074	2135.45	0.546282	0.123416	4.42634	9.58461e-06	0.000123875	Slc43a3	58207	solute carrier family 43, member 3
ENSMUSG00000044795	336.998	-0.44516	0.100658	-4.4225	9.75647e-06	0.000126007	Cyb5d1	327951	cytochrome b5 domain containing 1
ENSMUSG00000029178	750.1	0.699759	0.158365	4.41866	9.93142e-06	0.000128176	Klf3	16599	Kruppel-like factor 3 (basic)
ENSMUSG00000020399	188.027	0.893446	0.202239	4.41777	9.9724e-06	0.000128433	Havcr2	171285	hepatitis A virus cellular receptor 2
ENSMUSG00000038074	443.82	-0.483459	0.10943	-4.41796	9.96361e-06	0.000128433	Fkbp14	231997	FK506 binding protein 14
ENSMUSG00000047370	411.678	0.523851	0.118575	4.41787	9.96792e-06	0.000128433	NA	NA	NA
ENSMUSG00000037824	236.887	-0.566263	0.128184	-4.41758	9.9814e-06	0.000128459	Tspan14	52588	tetraspanin 14
ENSMUSG00000021738	263.955	0.669333	0.151547	4.41665	1.00241e-05	0.000128876	Atxn7	246103	ataxin 7
ENSMUSG00000061331	113.329	1.25815	0.284871	4.41657	1.00279e-05	0.000128876	NA	NA	NA
ENSMUSG00000031697	751.937	-0.416026	0.0943193	-4.41082	1.02978e-05	0.000132251	Orc6	56452	origin recognition complex, subunit 6
ENSMUSG00000030539	865.003	0.587366	0.133175	4.41047	1.03145e-05	0.000132373	Sema4b	20352	sema domain, immunoglobulin domain (Ig), transmembrane domain (TM) and short cytoplasmic domain, (semaphorin) 4B
ENSMUSG00000025950	1110	-0.489792	0.111174	-4.40562	1.05483e-05	0.00013525	Idh1	15926	isocitrate dehydrogenase 1 (NADP+), soluble
ENSMUSG00000042256	92.6034	0.982291	0.222969	4.40551	1.05535e-05	0.00013525	Ptchd4	627626	patched domain containing 4
ENSMUSG00000016283	4.69393	1.77543	0.403061	4.40487	1.05848e-05	0.000135462	H2-M2	14990	histocompatibility 2, M region locus 2
ENSMUSG00000021361	990.063	-0.400277	0.0908687	-4.40501	1.05781e-05	0.000135462	Tmem14c	66154	transmembrane protein 14C
ENSMUSG00000050931	251.787	0.709212	0.161039	4.40398	1.06283e-05	0.000135923	Sgms2	74442	sphingomyelin synthase 2
ENSMUSG00000039497	2252.03	0.426983	0.0969654	4.40345	1.06541e-05	0.000136158	Dse	212898	dermatan sulfate epimerase
ENSMUSG00000022754	345.405	0.720175	0.163723	4.39875	1.08874e-05	0.000139043	Tmem45a	56277	transmembrane protein 45a
ENSMUSG00000050350	5.67751	1.76886	0.402205	4.39791	1.09297e-05	0.000139485	Gpr18	110168	G protein-coupled receptor 18
ENSMUSG00000092060	402.051	-0.511801	0.116381	-4.39765	1.09431e-05	0.000139559	Bend4	666938	BEN domain containing 4
ENSMUSG00000038086	81.774	1.02908	0.234043	4.39697	1.09774e-05	0.000139898	Hspb2	69253	heat shock protein 2
ENSMUSG00000016024	209.476	1.16766	0.265621	4.39597	1.10277e-05	0.000140425	Lbp	16803	lipopolysaccharide binding protein
ENSMUSG00000047407	768.201	0.444457	0.101108	4.39585	1.10341e-05	0.000140425	Tgif1	21815	TGFB-induced factor homeobox 1
ENSMUSG00000028943	47.8306	1.11025	0.252693	4.39369	1.11442e-05	0.000141728	Espn	56226	espin
ENSMUSG00000026074	5109.66	-0.371134	0.084504	-4.39191	1.1236e-05	0.000142769	Map4k4	26921	mitogen-activated protein kinase kinase kinase kinase 4
ENSMUSG00000031103	233.153	0.673163	0.153277	4.3918	1.12417e-05	0.000142769	Elf4	56501	E74-like factor 4 (ets domain transcription factor)
ENSMUSG00000066258	80.6362	1.19297	0.271706	4.39067	1.13e-05	0.000143411	Trim12a	76681	tripartite motif-containing 12A
ENSMUSG00000026385	1281.76	-0.415104	0.0945695	-4.38941	1.13658e-05	0.000144146	Dbi	13167	diazepam binding inhibitor
ENSMUSG00000026917	1046.28	-0.297606	0.0678502	-4.38623	1.15333e-05	0.000146068	Wdr5	140858	WD repeat domain 5
ENSMUSG00000068227	4.25147	1.76402	0.402173	4.38623	1.15333e-05	0.000146068	Il2rb	16185	interleukin 2 receptor, beta chain
ENSMUSG00000028238	3.45027	-1.73701	0.396064	-4.38569	1.15617e-05	0.000146325	Atp6v0d2	242341	ATPase, H+ transporting, lysosomal V0 subunit D2
ENSMUSG00000032047	1435.21	-0.391211	0.0893087	-4.38043	1.18443e-05	0.000149799	Acat1	110446	acetyl-Coenzyme A acetyltransferase 1
ENSMUSG00000028378	427.545	-0.636582	0.145387	-4.37853	1.19484e-05	0.00015101	Ptgr1	67103	prostaglandin reductase 1
ENSMUSG00000020255	1174.53	-0.425169	0.097338	-4.36797	1.25407e-05	0.000158387	D10Wsu102e	28109	DNA segment, Chr 10, Wayne State University 102, expressed
ENSMUSG00000035314	305.543	-0.723115	0.16557	-4.36742	1.25721e-05	0.000158675	Gdpd5	233552	glycerophosphodiester phosphodiesterase domain containing 5
ENSMUSG00000054435	4.26467	1.74294	0.399526	4.36251	1.28577e-05	0.000162166	Gimap4	107526	GTPase, IMAP family member 4
ENSMUSG00000021809	76.9288	0.877566	0.20128	4.35992	1.3011e-05	0.000163988	Nudt13	67725	nudix (nucleoside diphosphate linked moiety X)-type motif 13
ENSMUSG00000050855	154.131	0.829817	0.19038	4.35874	1.30814e-05	0.000164761	Zfp940	233057	zinc finger protein 940
ENSMUSG00000061315	8260.53	-0.28323	0.0649898	-4.35806	1.31218e-05	0.000165156	Naca	17938	nascent polypeptide-associated complex alpha polypeptide
ENSMUSG00000066152	111.811	0.997313	0.228887	4.35722	1.31722e-05	0.000165676	Slc31a2	20530	solute carrier family 31, member 2
ENSMUSG00000040329	29.672	1.24465	0.285693	4.3566	1.32097e-05	0.000166034	Il7	16196	interleukin 7
ENSMUSG00000032333	147.509	0.981087	0.225473	4.35124	1.35372e-05	0.000170033	Stoml1	69106	stomatin-like 1
ENSMUSG00000093385	81.0623	1.2755	0.293393	4.34741	1.37753e-05	0.000172906	NA	NA	NA
ENSMUSG00000028977	10.374	1.64422	0.378364	4.3456	1.38898e-05	0.000174223	Casz1	69743	castor zinc finger 1
ENSMUSG00000018986	68.0827	0.970846	0.223489	4.34406	1.39876e-05	0.000175329	Slfn3	20557	schlafen 3
ENSMUSG00000041028	2803.65	0.485622	0.111823	4.34278	1.40692e-05	0.000176231	Ghitm	66092	growth hormone inducible transmembrane protein
ENSMUSG00000025650	49.406	-0.918543	0.211619	-4.34056	1.42122e-05	0.000177901	Col7a1	12836	collagen, type VII, alpha 1
ENSMUSG00000028631	3.32792	1.72236	0.397307	4.33507	1.45713e-05	0.000182271	Kcnq4	60613	potassium voltage-gated channel, subfamily Q, member 4
ENSMUSG00000089774	166.263	-0.894766	0.206725	-4.3283	1.50265e-05	0.000187837	Slc5a3	53881	solute carrier family 5 (inositol transporters), member 3
ENSMUSG00000096100	53.1423	1.4103	0.325913	4.32722	1.51005e-05	0.000188632	NA	NA	NA
ENSMUSG00000020464	960.88	0.826259	0.191044	4.32496	1.52559e-05	0.000190444	Pnpt1	71701	polyribonucleotide nucleotidyltransferase 1
ENSMUSG00000096954	19.8544	1.65306	0.382501	4.32172	1.54818e-05	0.000193131	NA	NA	NA
ENSMUSG00000020661	631.547	-0.50399	0.116641	-4.32086	1.55425e-05	0.000193757	Dnmt3a	13435	DNA methyltransferase 3A
ENSMUSG00000022678	1371.82	-0.323336	0.074886	-4.3177	1.57661e-05	0.000196411	Nde1	67203	nuclear distribution gene E homolog 1 (A nidulans)
ENSMUSG00000022421	447.269	-0.548256	0.127423	-4.30263	1.68779e-05	0.000210118	Nptxr	73340	neuronal pentraxin receptor
ENSMUSG00000037035	1032.35	0.437055	0.101612	4.30122	1.69861e-05	0.000211321	Inhbb	16324	inhibin beta-B
ENSMUSG00000020085	392.916	0.759636	0.176706	4.29887	1.7167e-05	0.000213427	Aifm2	71361	apoptosis-inducing factor, mitochondrion-associated 2
ENSMUSG00000040084	2082.43	-0.324165	0.0754356	-4.29724	1.72936e-05	0.000214854	Bub1b	12236	budding uninhibited by benzimidazoles 1 homolog, beta (S. cerevisiae)
ENSMUSG00000026509	4677.7	-0.290993	0.0677333	-4.29615	1.73787e-05	0.000215765	Capn2	12334	calpain 2
ENSMUSG00000022096	337.17	-0.606547	0.141274	-4.29342	1.75942e-05	0.000218292	Hr	15460	hairless
ENSMUSG00000020134	365.288	0.681617	0.158908	4.28937	1.79177e-05	0.000222155	Peli1	67245	pellino 1
ENSMUSG00000033004	1336.34	0.619116	0.144355	4.28884	1.79607e-05	0.000222538	Mycbp2	105689	MYC binding protein 2
ENSMUSG00000040560	465.772	0.421486	0.09829	4.28819	1.80138e-05	0.000223044	Wdr7	104082	WD repeat domain 7
ENSMUSG00000022440	563.052	0.695263	0.162202	4.2864	1.81593e-05	0.000224694	C1qtnf6	72709	C1q and tumor necrosis factor related protein 6
ENSMUSG00000003541	478.475	-0.918981	0.214501	-4.28427	1.83339e-05	0.0002267	Ier3	15937	immediate early response 3
ENSMUSG00000030917	281.895	0.741416	0.173187	4.28101	1.86047e-05	0.000229894	Tmem159	233806	transmembrane protein 159
ENSMUSG00000034674	1405.91	-0.467553	0.109291	-4.27808	1.88514e-05	0.000232785	Tdg	21665	thymine DNA glycosylase
ENSMUSG00000020695	927.538	-0.548334	0.12827	-4.27483	1.91281e-05	0.000236043	Mrc2	17534	mannose receptor, C type 2
ENSMUSG00000034112	9.4697	1.69299	0.396211	4.27295	1.929e-05	0.000237879	Atp2c2	69047	ATPase, Ca++ transporting, type 2C, member 2
ENSMUSG00000021957	2732.72	-0.374897	0.0877429	-4.27267	1.93143e-05	0.000237956	Tkt	21881	transketolase
ENSMUSG00000041117	401.563	-0.595354	0.139343	-4.27258	1.93222e-05	0.000237956	Ccdc8	434130	coiled-coil domain containing 8
ENSMUSG00000055670	1104.88	0.439111	0.102815	4.2709	1.94682e-05	0.000239592	Zzef1	195018	zinc finger, ZZ-type with EF hand domain 1
ENSMUSG00000055994	21.089	1.49787	0.350816	4.26967	1.95759e-05	0.000240756	Nod2	257632	nucleotide-binding oligomerization domain containing 2
ENSMUSG00000043501	33.6528	-1.41262	0.330872	-4.26937	1.96022e-05	0.000240917	Lgals2	107753	lectin, galactose-binding, soluble 2
ENSMUSG00000074934	7906.92	-0.8025	0.188003	-4.26855	1.96744e-05	0.000241643	Grem1	23892	gremlin 1
ENSMUSG00000048865	292.109	0.786191	0.184262	4.26669	1.98393e-05	0.000243504	Arhgap30	226652	Rho GTPase activating protein 30
ENSMUSG00000042265	27.7242	-1.54503	0.362166	-4.26609	1.98928e-05	0.000243997	Trem1	58217	triggering receptor expressed on myeloid cells 1
ENSMUSG00000039753	639.524	0.708051	0.166145	4.26165	2.02925e-05	0.000248732	Fbxl5	242960	F-box and leucine-rich repeat protein 5
ENSMUSG00000039197	917.254	-0.380498	0.0894015	-4.25605	2.08067e-05	0.000254865	Adk	11534	adenosine kinase
ENSMUSG00000074978	4377.87	-0.336246	0.0790298	-4.25467	2.09358e-05	0.000256274	NA	NA	NA
ENSMUSG00000039512	812.056	0.460702	0.108288	4.25443	2.09586e-05	0.000256382	Uhrf1bp1	224648	UHRF1 (ICBP90) binding protein 1
ENSMUSG00000026864	21214.2	-0.300633	0.0706929	-4.25266	2.11247e-05	0.00025824	Hspa5	14828	heat shock protein 5
ENSMUSG00000031502	8448.61	-0.510003	0.120007	-4.24977	2.13989e-05	0.000261418	Col4a1	12826	collagen, type IV, alpha 1
ENSMUSG00000074170	295.038	0.718679	0.16913	4.24926	2.14474e-05	0.000261835	Plekhf1	72287	pleckstrin homology domain containing, family F (with FYVE domain) member 1
ENSMUSG00000034088	12554.6	-0.260438	0.0613015	-4.24848	2.15225e-05	0.000262578	Hdlbp	110611	high density lipoprotein (HDL) binding protein
ENSMUSG00000027203	861.509	-0.41539	0.0977808	-4.24818	2.15515e-05	0.000262756	Dut	110074	deoxyuridine triphosphatase
ENSMUSG00000010277	6042.99	0.315993	0.0744511	4.2443	2.19273e-05	0.00026716	2610507B11Rik	72503	RIKEN cDNA 2610507B11 gene
ENSMUSG00000039531	137.061	0.842386	0.198542	4.24286	2.20693e-05	0.000268711	Zufsp	72580	zinc finger with UFM1-specific peptidase domain
ENSMUSG00000025283	621.618	0.540097	0.127332	4.24164	2.21894e-05	0.000269994	Sat1	20229	spermidine/spermine N1-acetyl transferase 1
ENSMUSG00000030878	596.777	-0.467158	0.110205	-4.239	2.24516e-05	0.000273002	Cdr2	12585	cerebellar degeneration-related 2
ENSMUSG00000020128	1045.07	0.794225	0.187388	4.2384	2.25119e-05	0.000273469	Vps54	245944	vacuolar protein sorting 54 (yeast)
ENSMUSG00000020889	94.4253	-0.815145	0.192327	-4.23832	2.25199e-05	0.000273469	Nr1d1	217166	nuclear receptor subfamily 1, group D, member 1
ENSMUSG00000068039	6678.17	-0.367784	0.0867822	-4.23802	2.25503e-05	0.000273656	Tcp1	21454	t-complex protein 1
ENSMUSG00000003070	185.981	-0.621383	0.146628	-4.23781	2.2571e-05	0.000273726	Efna2	13637	ephrin A2
ENSMUSG00000024781	2855.1	0.634566	0.149752	4.23745	2.26075e-05	0.000273987	Lipa	16889	lysosomal acid lipase A
ENSMUSG00000014748	1694.94	-0.258557	0.061024	-4.23698	2.26544e-05	0.000274373	Tex261	21766	testis expressed gene 261
ENSMUSG00000081660	79.7919	0.922717	0.217802	4.23649	2.27039e-05	0.000274791	NA	NA	NA
ENSMUSG00000029386	261.959	0.908072	0.214453	4.23437	2.29197e-05	0.000277219	NA	NA	NA
ENSMUSG00000038179	4.38278	1.68497	0.398032	4.23325	2.30342e-05	0.000278419	Slamf7	75345	SLAM family member 7
ENSMUSG00000047454	418.864	0.528386	0.12486	4.23182	2.31805e-05	0.000280003	Gphn	268566	gephyrin
ENSMUSG00000003573	559.703	-0.47841	0.113061	-4.23143	2.32213e-05	0.000280311	Homer3	26558	homer homolog 3 (Drosophila)
ENSMUSG00000026589	160.543	-0.709453	0.167714	-4.23014	2.33543e-05	0.000281731	Sec16b	89867	SEC16 homolog B (S. cerevisiae)
ENSMUSG00000037411	2471.91	-0.428213	0.101512	-4.21836	2.46091e-05	0.000296672	Serpine1	18787	serine (or cysteine) peptidase inhibitor, clade E, member 1
ENSMUSG00000074877	23.9036	1.44399	0.3425	4.21602	2.48655e-05	0.000299566	NA	NA	NA
ENSMUSG00000013629	2554.46	-0.577607	0.137035	-4.21503	2.49741e-05	0.000300675	Cad	69719	carbamoyl-phosphate synthetase 2, aspartate transcarbamylase, and dihydroorotase
ENSMUSG00000026414	544.095	-0.720848	0.171129	-4.2123	2.52782e-05	0.000303937	Tnnt2	21956	troponin T2, cardiac
ENSMUSG00000032058	736.876	-0.379648	0.0901269	-4.21237	2.52706e-05	0.000303937	Ppp2r1b	73699	protein phosphatase 2, regulatory subunit A, beta
ENSMUSG00000059119	1629.53	-0.320176	0.0760146	-4.21203	2.5309e-05	0.000304108	Nap1l4	17955	nucleosome assembly protein 1-like 4
ENSMUSG00000026749	1212.98	-0.398382	0.0946558	-4.20875	2.56789e-05	0.000308349	Nek6	59126	NIMA (never in mitosis gene a)-related expressed kinase 6
ENSMUSG00000038332	419.448	-0.58011	0.137842	-4.2085	2.5707e-05	0.000308484	Sesn1	140742	sestrin 1
ENSMUSG00000027185	843.028	-0.47559	0.113032	-4.20757	2.58126e-05	0.000309548	Nat10	98956	N-acetyltransferase 10
ENSMUSG00000024677	44.9684	1.31933	0.313615	4.20683	2.58974e-05	0.000310247	Ms4a6b	69774	membrane-spanning 4-domains, subfamily A, member 6B
ENSMUSG00000031400	2307.61	0.353081	0.0839316	4.20677	2.59048e-05	0.000310247	G6pdx	14381	glucose-6-phosphate dehydrogenase X-linked
ENSMUSG00000056612	3456.07	-0.37357	0.0888915	-4.20254	2.63938e-05	0.000315896	Ppp1r14b	18938	protein phosphatase 1, regulatory (inhibitor) subunit 14B
ENSMUSG00000005583	385.732	-0.609733	0.145171	-4.2001	2.66802e-05	0.000319115	Mef2c	17260	myocyte enhancer factor 2C
ENSMUSG00000020412	1107.39	0.411311	0.097943	4.19949	2.67511e-05	0.000319755	Ascc2	75452	activating signal cointegrator 1 complex subunit 2
ENSMUSG00000051177	119.17	0.72741	0.173413	4.19467	2.73263e-05	0.000326416	Plcb1	18795	phospholipase C, beta 1
ENSMUSG00000024300	192.321	0.944724	0.225353	4.1922	2.76257e-05	0.000329778	Myo1f	17916	myosin IF
ENSMUSG00000030134	7.20773	1.66134	0.396708	4.18782	2.81645e-05	0.000335989	Rasgef1a	70727	RasGEF domain family, member 1A
ENSMUSG00000029070	1297.64	0.405664	0.0968774	4.18739	2.82177e-05	0.000336405	Mxra8	74761	matrix-remodelling associated 8
ENSMUSG00000065954	932.962	-0.336655	0.0804325	-4.18557	2.84457e-05	0.000338902	Tacc1	320165	transforming, acidic coiled-coil containing protein 1
ENSMUSG00000009681	1257.17	0.389884	0.093215	4.18263	2.88157e-05	0.000343087	Bcr	110279	breakpoint cluster region
ENSMUSG00000024968	340.537	-0.684205	0.163728	-4.17891	2.92914e-05	0.000348524	Rcor2	104383	REST corepressor 2
ENSMUSG00000037260	508.844	-0.482469	0.115477	-4.17805	2.94022e-05	0.000349615	Hgsnat	52120	heparan-alpha-glucosaminide N-acetyltransferase
ENSMUSG00000072568	359.887	0.573267	0.137302	4.17524	2.97667e-05	0.000353719	Fam84b	399603	family with sequence similarity 84, member B
ENSMUSG00000025555	3705.02	-0.316504	0.0758253	-4.17412	2.99142e-05	0.00035524	Farp1	223254	FERM, RhoGEF (Arhgef) and pleckstrin domain protein 1 (chondrocyte-derived)
ENSMUSG00000002983	393.835	0.9174	0.219963	4.17071	3.03654e-05	0.000360365	Relb	19698	avian reticuloendotheliosis viral (v-rel) oncogene related B
ENSMUSG00000031490	2229.14	0.551855	0.13254	4.16367	3.13169e-05	0.000371417	Eif4ebp1	13685	eukaryotic translation initiation factor 4E binding protein 1
ENSMUSG00000016534	4403.04	0.826478	0.19854	4.16278	3.1439e-05	0.000372623	Lamp2	16784	lysosomal-associated membrane protein 2
ENSMUSG00000032194	2163.95	0.329518	0.0791689	4.16221	3.15176e-05	0.000373313	Kank2	235041	KN motif and ankyrin repeat domains 2
ENSMUSG00000010154	191.294	0.727225	0.174779	4.16083	3.17092e-05	0.000375338	Spire2	234857	spire homolog 2 (Drosophila)
ENSMUSG00000081738	2967.07	-0.377822	0.0908151	-4.16035	3.17765e-05	0.000375892	NA	NA	NA
ENSMUSG00000037617	44.1575	1.05424	0.253573	4.15756	3.21671e-05	0.000380266	Spag1	26942	sperm associated antigen 1
ENSMUSG00000021831	2406.65	0.726923	0.174861	4.15714	3.22258e-05	0.000380714	Ero1l	50527	ERO1-like (S. cerevisiae)
ENSMUSG00000034024	7694.04	-0.283762	0.0682897	-4.15527	3.24899e-05	0.000383586	Cct2	12461	chaperonin containing Tcp1, subunit 2 (beta)
ENSMUSG00000018648	146.377	-0.586864	0.141261	-4.15446	3.26051e-05	0.000384698	Dusp14	56405	dual specificity phosphatase 14
ENSMUSG00000028059	2794.7	0.416357	0.100226	4.15419	3.26437e-05	0.000384905	Arhgef2	16800	rho/rac guanine nucleotide exchange factor (GEF) 2
ENSMUSG00000028645	1885.31	0.432277	0.104068	4.15379	3.27016e-05	0.00038534	Slc2a1	20525	solute carrier family 2 (facilitated glucose transporter), member 1
ENSMUSG00000048677	174.372	0.568264	0.13695	4.14944	3.33289e-05	0.000392479	Tpcn2	233979	two pore segment channel 2
ENSMUSG00000024151	719.931	-0.339889	0.0819617	-4.14692	3.36978e-05	0.000396518	Msh2	17685	mutS homolog 2 (E. coli)
ENSMUSG00000083678	502.87	0.686424	0.165531	4.1468	3.37153e-05	0.000396518	NA	NA	NA
ENSMUSG00000022887	109.284	-0.783043	0.188875	-4.14583	3.38585e-05	0.000397946	Masp1	17174	mannan-binding lectin serine peptidase 1
ENSMUSG00000089719	22.8773	1.35393	0.326715	4.14406	3.41211e-05	0.000400775	NA	NA	NA
ENSMUSG00000017715	1024.61	0.710459	0.171474	4.14325	3.42419e-05	0.000401935	Pgs1	74451	phosphatidylglycerophosphate synthase 1
ENSMUSG00000072188	26.2209	1.46541	0.353702	4.14306	3.42704e-05	0.000402012	Gm10354	100503549	predicted gene 10354
ENSMUSG00000022793	439.701	0.420445	0.101554	4.14014	3.47101e-05	0.000406909	B4galt4	56375	UDP-Gal:betaGlcNAc beta 1,4-galactosyltransferase, polypeptide 4
ENSMUSG00000095728	3.74587	-1.64769	0.398103	-4.13884	3.49061e-05	0.000408683	NA	NA	NA
ENSMUSG00000107285	3.74587	-1.64769	0.398103	-4.13884	3.49061e-05	0.000408683	NA	NA	NA
ENSMUSG00000000982	141.593	1.06287	0.256888	4.13748	3.51137e-05	0.00041085	Ccl3	20302	chemokine (C-C motif) ligand 3
ENSMUSG00000030161	1621.25	0.333685	0.0806654	4.13665	3.52413e-05	0.00041208	Gabarapl1	57436	gamma-aminobutyric acid (GABA) A receptor-associated protein-like 1
ENSMUSG00000024978	468.535	-0.384947	0.0930829	-4.13552	3.54147e-05	0.000413842	Gpam	14732	glycerol-3-phosphate acyltransferase, mitochondrial
ENSMUSG00000085444	14.1379	1.6141	0.390401	4.13448	3.55761e-05	0.000415464	NA	NA	NA
ENSMUSG00000018340	5513.13	-0.428336	0.103638	-4.133	3.58058e-05	0.000417613	Anxa6	11749	annexin A6
ENSMUSG00000030515	341.154	-0.570078	0.137932	-4.13304	3.58003e-05	0.000417613	Tarsl2	272396	threonyl-tRNA synthetase-like 2
ENSMUSG00000030245	1018.69	-0.438969	0.106219	-4.13268	3.58563e-05	0.000417936	Golt1b	66964	golgi transport 1 homolog B (S. cerevisiae)
ENSMUSG00000028044	1386.52	-0.389857	0.0944436	-4.12793	3.66038e-05	0.000426209	Cks1b	54124	CDC28 protein kinase 1b
ENSMUSG00000035960	1255.79	-0.333468	0.0807843	-4.12788	3.66128e-05	0.000426209	Apex1	11792	apurinic/apyrimidinic endonuclease 1
ENSMUSG00000036402	3389.03	0.651539	0.157861	4.12729	3.67069e-05	0.000427033	Gng12	14701	guanine nucleotide binding protein (G protein), gamma 12
ENSMUSG00000019989	18.0307	-1.43661	0.348447	-4.1229	3.74129e-05	0.00043497	Enpp3	209558	ectonucleotide pyrophosphatase/phosphodiesterase 3
ENSMUSG00000001786	283.006	0.633192	0.153619	4.12184	3.75852e-05	0.000436695	Fbxo7	69754	F-box protein 7
ENSMUSG00000042215	400.777	-0.435923	0.105804	-4.12008	3.7874e-05	0.000439771	Bag2	213539	BCL2-associated athanogene 2
ENSMUSG00000031508	315.203	-0.524456	0.127344	-4.11843	3.81463e-05	0.000442652	Ankrd10	102334	ankyrin repeat domain 10
ENSMUSG00000090284	5.29637	1.66049	0.403212	4.11816	3.81907e-05	0.000442886	NA	NA	NA
ENSMUSG00000037902	715.489	-0.442024	0.10734	-4.11797	3.82231e-05	0.000442982	Sirpa	19261	signal-regulatory protein alpha
ENSMUSG00000048621	15.9565	1.65489	0.401935	4.11731	3.83315e-05	0.000443956	Gm6377	622976	predicted gene 6377
ENSMUSG00000025613	5501.01	-0.373423	0.0907225	-4.1161	3.85337e-05	0.000446016	Cct8	12469	chaperonin containing Tcp1, subunit 8 (theta)
ENSMUSG00000010095	4307.29	0.377965	0.0918461	4.1152	3.8684e-05	0.000447472	Slc3a2	17254	solute carrier family 3 (activators of dibasic and neutral amino acid transport), member 2
ENSMUSG00000029762	919.549	-0.303883	0.0738874	-4.11278	3.90922e-05	0.000451622	Akr1b8	14187	aldo-keto reductase family 1, member B8
ENSMUSG00000073678	128.669	-0.830776	0.201998	-4.11279	3.90903e-05	0.000451622	Pgap1	241062	post-GPI attachment to proteins 1
ENSMUSG00000002944	2115.36	0.842857	0.205066	4.11018	3.9535e-05	0.00045645	Cd36	12491	CD36 antigen
ENSMUSG00000041084	1822.68	-0.339575	0.0826408	-4.10905	3.97297e-05	0.000458408	Ostc	66357	oligosaccharyltransferase complex subunit
ENSMUSG00000039903	70.5326	-0.862535	0.209928	-4.10871	3.97876e-05	0.000458787	Eva1c	70967	eva-1 homolog C (C. elegans)
ENSMUSG00000032231	18633.4	-0.295121	0.0718542	-4.10722	4.00448e-05	0.000461461	Anxa2	12306	annexin A2
ENSMUSG00000024953	1697.98	0.365421	0.0890107	4.10536	4.03687e-05	0.0004649	Prdx5	54683	peroxiredoxin 5
ENSMUSG00000028807	79.9058	0.783273	0.190866	4.10379	4.06437e-05	0.000467773	Zbtb8a	73680	zinc finger and BTB domain containing 8a
ENSMUSG00000004221	684.331	0.483821	0.117917	4.10307	4.07695e-05	0.000468877	Ikbkg	16151	inhibitor of kappaB kinase gamma
ENSMUSG00000019992	251.32	0.676236	0.164817	4.10295	4.07908e-05	0.000468877	Mtfr2	71804	mitochondrial fission regulator 2
ENSMUSG00000025130	24978.2	-0.303061	0.073894	-4.1013	4.10834e-05	0.000471943	P4hb	18453	prolyl 4-hydroxylase, beta polypeptide
ENSMUSG00000084110	11.6321	1.6551	0.403638	4.10047	4.12319e-05	0.000473352	NA	NA	NA
ENSMUSG00000042744	799.812	0.587242	0.143283	4.09848	4.15867e-05	0.000477126	Gm15800	269700	predicted gene 15800
ENSMUSG00000076432	5193.59	-0.35742	0.087248	-4.0966	4.19258e-05	0.000480714	Ywhaq	22630	tyrosine 3-monooxygenase/tryptophan 5-monooxygenase activation protein, theta polypeptide
ENSMUSG00000047250	1338.2	-0.595789	0.145467	-4.09571	4.20877e-05	0.000482268	Ptgs1	19224	prostaglandin-endoperoxide synthase 1
ENSMUSG00000024803	1396.39	-0.769381	0.187889	-4.09487	4.22397e-05	0.000483707	Ankrd1	107765	ankyrin repeat domain 1 (cardiac muscle)
ENSMUSG00000020423	475.808	-0.708785	0.173117	-4.09426	4.23527e-05	0.000484697	Btg2	12227	B cell translocation gene 2, anti-proliferative
ENSMUSG00000079505	12.9476	1.49335	0.364849	4.09307	4.25708e-05	0.000486888	NA	NA	NA
ENSMUSG00000023017	29.9559	-1.2883	0.314827	-4.09208	4.27524e-05	0.00048866	Asic1	11419	acid-sensing (proton-gated) ion channel 1
ENSMUSG00000042644	1922.75	0.397352	0.0971356	4.0907	4.30078e-05	0.000491272	Itpr3	16440	inositol 1,4,5-triphosphate receptor 3
ENSMUSG00000022552	378.749	0.510962	0.125004	4.08758	4.35898e-05	0.000497609	Sharpin	106025	SHANK-associated RH domain interacting protein
ENSMUSG00000036534	406.928	0.487618	0.119331	4.08627	4.38359e-05	0.000500106	Slc38a7	234595	solute carrier family 38, member 7
ENSMUSG00000078945	121.442	0.808566	0.197899	4.08576	4.39325e-05	0.000500896	Naip2	17948	NLR family, apoptosis inhibitory protein 2
ENSMUSG00000020326	4265.12	-0.68114	0.166774	-4.0842	4.42287e-05	0.000503959	Ccng1	12450	cyclin G1
ENSMUSG00000079215	1315.92	-0.349973	0.0857494	-4.08134	4.47769e-05	0.000509888	Zfp664	269704	zinc finger protein 664
ENSMUSG00000016458	1556.62	0.560549	0.137434	4.07867	4.52946e-05	0.000515141	Wt1	22431	Wilms tumor 1 homolog
ENSMUSG00000042978	208.806	-0.617604	0.151421	-4.07871	4.52856e-05	0.000515141	Sbk1	104175	SH3-binding kinase 1
ENSMUSG00000031523	551.02	-0.51238	0.125658	-4.07756	4.55101e-05	0.000517271	Dlc1	50768	deleted in liver cancer 1
ENSMUSG00000022885	249.297	-0.641078	0.15731	-4.07526	4.59624e-05	0.000522087	St6gal1	20440	beta galactoside alpha 2,6 sialyltransferase 1
ENSMUSG00000022438	480.46	-0.522341	0.128225	-4.07362	4.62877e-05	0.000525456	Parvb	170736	parvin, beta
ENSMUSG00000024669	15.454	-1.5163	0.372313	-4.07264	4.64825e-05	0.00052734	Cd5	12507	CD5 antigen
ENSMUSG00000049659	772.377	0.471282	0.115781	4.07045	4.69221e-05	0.000531997	Aftph	216549	aftiphilin
ENSMUSG00000029765	62.3405	-1.0849	0.266541	-4.07029	4.69543e-05	0.000532033	Plxna4	243743	plexin A4
ENSMUSG00000022338	1078.68	-0.329414	0.080987	-4.06749	4.75222e-05	0.000538134	Eny2	223527	enhancer of yellow 2 homolog (Drosophila)
ENSMUSG00000027035	960.405	0.556052	0.136742	4.06643	4.77396e-05	0.00054008	Cers6	241447	ceramide synthase 6
ENSMUSG00000094030	101.278	0.956867	0.235313	4.06636	4.77532e-05	0.00054008	NA	NA	NA
ENSMUSG00000033450	180.848	0.748717	0.184239	4.06385	4.82706e-05	0.000545595	Tagap	72536	T cell activation Rho GTPase activating protein
ENSMUSG00000094741	3.67486	-1.61417	0.39746	-4.06121	4.88195e-05	0.000551458	NA	NA	NA
ENSMUSG00000030888	735.837	-0.379144	0.0933819	-4.06014	4.90432e-05	0.000553644	Rrp8	101867	ribosomal RNA processing 8, methyltransferase, homolog (yeast)
ENSMUSG00000005413	1163.14	0.318222	0.0783987	4.05902	4.92796e-05	0.000555546	Hmox1	15368	heme oxygenase 1
ENSMUSG00000014329	3321.29	-0.435675	0.107337	-4.05892	4.92993e-05	0.000555546	Bicc1	83675	bicaudal C homolog 1 (Drosophila)
ENSMUSG00000037337	105.803	1.00645	0.247961	4.05891	4.93029e-05	0.000555546	Map4k1	26411	mitogen-activated protein kinase kinase kinase kinase 1
ENSMUSG00000026930	334.924	-0.570551	0.140612	-4.05762	4.95746e-05	0.000558264	Gpsm1	67839	G-protein signalling modulator 1 (AGS3-like, C. elegans)
ENSMUSG00000003545	17.7724	-1.36487	0.336452	-4.05667	4.9778e-05	0.000560209	Fosb	14282	FBJ osteosarcoma oncogene B
ENSMUSG00000029152	1915.9	0.285221	0.0703339	4.05525	5.0081e-05	0.000563273	Ociad1	68095	OCIA domain containing 1
ENSMUSG00000028289	62.5002	0.916253	0.225995	4.0543	5.02837e-05	0.000565205	Epha7	13841	Eph receptor A7
ENSMUSG00000069720	26.5575	1.44492	0.356543	4.0526	5.06521e-05	0.000568996	4930572O03Rik	381715	spermatogenesis associated glutamate (E)-rich protein pseudogene
ENSMUSG00000049265	11.9062	1.58771	0.391912	4.05119	5.09583e-05	0.000572084	Kcnk3	16527	potassium channel, subfamily K, member 3
ENSMUSG00000096463	168.33	1.22293	0.30202	4.04919	5.13963e-05	0.000576648	NA	NA	NA
ENSMUSG00000031917	1439.71	-0.375498	0.092772	-4.04753	5.17604e-05	0.000580376	Nip7	66164	nuclear import 7 homolog (S. cerevisiae)
ENSMUSG00000001785	905.501	-0.298842	0.0739273	-4.04238	5.29122e-05	0.000592241	Pwp1	103136	PWP1 homolog (S. cerevisiae)
ENSMUSG00000033436	2167.75	-0.287808	0.071198	-4.04236	5.29157e-05	0.000592241	Armcx2	67416	armadillo repeat containing, X-linked 2
ENSMUSG00000078429	5342.36	0.455543	0.112688	4.04252	5.28805e-05	0.000592241	Ctdsp2	52468	CTD (carboxy-terminal domain, RNA polymerase II, polypeptide A) small phosphatase 2
ENSMUSG00000040212	1990.69	-0.329027	0.0814061	-4.0418	5.30435e-05	0.000593309	Emp3	13732	epithelial membrane protein 3
ENSMUSG00000021886	29.734	1.36417	0.337677	4.03986	5.34836e-05	0.000597865	Gpr65	14744	G-protein coupled receptor 65
ENSMUSG00000030930	87.3626	0.727209	0.180058	4.03875	5.37368e-05	0.000600329	Chst15	77590	carbohydrate (N-acetylgalactosamine 4-sulfate 6-O) sulfotransferase 15
ENSMUSG00000024516	360.516	-0.521469	0.129144	-4.03789	5.39331e-05	0.000602154	Sec11c	66286	SEC11 homolog C (S. cerevisiae)
ENSMUSG00000071661	77.4971	0.904587	0.224089	4.03673	5.42025e-05	0.000604793	Zbtb3	75291	zinc finger and BTB domain containing 3
ENSMUSG00000020739	1568.51	-0.414875	0.102782	-4.03644	5.42681e-05	0.000605155	Nup85	445007	nucleoporin 85
ENSMUSG00000020805	9.70314	1.50375	0.372831	4.03331	5.49955e-05	0.000612893	Slc13a5	237831	solute carrier family 13 (sodium-dependent citrate transporter), member 5
ENSMUSG00000022033	567.117	-0.567769	0.140804	-4.03234	5.52251e-05	0.000615077	Pbk	52033	PDZ binding kinase
ENSMUSG00000097354	24.1014	1.28872	0.319658	4.03155	5.541e-05	0.000616761	2310001H17Rik	76432	RIKEN cDNA 2310001H17 gene
ENSMUSG00000026042	14118.6	-0.333049	0.0826268	-4.03077	5.55955e-05	0.000618449	Col5a2	12832	collagen, type V, alpha 2
ENSMUSG00000054484	195.336	0.707684	0.175837	4.02466	5.70566e-05	0.000634317	Tmem62	96957	transmembrane protein 62
ENSMUSG00000026187	470.868	-0.396448	0.0985252	-4.02382	5.72612e-05	0.000636204	Xrcc5	22596	X-ray repair complementing defective repair in Chinese hamster cells 5
ENSMUSG00000066036	3645.96	0.575165	0.143051	4.02069	5.80274e-05	0.000644326	Ubr4	69116	ubiquitin protein ligase E3 component n-recognin 4
ENSMUSG00000090087	2.84149	1.52422	0.379191	4.01965	5.82846e-05	0.000646789	Gm15939	102632938	predicted gene 15939
ENSMUSG00000028854	980.757	0.386792	0.0962319	4.01937	5.83531e-05	0.000647089	Slc9a1	20544	solute carrier family 9 (sodium/hydrogen exchanger), member 1
ENSMUSG00000029475	754.533	-0.345921	0.086066	-4.01926	5.83824e-05	0.000647089	Kdm2b	30841	lysine (K)-specific demethylase 2B
ENSMUSG00000022488	394.367	0.718078	0.178691	4.01856	5.85558e-05	0.000648618	Nckap1l	105855	NCK associated protein 1 like
ENSMUSG00000029714	429.256	0.606916	0.151154	4.01522	5.9391e-05	0.000657472	Gigyf1	57330	GRB10 interacting GYF protein 1
ENSMUSG00000001156	129.754	0.738358	0.184041	4.01192	6.02265e-05	0.000666318	Mxd1	17119	MAX dimerization protein 1
ENSMUSG00000024747	326.515	1.26943	0.316428	4.01175	6.02693e-05	0.000666387	Aldh1a7	26358	aldehyde dehydrogenase family 1, subfamily A7
ENSMUSG00000024521	136.855	1.01864	0.254011	4.01022	6.0662e-05	0.000670324	Pmaip1	58801	phorbol-12-myristate-13-acetate-induced protein 1
ENSMUSG00000073643	550.787	0.400118	0.0997978	4.00929	6.09026e-05	0.000672577	Wdfy1	69368	WD repeat and FYVE domain containing 1
ENSMUSG00000025105	2767.37	-0.330014	0.082329	-4.00847	6.11128e-05	0.00067449	Bnc1	12173	basonuclin 1
ENSMUSG00000040466	363.257	0.595729	0.148722	4.00567	6.18425e-05	0.000682132	Blvrb	233016	biliverdin reductase B (flavin reductase (NADPH))
ENSMUSG00000042851	50.3131	1.08694	0.271495	4.00354	6.24004e-05	0.000687871	Zc3h6	78751	zinc finger CCCH type containing 6
ENSMUSG00000043411	1008.23	-0.307473	0.0768091	-4.00309	6.2521e-05	0.000688501	Usp48	170707	ubiquitin specific peptidase 48
ENSMUSG00000081262	728.455	-0.526955	0.131639	-4.00304	6.25328e-05	0.000688501	NA	NA	NA
ENSMUSG00000035493	78.5943	-0.82997	0.207383	-4.0021	6.27817e-05	0.000690465	Tgfbi	21810	transforming growth factor, beta induced
ENSMUSG00000035900	1518.15	-0.388738	0.0971339	-4.00208	6.27867e-05	0.000690465	Gramd4	223752	GRAM domain containing 4
ENSMUSG00000055809	53.21	1.00192	0.250363	4.00188	6.28419e-05	0.000690656	Dnaaf3	436022	dynein, axonemal assembly factor 3
ENSMUSG00000004846	1850.58	0.446622	0.111625	4.00109	6.30512e-05	0.000692541	Plod3	26433	procollagen-lysine, 2-oxoglutarate 5-dioxygenase 3
ENSMUSG00000024927	1253.55	0.425961	0.106495	3.99983	6.33881e-05	0.000695823	Rela	19697	v-rel reticuloendotheliosis viral oncogene homolog A (avian)
ENSMUSG00000028700	466.377	-0.480972	0.120282	-3.99872	6.36868e-05	0.000698683	Pomgnt1	68273	protein O-linked mannose beta 1,2-N-acetylglucosaminyltransferase
ENSMUSG00000032515	259.847	0.756996	0.189406	3.99669	6.42346e-05	0.00070427	Csrnp1	215418	cysteine-serine-rich nuclear protein 1
ENSMUSG00000027562	124.741	-1.15348	0.288706	-3.99534	6.46027e-05	0.000707881	Car2	12349	carbonic anhydrase 2
ENSMUSG00000030609	1345.45	-0.388342	0.097206	-3.99504	6.46843e-05	0.000708351	Aen	68048	apoptosis enhancing nuclease
ENSMUSG00000024845	955.938	0.555277	0.139041	3.99364	6.5068e-05	0.000712127	NA	NA	NA
ENSMUSG00000030342	3789.46	-0.259169	0.0649315	-3.99142	6.56793e-05	0.00071821	Cd9	12527	CD9 antigen
ENSMUSG00000057367	525.707	0.526981	0.132031	3.99133	6.57024e-05	0.00071821	Birc2	11797	baculoviral IAP repeat-containing 2
ENSMUSG00000025151	6563.04	-0.337545	0.0846073	-3.98955	6.6198e-05	0.000723195	Maged1	94275	melanoma antigen, family D, 1
ENSMUSG00000025025	527.789	-0.483924	0.121309	-3.98919	6.62989e-05	0.000723866	Mxi1	17859	MAX interactor 1, dimerization protein
ENSMUSG00000060450	995.072	0.353943	0.0888334	3.98434	6.76666e-05	0.000738358	Rnf14	56736	ring finger protein 14
ENSMUSG00000031762	6834.94	0.770471	0.193464	3.9825	6.81931e-05	0.000743658	Mt2	17750	metallothionein 2
ENSMUSG00000031479	833.188	-0.30269	0.0760878	-3.97816	6.94502e-05	0.000756916	Vps36	70160	vacuolar protein sorting 36 (yeast)
ENSMUSG00000032422	370.004	-0.493731	0.12416	-3.97657	6.99157e-05	0.000761535	Snx14	244962	sorting nexin 14
ENSMUSG00000042351	2.94742	1.5689	0.394554	3.9764	6.99674e-05	0.000761645	Grap2	17444	GRB2-related adaptor protein 2
ENSMUSG00000033565	2768.98	0.227234	0.0571949	3.97298	7.09798e-05	0.000772206	Rbfox2	93686	RNA binding protein, fox-1 homolog (C. elegans) 2
ENSMUSG00000029009	646.556	0.547753	0.137878	3.97275	7.10484e-05	0.000772493	Mthfr	17769	5,10-methylenetetrahydrofolate reductase
ENSMUSG00000027907	8672.14	-0.357001	0.08988	-3.97198	7.12783e-05	0.000774532	S100a11	20195	S100 calcium binding protein A11
ENSMUSG00000020366	1044.74	0.328068	0.0826303	3.97032	7.17772e-05	0.00077949	Mapk9	26420	mitogen-activated protein kinase 9
ENSMUSG00000027634	611.269	-0.384386	0.0968281	-3.96978	7.19402e-05	0.000780796	Ndrg3	29812	N-myc downstream regulated gene 3
ENSMUSG00000001674	1270.27	-0.314934	0.0794037	-3.96624	7.30158e-05	0.000791553	Ddx18	66942	DEAD (Asp-Glu-Ala-Asp) box polypeptide 18
ENSMUSG00000047810	208.277	0.965302	0.24338	3.96623	7.30178e-05	0.000791553	Ccdc88b	78317	coiled-coil domain containing 88B
ENSMUSG00000048720	247.447	-0.713843	0.18009	-3.96382	7.37605e-05	0.00079913	Tbc1d12	209478	TBC1D12: TBC1 domain family, member 12
ENSMUSG00000031551	2.66182	1.52629	0.385179	3.96256	7.41516e-05	0.000802892	Ido1	15930	indoleamine 2,3-dioxygenase 1
ENSMUSG00000025817	844.715	-0.393752	0.0993728	-3.96237	7.421e-05	0.000803049	Nudt5	53893	nudix (nucleoside diphosphate linked moiety X)-type motif 5
ENSMUSG00000022372	155.269	-0.837225	0.211414	-3.96012	7.4911e-05	0.000810155	Sla	20491	src-like adaptor
ENSMUSG00000063412	1322.04	-0.42183	0.106607	-3.95686	7.59408e-05	0.000820807	NA	NA	NA
ENSMUSG00000030541	1933.57	-0.352652	0.0891677	-3.95492	7.65593e-05	0.000827003	Idh2	269951	isocitrate dehydrogenase 2 (NADP+), mitochondrial
ENSMUSG00000022946	293.142	0.601688	0.152153	3.95449	7.66974e-05	0.000828006	Dopey2	70028	dopey family member 2
ENSMUSG00000048027	196.623	0.601115	0.152083	3.95256	7.73205e-05	0.000834241	Rgmb	68799	repulsive guidance molecule family member B
ENSMUSG00000068466	2534.54	-0.40882	0.103444	-3.9521	7.74676e-05	0.000835334	NA	NA	NA
ENSMUSG00000083822	1056.79	-0.349418	0.0884165	-3.95195	7.75171e-05	0.000835376	NA	NA	NA
ENSMUSG00000042675	136.857	0.840238	0.212622	3.95179	7.75688e-05	0.000835441	Ypel3	66090	yippee-like 3 (Drosophila)
ENSMUSG00000021728	118.024	-0.711725	0.180135	-3.95106	7.7806e-05	0.000837503	Emb	13723	embigin
ENSMUSG00000046245	12.6284	-1.52005	0.384784	-3.95041	7.8019e-05	0.000839301	Pilra	231805	paired immunoglobin-like type 2 receptor alpha
ENSMUSG00000044786	679.873	1.01282	0.256534	3.94808	7.878e-05	0.000846989	Zfp36	22695	zinc finger protein 36
ENSMUSG00000031349	987.834	-0.311316	0.0788797	-3.94672	7.92304e-05	0.000851331	Nsdhl	18194	NAD(P) dependent steroid dehydrogenase-like
ENSMUSG00000029394	2817.43	-0.303295	0.0768581	-3.94617	7.94119e-05	0.00085278	Cdk2ap1	13445	CDK2 (cyclin-dependent kinase 2)-associated protein 1
ENSMUSG00000022637	914.108	0.554987	0.140678	3.94508	7.97747e-05	0.000856174	Cblb	208650	Casitas B-lineage lymphoma b
ENSMUSG00000029090	620.233	-0.349421	0.088599	-3.94385	8.01852e-05	0.000859813	Adgra2	70693	adhesion G protein-coupled receptor A2
ENSMUSG00000036968	357.582	-0.407927	0.103436	-3.94378	8.02078e-05	0.000859813	Cnpy4	66455	canopy 4 homolog (zebrafish)
ENSMUSG00000036437	163.428	-0.643964	0.163645	-3.93513	8.31518e-05	0.000890849	Npy1r	18166	neuropeptide Y receptor Y1
ENSMUSG00000022817	2684.06	-0.510429	0.129746	-3.93405	8.35262e-05	0.000894242	Itgb5	16419	integrin beta 5
ENSMUSG00000062867	3222.6	-0.428355	0.108887	-3.93394	8.35663e-05	0.000894242	Impdh2	23918	inosine 5'-phosphate dehydrogenase 2
ENSMUSG00000040151	1313.47	-0.492384	0.125168	-3.93378	8.36217e-05	0.000894312	Hs2st1	23908	heparan sulfate 2-O-sulfotransferase 1
ENSMUSG00000029640	1027.13	0.412889	0.105035	3.93099	8.45982e-05	0.000904227	Usp12	22217	ubiquitin specific peptidase 12
ENSMUSG00000020120	895.203	0.789171	0.200772	3.93069	8.4704e-05	0.000904719	Plek	56193	pleckstrin
ENSMUSG00000027670	57.762	1.08253	0.275414	3.93057	8.47432e-05	0.000904719	Ocstamp	74614	osteoclast stimulatory transmembrane protein
ENSMUSG00000030029	1322.35	-0.446884	0.113718	-3.92975	8.50327e-05	0.00090728	Lrig1	16206	leucine-rich repeats and immunoglobulin-like domains 1
ENSMUSG00000026131	3622.16	0.574229	0.146131	3.92956	8.51019e-05	0.000907489	Dst	13518	dystonin
ENSMUSG00000052105	349.913	-0.532403	0.135526	-3.92843	8.5502e-05	0.000911224	Mtcl1	68617	microtubule crosslinking factor 1
ENSMUSG00000084128	327.078	-0.497775	0.126749	-3.92726	8.59188e-05	0.000915133	Esrp2	77411	epithelial splicing regulatory protein 2
ENSMUSG00000026615	5696.17	0.287568	0.0732962	3.92337	8.73189e-05	0.000929504	Eprs	107508	glutamyl-prolyl-tRNA synthetase
ENSMUSG00000096066	3.81739	-1.57139	0.40075	-3.92113	8.81339e-05	0.000937634	Gm10424	100041264	predicted gene 10424
ENSMUSG00000031337	112.057	0.76872	0.196071	3.92061	8.83236e-05	0.000939106	Mtm1	17772	X-linked myotubular myopathy gene 1
ENSMUSG00000049940	1002.61	-0.301484	0.0769676	-3.91703	8.96467e-05	0.00095262	Pgrmc2	70804	progesterone receptor membrane component 2
ENSMUSG00000081455	1982.48	-0.384344	0.0981685	-3.91515	9.03487e-05	0.000959522	NA	NA	NA
ENSMUSG00000002006	365.761	-0.436662	0.111586	-3.91325	9.10639e-05	0.000966556	Pdzd4	245469	PDZ domain containing 4
ENSMUSG00000026019	677.256	-0.426096	0.108892	-3.91301	9.11532e-05	0.000966943	Wdr12	57750	WD repeat domain 12
ENSMUSG00000006931	2184.61	-0.4695	0.12005	-3.91088	9.19599e-05	0.000974935	P3h4	66180	prolyl 3-hydroxylase family member 4 (non-enzymatic)
ENSMUSG00000039678	413.311	0.463379	0.118559	3.90844	9.28937e-05	0.000984264	Tbc1d13	70296	TBC1 domain family, member 13
ENSMUSG00000004936	2010.46	0.457518	0.117065	3.90825	9.29668e-05	0.000984468	Map2k1	26395	mitogen-activated protein kinase kinase 1
ENSMUSG00000032271	241.831	1.05514	0.270011	3.90776	9.31544e-05	0.000985884	Nnmt	18113	nicotinamide N-methyltransferase
ENSMUSG00000020681	17.3037	-1.31012	0.335317	-3.9071	9.34111e-05	0.000988029	Ace	11421	angiotensin I converting enzyme (peptidyl-dipeptidase A) 1
ENSMUSG00000050029	1336.26	0.841339	0.215356	3.90674	9.35514e-05	0.000988941	Rap2c	72065	RAP2C, member of RAS oncogene family
ENSMUSG00000025993	129.458	-0.844106	0.216134	-3.90548	9.40394e-05	0.000993526	Slc40a1	53945	solute carrier family 40 (iron-regulated transporter), member 1
ENSMUSG00000025314	701.512	0.453261	0.11608	3.90471	9.43374e-05	0.000996098	Ptprj	19271	protein tyrosine phosphatase, receptor type, J
ENSMUSG00000037846	135.49	-0.639203	0.163707	-3.90455	9.44027e-05	0.000996213	Rtkn2	170799	rhotekin 2
ENSMUSG00000022742	743.884	0.586888	0.15035	3.90348	9.48203e-05	0.00100004	Cpox	12892	coproporphyrinogen oxidase
ENSMUSG00000092281	1340.45	-0.337701	0.0865738	-3.90073	9.59012e-05	0.00101086	NA	NA	NA
ENSMUSG00000062995	280.375	-0.477881	0.122525	-3.90027	9.60861e-05	0.00101223	Ica1	15893	islet cell autoantigen 1
ENSMUSG00000024805	460.627	0.500291	0.128346	3.898	9.6991e-05	0.00102117	Pcgf5	76073	polycomb group ring finger 5
ENSMUSG00000042155	183.926	-0.733164	0.188102	-3.89769	9.71153e-05	0.00102189	Klhl23	277396	kelch-like 23
ENSMUSG00000001467	2181.36	-0.345098	0.0885603	-3.89676	9.749e-05	0.00102524	Cyp51	13121	cytochrome P450, family 51
ENSMUSG00000021048	1873.73	-0.398582	0.102323	-3.89533	9.80667e-05	0.00103071	Mthfd1	108156	methylenetetrahydrofolate dehydrogenase (NADP+ dependent), methenyltetrahydrofolate cyclohydrolase, formyltetrahydrofolate synthase
ENSMUSG00000033323	622.989	-0.441924	0.113494	-3.89382	9.86768e-05	0.00103653	Ctdp1	67655	CTD (carboxy-terminal domain, RNA polymerase II, polypeptide A) phosphatase, subunit 1
ENSMUSG00000078664	16.3335	-1.39977	0.360064	-3.88755	0.00010126	0.00106306	Sprr2a1	20755	small proline-rich protein 2A1
ENSMUSG00000019836	376.758	-0.619221	0.159298	-3.88719	0.000101412	0.00106404	NA	NA	NA
ENSMUSG00000050578	215.653	0.872985	0.224626	3.8864	0.000101741	0.00106688	Mmp13	17386	matrix metallopeptidase 13
ENSMUSG00000025154	689.44	-0.444315	0.114364	-3.88511	0.000102285	0.00107197	Arhgap19	71085	Rho GTPase activating protein 19
ENSMUSG00000095503	3.33208	-1.53529	0.395306	-3.88379	0.00010284	0.00107656	Gm3147	100041115	predicted gene 3147
ENSMUSG00000096236	3.33208	-1.53529	0.395306	-3.88379	0.00010284	0.00107656	NA	NA	NA
ENSMUSG00000026043	17754.9	-0.665314	0.171384	-3.88201	0.000103596	0.00108385	Col3a1	12825	collagen, type III, alpha 1
ENSMUSG00000026321	151.199	-0.618091	0.159231	-3.88173	0.000103715	0.00108447	Tnfrsf11a	21934	tumor necrosis factor receptor superfamily, member 11a, NFKB activator
ENSMUSG00000036256	1547.16	0.318442	0.0820544	3.88087	0.000104085	0.0010871	Igfbp7	29817	insulin-like growth factor binding protein 7
ENSMUSG00000038855	556.189	0.530471	0.136688	3.8809	0.000104071	0.0010871	Itpkb	320404	inositol 1,4,5-trisphosphate 3-kinase B
ENSMUSG00000006403	84.5325	0.970041	0.25009	3.87877	0.000104987	0.00109589	Adamts4	240913	a disintegrin-like and metallopeptidase (reprolysin type) with thrombospondin type 1 motif, 4
ENSMUSG00000026028	915.897	-0.343067	0.0885735	-3.87324	0.000107397	0.0011204	Trak2	70827	trafficking protein, kinesin binding 2
ENSMUSG00000086480	129.9	0.822971	0.212559	3.87173	0.000108064	0.00112672	NA	NA	NA
ENSMUSG00000026365	1123.97	0.77221	0.199516	3.87042	0.000108647	0.00113216	Cfh	12628	complement component factor h
ENSMUSG00000071866	26601	-0.314149	0.0811733	-3.8701	0.000108791	0.00113301	Ppia	268373	peptidylprolyl isomerase A
ENSMUSG00000031805	135.417	0.790828	0.2044	3.86903	0.000109269	0.00113735	Jak3	16453	Janus kinase 3
ENSMUSG00000024472	580.463	0.528056	0.136503	3.86846	0.000109525	0.00113936	Dcp2	70640	DCP2 decapping enzyme homolog (S. cerevisiae)
ENSMUSG00000045502	11.1626	1.47095	0.38026	3.86829	0.000109602	0.00113951	Hcar2	80885	hydroxycarboxylic acid receptor 2
ENSMUSG00000032322	299.688	0.612821	0.158453	3.86754	0.00010994	0.00114238	Pstpip1	19200	proline-serine-threonine phosphatase-interacting protein 1
ENSMUSG00000089991	308.254	0.836623	0.216499	3.86433	0.000111395	0.00115684	NA	NA	NA
ENSMUSG00000073208	30.4312	1.32777	0.343904	3.86086	0.000112988	0.00117271	Speer4c	100502967	spermatogenesis associated glutamate (E)-rich protein 4C
ENSMUSG00000066878	3298.2	-0.314172	0.0814726	-3.85617	0.000115179	0.00119478	NA	NA	NA
ENSMUSG00000032216	17702.7	-0.255255	0.0662136	-3.85503	0.000115717	0.00119968	Nedd4	17999	neural precursor cell expressed, developmentally down-regulated 4
ENSMUSG00000049791	140.007	-0.655353	0.170011	-3.85478	0.000115836	0.00120023	Fzd4	14366	frizzled homolog 4 (Drosophila)
ENSMUSG00000002699	184.825	0.675543	0.175319	3.85322	0.000116574	0.0012072	Lcp2	16822	lymphocyte cytosolic protein 2
ENSMUSG00000052415	22.5783	1.30247	0.33804	3.853	0.00011668	0.00120761	Tchh	99681	trichohyalin
ENSMUSG00000042389	326.748	-0.440256	0.114284	-3.8523	0.000117012	0.00121036	Tsen2	381802	tRNA splicing endonuclease 2 homolog (S. cerevisiae)
ENSMUSG00000094566	328.759	-0.504077	0.130902	-3.85079	0.000117735	0.00121715	NA	NA	NA
ENSMUSG00000024013	76.9051	1.21819	0.316472	3.84927	0.000118468	0.00122294	Fgd2	26382	FYVE, RhoGEF and PH domain containing 2
ENSMUSG00000034006	239.891	0.586754	0.152435	3.84922	0.000118496	0.00122294	Pqlc1	66943	PQ loop repeat containing 1
ENSMUSG00000039395	65.7098	0.911695	0.236848	3.84928	0.000118465	0.00122294	Mreg	381269	melanoregulin
ENSMUSG00000022321	48.9261	-0.9522	0.247421	-3.8485	0.000118844	0.00122584	Cdh10	320873	cadherin 10
ENSMUSG00000021710	561.655	-0.365898	0.095091	-3.84787	0.000119147	0.00122828	Nln	75805	neurolysin (metallopeptidase M3 family)
ENSMUSG00000021133	1616.13	0.462466	0.120252	3.84582	0.000120152	0.00123794	Susd6	217684	sushi domain containing 6
ENSMUSG00000000567	275.89	0.616502	0.160333	3.84513	0.000120488	0.00124019	Sox9	20682	SRY (sex determining region Y)-box 9
ENSMUSG00000041477	107.675	0.702873	0.182797	3.84509	0.000120506	0.00124019	Dcp1b	319618	DCP1 decapping enzyme homolog B (S. cerevisiae)
ENSMUSG00000023832	1300.15	-0.53075	0.138279	-3.83825	0.000123914	0.00127454	Acat2	110460	acetyl-Coenzyme A acetyltransferase 2
ENSMUSG00000045095	559.48	-0.542216	0.141274	-3.83803	0.000124025	0.00127497	Magi1	14924	membrane associated guanylate kinase, WW and PDZ domain containing 1
ENSMUSG00000062762	1588.56	-0.492838	0.12849	-3.83561	0.000125253	0.00128687	Ei24	13663	etoposide induced 2.4 mRNA
ENSMUSG00000031754	1753.26	-0.292664	0.0763062	-3.83539	0.000125365	0.0012873	Nudt21	68219	nudix (nucleoside diphosphate linked moiety X)-type motif 21
ENSMUSG00000040943	236.457	0.578428	0.150843	3.83463	0.000125753	0.00129055	Tet2	214133	tet methylcytosine dioxygenase 2
ENSMUSG00000018411	5.23796	1.54781	0.403744	3.83365	0.000126258	0.00129501	Mapt	17762	microtubule-associated protein tau
ENSMUSG00000034863	357.39	0.511939	0.133563	3.83294	0.000126619	0.00129799	Ano8	382014	anoctamin 8
ENSMUSG00000043008	149.645	0.850424	0.221912	3.83226	0.000126972	0.00130088	Klhl6	239743	kelch-like 6
ENSMUSG00000030653	38.9448	-1.10263	0.287912	-3.82975	0.000128275	0.00131349	Pde2a	207728	phosphodiesterase 2A, cGMP-stimulated
ENSMUSG00000017716	1527.47	-0.257274	0.0673124	-3.82209	0.000132324	0.0013542	Birc5	11799	baculoviral IAP repeat-containing 5
ENSMUSG00000004552	34.5422	1.33136	0.348424	3.82109	0.000132863	0.0013585	Ctse	13034	cathepsin E
ENSMUSG00000025823	7950.13	-0.386976	0.101275	-3.82103	0.000132894	0.0013585	Pdia4	12304	protein disulfide isomerase associated 4
ENSMUSG00000025403	4821.2	0.362542	0.0949114	3.81979	0.000133564	0.00136459	Shmt2	108037	serine hydroxymethyltransferase 2 (mitochondrial)
ENSMUSG00000050144	480.556	0.410591	0.107546	3.81783	0.000134628	0.0013747	Slc25a44	229517	solute carrier family 25, member 44
ENSMUSG00000030256	99.4976	-0.740139	0.193933	-3.81647	0.000135376	0.00138156	Bhlhe41	79362	basic helix-loop-helix family, member e41
ENSMUSG00000033799	1475.35	0.682424	0.178865	3.81531	0.00013601	0.00138726	Fam208b	105203	family with sequence similarity 208, member B
ENSMUSG00000053820	16.872	1.47902	0.387842	3.81346	0.000137035	0.00139693	Bcl2a1c	12046	B cell leukemia/lymphoma 2 related protein A1c
ENSMUSG00000038291	543.702	-0.380134	0.0997168	-3.81213	0.000137774	0.00140368	Snx25	102141	sorting nexin 25
ENSMUSG00000040957	33.2029	1.12661	0.295567	3.81167	0.000138029	0.00140549	Cables1	63955	CDK5 and Abl enzyme substrate 1
ENSMUSG00000020181	463.255	0.627945	0.164766	3.81113	0.000138334	0.00140782	Nav3	260315	neuron navigator 3
ENSMUSG00000029060	265.897	0.532928	0.139847	3.81081	0.000138513	0.00140886	Mib2	76580	mindbomb homolog 2 (Drosophila)
ENSMUSG00000032549	371.029	-0.465581	0.122268	-3.80787	0.00014017	0.00142492	Rab6b	270192	RAB6B, member RAS oncogene family
ENSMUSG00000031012	914.883	0.391623	0.102864	3.80719	0.000140554	0.00142803	Cask	12361	calcium/calmodulin-dependent serine protein kinase (MAGUK family)
ENSMUSG00000037331	6041.16	0.357455	0.0939022	3.80667	0.00014085	0.00143024	Larp1	73158	La ribonucleoprotein domain family, member 1
ENSMUSG00000062591	403.933	-0.60381	0.158722	-3.8042	0.000142264	0.0014438	Tubb4a	22153	tubulin, beta 4A class IVA
ENSMUSG00000007739	5371.54	-0.377575	0.0993142	-3.80182	0.000143636	0.00145691	Cct4	12464	chaperonin containing Tcp1, subunit 4 (delta)
ENSMUSG00000034522	849.266	-0.471845	0.124197	-3.79917	0.00014518	0.00147176	Zfp395	380912	zinc finger protein 395
ENSMUSG00000046962	313.461	0.509157	0.134032	3.79878	0.000145411	0.00147328	Zbtb21	114565	zinc finger and BTB domain containing 21
ENSMUSG00000038388	1362.74	-0.37121	0.0977424	-3.79784	0.000145964	0.00147807	Mpp6	56524	membrane protein, palmitoylated 6 (MAGUK p55 subfamily member 6)
ENSMUSG00000032434	576.786	0.509757	0.134323	3.795	0.000147643	0.00149424	Cmtm6	67213	CKLF-like MARVEL transmembrane domain containing 6
ENSMUSG00000092365	32.1275	1.18395	0.312055	3.79405	0.000148212	0.00149917	NA	NA	NA
ENSMUSG00000038059	435.238	-0.424995	0.112024	-3.79379	0.000148367	0.0014999	Smim3	106878	small integral membrane protein 3
ENSMUSG00000033898	101.002	0.923788	0.243522	3.79345	0.000148571	0.00150114	Cfhr2	545366	complement factor H-related 2
ENSMUSG00000031758	122.788	0.602895	0.158943	3.79316	0.00014874	0.00150202	Cdyl2	75796	chromodomain protein, Y chromosome-like 2
ENSMUSG00000005981	1680.18	0.323488	0.0853273	3.79114	0.000149958	0.00151348	Trap1	68015	TNF receptor-associated protein 1
ENSMUSG00000037580	40.8074	1.17788	0.310765	3.79027	0.000150486	0.00151797	Gch1	14528	GTP cyclohydrolase 1
ENSMUSG00000021990	916.511	0.300551	0.0793036	3.78988	0.000150722	0.00151952	Spata13	219140	spermatogenesis associated 13
ENSMUSG00000089762	299.463	0.719524	0.189866	3.78964	0.000150868	0.00152015	Ier5l	72500	immediate early response 5-like
ENSMUSG00000029175	420.303	0.440371	0.11639	3.78358	0.000154589	0.00155679	Slc35f6	74919	solute carrier family 35, member F6
ENSMUSG00000026142	661.142	0.357103	0.0944132	3.78234	0.00015536	0.00156368	Rhbdd1	76867	rhomboid domain containing 1
ENSMUSG00000030082	8015.3	-0.311614	0.082397	-3.78186	0.000155662	0.00156586	Sec61a1	53421	Sec61 alpha 1 subunit (S. cerevisiae)
ENSMUSG00000030287	263.775	0.56931	0.150558	3.78133	0.00015599	0.0015683	Itpr2	16439	inositol 1,4,5-triphosphate receptor 2
ENSMUSG00000095159	1577.42	-0.427202	0.113018	-3.77997	0.00015685	0.00157609	NA	NA	NA
ENSMUSG00000039754	75.6666	0.788924	0.208741	3.77945	0.000157176	0.00157849	Alkbh4	72041	alkB, alkylation repair homolog 4 (E. coli)
ENSMUSG00000038349	120.031	-0.745065	0.19723	-3.77763	0.000158325	0.00158916	Plcl1	227120	phospholipase C-like 1
ENSMUSG00000008398	1492.38	-0.397605	0.105281	-3.77662	0.00015897	0.00159476	Elk3	13713	ELK3, member of ETS oncogene family
ENSMUSG00000066364	3.53798	1.50806	0.399405	3.77576	0.000159521	0.00159941	Serpina3b	271047	serine (or cysteine) peptidase inhibitor, clade A, member 3B
ENSMUSG00000039959	1890.35	-0.263476	0.0697861	-3.77549	0.000159696	0.00160029	Hip1	215114	huntingtin interacting protein 1
ENSMUSG00000022385	808.922	-0.505699	0.134152	-3.76958	0.00016352	0.00163771	Gtse1	29870	G two S phase expressed protein 1
ENSMUSG00000030805	621.563	0.450506	0.119573	3.76762	0.000164809	0.00164918	Stx4a	20909	syntaxin 4A (placental)
ENSMUSG00000035566	29.9247	1.05488	0.279989	3.76757	0.000164845	0.00164918	Pcdh17	219228	protocadherin 17
ENSMUSG00000021697	224.721	-0.481987	0.127964	-3.76659	0.000165492	0.00165474	Depdc1b	218581	DEP domain containing 1B
ENSMUSG00000041431	2622.46	-0.391147	0.103884	-3.76523	0.000166393	0.00166284	Ccnb1	268697	cyclin B1
ENSMUSG00000037172	164.446	-0.516311	0.137211	-3.76291	0.000167948	0.00167701	E330009J07Rik	243780	RIKEN cDNA E330009J07 gene
ENSMUSG00000041649	22.4305	1.20947	0.321425	3.76284	0.000167994	0.00167701	Klf8	245671	Kruppel-like factor 8
ENSMUSG00000039741	1089.89	-0.499524	0.132773	-3.76224	0.000168397	0.00168011	Bahcc1	268515	BAH domain and coiled-coil containing 1
ENSMUSG00000020620	62.9603	0.848309	0.225497	3.76195	0.000168592	0.00168023	Abca8b	27404	ATP-binding cassette, sub-family A (ABC1), member 8b
ENSMUSG00000066440	343.445	0.524824	0.139507	3.76199	0.000168568	0.00168023	Zfyve26	211978	zinc finger, FYVE domain containing 26
ENSMUSG00000097248	14.4246	-1.40596	0.373757	-3.76168	0.000168773	0.00168111	Gm2694	100040294	predicted gene 2694
ENSMUSG00000011256	455.427	-0.594277	0.158	-3.76125	0.000169069	0.00168223	Adam19	11492	a disintegrin and metallopeptidase domain 19 (meltrin beta)
ENSMUSG00000030301	451.202	0.400267	0.106417	3.76131	0.000169029	0.00168223	Ccdc91	67015	coiled-coil domain containing 91
ENSMUSG00000021771	3857.13	0.212228	0.0564409	3.76019	0.000169785	0.00168844	Vdac2	22334	voltage-dependent anion channel 2
ENSMUSG00000024590	2446.22	-0.313646	0.0834386	-3.75901	0.000170589	0.0016955	Lmnb1	16906	lamin B1
ENSMUSG00000052504	518.103	0.590662	0.157317	3.75461	0.000173612	0.00172461	Epha3	13837	Eph receptor A3
ENSMUSG00000022474	537.357	-0.503501	0.134116	-3.75421	0.00017389	0.0017255	Pmm1	29858	phosphomannomutase 1
ENSMUSG00000025044	715.002	0.572574	0.152512	3.75429	0.000173833	0.0017255	Msr1	20288	macrophage scavenger receptor 1
ENSMUSG00000029007	372.129	0.632963	0.16871	3.75179	0.000175575	0.00174128	Agtrap	11610	angiotensin II, type I receptor-associated protein
ENSMUSG00000086552	194.689	0.549923	0.14662	3.75068	0.000176356	0.00174808	A730090H04Rik	320453	RIKEN cDNA A730090H04 gene
ENSMUSG00000057130	445.678	-0.38722	0.103303	-3.74837	0.000177987	0.00176329	Txnl4a	27366	thioredoxin-like 4A
ENSMUSG00000045210	862.507	0.655357	0.174865	3.7478	0.000178396	0.00176638	Vcpip1	70675	valosin containing protein (p97)/p47 complex interacting protein 1
ENSMUSG00000018707	6158.54	0.470215	0.125495	3.74689	0.000179039	0.00177179	Dync1h1	13424	dynein cytoplasmic 1 heavy chain 1
ENSMUSG00000019960	2264.8	-0.58353	0.155778	-3.74592	0.000179734	0.00177771	Dusp6	67603	dual specificity phosphatase 6
ENSMUSG00000069083	2981.23	-0.316032	0.0843795	-3.74536	0.000180132	0.00178068	NA	NA	NA
ENSMUSG00000068638	140.457	0.91053	0.243179	3.74429	0.000180907	0.00178737	NA	NA	NA
ENSMUSG00000038372	297.329	-0.465776	0.12441	-3.74388	0.000181202	0.00178932	Gmds	218138	GDP-mannose 4, 6-dehydratase
ENSMUSG00000083246	468.123	-0.665225	0.177863	-3.7401	0.000183949	0.00181547	NA	NA	NA
ENSMUSG00000031605	467.1	-0.455807	0.121884	-3.73967	0.000184259	0.00181754	Klhl2	77113	kelch-like 2, Mayven
ENSMUSG00000024909	2317.22	-0.343556	0.0919649	-3.73573	0.000187168	0.00184525	Efemp2	58859	epidermal growth factor-containing fibulin-like extracellular matrix protein 2
ENSMUSG00000034210	760.474	0.394437	0.105591	3.73551	0.000187334	0.00184589	Efcab14	230648	EF-hand calcium binding domain 14
ENSMUSG00000010755	1916.73	0.334309	0.0894985	3.73536	0.000187446	0.001846	Cars	27267	cysteinyl-tRNA synthetase
ENSMUSG00000101188	9845.2	-0.386083	0.103394	-3.7341	0.000188387	0.00185426	NA	NA	NA
ENSMUSG00000035557	69.0305	0.919291	0.246238	3.73334	0.000188954	0.00185848	Krt17	16667	keratin 17
ENSMUSG00000097467	653.691	-0.437881	0.117292	-3.73326	0.000189019	0.00185848	NA	NA	NA
ENSMUSG00000031803	26.8223	1.10498	0.29602	3.73281	0.000189355	0.00186078	B3gnt3	72297	UDP-GlcNAc:betaGal beta-1,3-N-acetylglucosaminyltransferase 3
ENSMUSG00000010609	213.766	0.559832	0.15001	3.73197	0.000189985	0.00186597	Psen2	19165	presenilin 2
ENSMUSG00000048922	765.235	-0.352478	0.0945462	-3.72811	0.000192924	0.00189382	Cdca2	108912	cell division cycle associated 2
ENSMUSG00000025352	267.084	-0.623298	0.167308	-3.72546	0.000194962	0.0019128	Gdf11	14561	growth differentiation factor 11
ENSMUSG00000022389	433.814	-0.481462	0.129261	-3.72471	0.000195537	0.00191742	Tef	21685	thyrotroph embryonic factor
ENSMUSG00000091876	1095.48	-0.378433	0.101631	-3.7236	0.000196405	0.0019249	NA	NA	NA
ENSMUSG00000031748	146.441	-0.539263	0.144841	-3.72314	0.000196761	0.00192735	Gnao1	14681	guanine nucleotide binding protein, alpha O
ENSMUSG00000078974	2015.9	-0.405334	0.108876	-3.72288	0.000196966	0.00192832	Sec61g	20335	SEC61, gamma subunit
ENSMUSG00000009876	8.29992	1.47107	0.395312	3.72129	0.000198208	0.00193841	Cox4i2	84682	cytochrome c oxidase subunit IV isoform 2
ENSMUSG00000100720	3457.97	-0.365447	0.0982025	-3.72136	0.000198153	0.00193841	NA	NA	NA
ENSMUSG00000062661	831.235	-0.44026	0.118339	-3.72033	0.000198965	0.00194477	Ncs1	14299	neuronal calcium sensor 1
ENSMUSG00000007827	354.849	-0.524637	0.141076	-3.71882	0.000200157	0.00195538	Ankrd26	232339	ankyrin repeat domain 26
ENSMUSG00000028246	208.331	-0.507132	0.136401	-3.71796	0.000200841	0.00196101	Faxc	76132	failed axon connections homolog (Drosophila)
ENSMUSG00000039496	47.616	1.01571	0.273218	3.71759	0.000201131	0.0019628	Cdnf	227526	cerebral dopamine neurotrophic factor
ENSMUSG00000047443	55.2524	-0.871725	0.234558	-3.71645	0.000202039	0.00197061	Fam132b	227358	family with sequence similarity 132, member B
ENSMUSG00000072381	80.663	-0.69342	0.186695	-3.71419	0.00020386	0.0019873	NA	NA	NA
ENSMUSG00000062908	577.015	-0.345445	0.0930168	-3.71379	0.000204174	0.00198931	Acadm	11364	acyl-Coenzyme A dehydrogenase, medium chain
ENSMUSG00000081118	1384.71	-0.31252	0.0841567	-3.71355	0.000204376	0.00199022	NA	NA	NA
ENSMUSG00000030589	30.145	1.18721	0.320452	3.70481	0.000211546	0.00205895	Rasgrp4	233046	RAS guanyl releasing protein 4
ENSMUSG00000066357	1040.44	-0.566367	0.152914	-3.70382	0.000212377	0.00206593	Wdr6	83669	WD repeat domain 6
ENSMUSG00000027641	856.214	0.566657	0.153001	3.70362	0.000212546	0.00206647	Rbl1	19650	retinoblastoma-like 1 (p107)
ENSMUSG00000081254	208.521	0.472665	0.127729	3.70054	0.000215142	0.0020906	NA	NA	NA
ENSMUSG00000024036	33.8942	1.11027	0.300069	3.70004	0.000215565	0.0020936	Slc37a1	224674	solute carrier family 37 (glycerol-3-phosphate transporter), member 1
ENSMUSG00000032091	2.21165	1.31516	0.355717	3.6972	0.00021799	0.00211603	Tmprss4	214523	transmembrane protease, serine 4
ENSMUSG00000019947	989.144	0.551146	0.149099	3.69651	0.00021858	0.00211951	Arid5b	71371	AT rich interactive domain 5B (MRF1-like)
ENSMUSG00000031387	286.004	0.59314	0.160457	3.69657	0.000218535	0.00211951	Renbp	19703	renin binding protein
ENSMUSG00000087626	61.2943	-0.831924	0.225127	-3.69536	0.000219576	0.00212804	NA	NA	NA
ENSMUSG00000063586	928.84	-0.36471	0.098701	-3.69509	0.000219805	0.00212912	NA	NA	NA
ENSMUSG00000036398	882.631	0.323298	0.0875164	3.69414	0.000220634	0.00213603	Ppp1r11	76497	protein phosphatase 1, regulatory (inhibitor) subunit 11
ENSMUSG00000000751	4912.54	-0.337302	0.0913774	-3.69131	0.000223104	0.00215776	Rpa1	68275	replication protein A1
ENSMUSG00000062345	196.66	-0.996489	0.269956	-3.69129	0.000223115	0.00215776	Serpinb2	18788	serine (or cysteine) peptidase inhibitor, clade B, member 2
ENSMUSG00000052298	1013.44	0.459066	0.124371	3.6911	0.000223291	0.00215832	Cdc42se2	72729	CDC42 small effector 2
ENSMUSG00000030200	6.99184	1.4731	0.399562	3.68678	0.000227111	0.00219408	Bcl2l14	66813	BCL2-like 14 (apoptosis facilitator)
ENSMUSG00000004113	52.7163	0.809267	0.219584	3.68545	0.000228296	0.00220321	Cacna1b	12287	calcium channel, voltage-dependent, N type, alpha 1B subunit
ENSMUSG00000036908	366.386	0.925208	0.251038	3.68553	0.000228232	0.00220321	Unc93b1	54445	unc-93 homolog B1 (C. elegans)
ENSMUSG00000068749	2289.43	0.62061	0.168439	3.68448	0.000229166	0.00221044	Psma5	26442	proteasome (prosome, macropain) subunit, alpha type 5
ENSMUSG00000035148	4.81372	1.46027	0.396393	3.68391	0.000229687	0.0022143	Gpr33	14762	G protein-coupled receptor 33
ENSMUSG00000031189	87.1687	-0.845841	0.229632	-3.68346	0.000230091	0.00221702	Aff2	14266	AF4/FMR2 family, member 2
ENSMUSG00000026974	601.306	-0.306914	0.0833319	-3.68303	0.000230479	0.00221958	Zmynd19	67187	zinc finger, MYND domain containing 19
ENSMUSG00000040195	418.777	0.499037	0.135524	3.68229	0.000231151	0.00222489	1700012D01Rik	72243	RIKEN cDNA 1700012D01 gene
ENSMUSG00000084133	619.262	-0.433809	0.117848	-3.68109	0.000232243	0.00223423	NA	NA	NA
ENSMUSG00000050157	3.64797	1.47029	0.399921	3.67644	0.000236508	0.00227406	NA	NA	NA
ENSMUSG00000022900	5.77164	1.48574	0.404181	3.67592	0.000236994	0.00227753	Ildr1	106347	immunoglobulin-like domain containing receptor 1
ENSMUSG00000015994	1031.82	-0.310238	0.0844031	-3.67568	0.000237221	0.00227852	Fnta	14272	farnesyltransferase, CAAX box, alpha
ENSMUSG00000063146	805.309	0.467202	0.127186	3.67336	0.000239379	0.00229745	Clip2	269713	CAP-GLY domain containing linker protein 2
ENSMUSG00000096937	36.6849	-1.19334	0.324869	-3.67329	0.000239443	0.00229745	Gm10825	100038752	predicted gene 10825
ENSMUSG00000046876	898.052	0.497239	0.135387	3.67273	0.000239974	0.0023013	Atxn1	20238	ataxin 1
ENSMUSG00000059895	295.69	-0.556749	0.151595	-3.6726	0.000240096	0.0023013	Ptp4a3	19245	protein tyrosine phosphatase 4a3
ENSMUSG00000025747	885.611	-0.318012	0.0866177	-3.67145	0.000241178	0.00231045	Tyms	22171	thymidylate synthase
ENSMUSG00000058900	83.1895	0.910452	0.248005	3.6711	0.000241505	0.00231238	Rsl1	380855	regulator of sex limited protein 1
ENSMUSG00000001435	850.182	-0.600635	0.163644	-3.67037	0.000242201	0.00231783	Col18a1	12822	collagen, type XVIII, alpha 1
ENSMUSG00000062901	355.87	0.654493	0.178326	3.67021	0.000242348	0.00231802	Klhl24	75785	kelch-like 24
ENSMUSG00000028821	559.054	0.500763	0.136479	3.66917	0.000243343	0.00232632	Syf2	68592	SYF2 homolog, RNA splicing factor (S. cerevisiae)
ENSMUSG00000063193	68.5143	-0.86559	0.236057	-3.66687	0.000245539	0.00234609	Cd300lb	217304	CD300 antigen like family member B
ENSMUSG00000030554	21.1071	-1.13484	0.309619	-3.6653	0.000247049	0.00235928	Synm	233335	synemin, intermediate filament protein
ENSMUSG00000003665	4.72221	1.48005	0.404065	3.6629	0.000249376	0.00238027	Has1	15116	hyaluronan synthase1
ENSMUSG00000025453	1012.2	-0.271	0.0740146	-3.66145	0.000250794	0.00239255	Nnt	18115	nicotinamide nucleotide transhydrogenase
ENSMUSG00000063838	174.633	0.62459	0.170643	3.66021	0.000252009	0.00240289	Cdc42ep5	58804	CDC42 effector protein (Rho GTPase binding) 5
ENSMUSG00000021276	445.548	-0.429647	0.117398	-3.65975	0.000252466	0.00240473	Cinp	67236	cyclin-dependent kinase 2 interacting protein
ENSMUSG00000036309	2550.84	-0.424559	0.116005	-3.65982	0.00025239	0.00240473	Skp1a	21402	S-phase kinase-associated protein 1A
ENSMUSG00000071662	848.874	0.446595	0.122069	3.65854	0.00025366	0.00241485	Polr2g	67710	polymerase (RNA) II (DNA directed) polypeptide G
ENSMUSG00000083390	870.046	-0.385975	0.105684	-3.65217	0.000260035	0.00247426	NA	NA	NA
ENSMUSG00000033855	1498.43	-0.402105	0.110123	-3.65143	0.00026078	0.00248005	Ston1	77057	stonin 1
ENSMUSG00000083220	834.6	-0.357392	0.0978847	-3.65115	0.000261068	0.0024815	NA	NA	NA
ENSMUSG00000084221	1672.59	-0.364459	0.0998283	-3.65086	0.000261367	0.00248305	NA	NA	NA
ENSMUSG00000092035	199.704	-0.714753	0.195819	-3.65006	0.000262176	0.00248944	Peg10	170676	paternally expressed 10
ENSMUSG00000022656	533.413	-0.622701	0.170635	-3.64931	0.000262944	0.0024953	Pvrl3	58998	poliovirus receptor-related 3
ENSMUSG00000024740	18852.3	-0.323263	0.0885848	-3.64919	0.000263065	0.0024953	Ddb1	13194	damage specific DNA binding protein 1
ENSMUSG00000092415	2.04037	1.36184	0.37341	3.64703	0.00026529	0.0025151	Gm20513	105245179	predicted gene 20513
ENSMUSG00000029405	2676.82	0.493597	0.135378	3.64606	0.000266291	0.00252328	G3bp2	23881	GTPase activating protein (SH3 domain) binding protein 2
ENSMUSG00000070501	6.79515	1.46843	0.403677	3.63762	0.000275164	0.00260601	BC094916	545384	cDNA sequence BC094916
ENSMUSG00000020143	267.157	0.786001	0.216127	3.63676	0.000276087	0.0026134	Dock2	94176	dedicator of cyto-kinesis 2
ENSMUSG00000027966	2054.69	-0.611915	0.168267	-3.63658	0.000276282	0.00261389	Col11a1	12814	collagen, type XI, alpha 1
ENSMUSG00000030142	135.75	-0.888838	0.244499	-3.63535	0.000277602	0.00262502	Clec4e	56619	C-type lectin domain family 4, member e
ENSMUSG00000030246	501.285	-0.472101	0.129941	-3.63318	0.000279948	0.00264584	Ldhb	16832	lactate dehydrogenase B
ENSMUSG00000002250	672.716	0.339534	0.0934784	3.63222	0.000280996	0.00265437	Ppard	19015	peroxisome proliferator activator receptor delta
ENSMUSG00000039000	1497.79	-0.302259	0.0832723	-3.62976	0.000283683	0.00267836	Ube3c	100763	ubiquitin protein ligase E3C
ENSMUSG00000021846	26.2417	-1.14195	0.314685	-3.62887	0.000284663	0.00268624	Peli2	93834	pellino 2
ENSMUSG00000025795	334.953	-0.390092	0.107511	-3.6284	0.000285187	0.00268979	Rassf3	192678	Ras association (RalGDS/AF-6) domain family member 3
ENSMUSG00000020899	1023.11	-0.387712	0.106866	-3.62801	0.000285612	0.00269241	Pfas	237823	phosphoribosylformylglycinamidine synthase (FGAR amidotransferase)
ENSMUSG00000026656	65.1558	0.88267	0.243426	3.62603	0.000287809	0.00271172	Fcgr2b	14130	Fc receptor, IgG, low affinity IIb
ENSMUSG00000033361	43.4925	1.12901	0.311414	3.62542	0.000288496	0.0027168	Prrg3	208748	proline rich Gla (G-carboxyglutamic acid) 3 (transmembrane)
ENSMUSG00000031557	2283.9	0.294108	0.0811367	3.62485	0.000289128	0.00272134	Plekha2	83436	pleckstrin homology domain-containing, family A (phosphoinositide binding specific) member 2
ENSMUSG00000090103	4.78162	1.45726	0.40208	3.62431	0.000289734	0.00272565	NA	NA	NA
ENSMUSG00000030512	703.437	-0.338991	0.0935524	-3.62354	0.000290598	0.00273237	Snrpa1	68981	small nuclear ribonucleoprotein polypeptide A'
ENSMUSG00000007041	4473.45	0.359883	0.0993537	3.62224	0.000292067	0.00274477	Clic1	114584	chloride intracellular channel 1
ENSMUSG00000042745	583.557	-0.524279	0.144767	-3.62154	0.000292849	0.00274929	Id1	15901	inhibitor of DNA binding 1
ENSMUSG00000091897	26.522	1.26947	0.350533	3.62154	0.000292849	0.00274929	Gm17019	66773	predicted gene 17019
ENSMUSG00000038459	901.212	-0.352262	0.0972731	-3.62137	0.000293042	0.00274969	Abhd17c	70178	abhydrolase domain containing 17C
ENSMUSG00000005267	108.635	0.689243	0.190339	3.62113	0.000293322	0.00275091	Zfp287	170740	zinc finger protein 287
ENSMUSG00000040043	1950.47	0.229127	0.0633088	3.61919	0.000295527	0.00277017	Rbms2	56516	RNA binding motif, single stranded interacting protein 2
ENSMUSG00000031776	997.298	-0.483364	0.133611	-3.6177	0.00029723	0.00278393	Arl2bp	107566	ADP-ribosylation factor-like 2 binding protein
ENSMUSG00000068893	16.5987	-1.29443	0.357811	-3.61764	0.0002973	0.00278393	Sprr2a3	100042514	small proline-rich protein 2A3
ENSMUSG00000004383	843.315	0.354296	0.0979472	3.61722	0.000297789	0.00278708	Large	16795	like-glycosyltransferase
ENSMUSG00000072844	49.2648	0.98153	0.271389	3.61669	0.000298391	0.00279129	G530011O06Rik	654820	RIKEN cDNA G530011O06 gene
ENSMUSG00000091223	305.833	0.42678	0.118013	3.6164	0.000298734	0.00279307	NA	NA	NA
ENSMUSG00000051306	524.669	0.489813	0.135498	3.61491	0.000300452	0.0028077	Usp42	76800	ubiquitin specific peptidase 42
ENSMUSG00000021390	472.031	-0.921288	0.254949	-3.61361	0.00030196	0.00282035	Ogn	18295	osteoglycin
ENSMUSG00000090290	245.703	-0.52293	0.144744	-3.61279	0.000302917	0.00282785	Gm17296	212728	predicted gene, 17296
ENSMUSG00000003355	504.692	-0.621439	0.172035	-3.61228	0.000303522	0.00283204	Fkbp11	66120	FK506 binding protein 11
ENSMUSG00000025439	739.106	-0.345913	0.0957646	-3.61212	0.000303705	0.00283231	Clns1a	12729	chloride channel, nucleotide-sensitive, 1A
ENSMUSG00000034154	700.908	0.390589	0.108158	3.61128	0.000304695	0.00283955	Ino80	68142	INO80 homolog (S. cerevisiae)
ENSMUSG00000040506	598.347	0.30823	0.085354	3.61119	0.000304792	0.00283955	Ambra1	228361	autophagy/beclin 1 regulator 1
ENSMUSG00000020455	250.592	0.454444	0.125864	3.6106	0.000305484	0.00284454	Trim11	94091	tripartite motif-containing 11
ENSMUSG00000039316	121.495	0.644956	0.178722	3.60871	0.000307719	0.0028639	Rftn1	76438	raftlin lipid raft linker 1
ENSMUSG00000018999	1207.5	-0.282705	0.0784166	-3.60517	0.000311952	0.00290182	Slc35b4	58246	solute carrier family 35, member B4
ENSMUSG00000057818	109.239	0.990913	0.274963	3.60381	0.000313588	0.00291556	1600029O15Rik	665268	ribosomal protein L17 pseudogene
ENSMUSG00000026748	59.6363	-0.767179	0.212993	-3.60191	0.000315893	0.00293549	Plxdc2	67448	plexin domain containing 2
ENSMUSG00000032261	211.894	-0.500912	0.13911	-3.60083	0.000317205	0.00294619	Sh3bgrl2	212531	SH3 domain binding glutamic acid-rich protein like 2
ENSMUSG00000044708	21.1392	1.30796	0.363296	3.60027	0.000317884	0.00295099	Kcnj10	16513	potassium inwardly-rectifying channel, subfamily J, member 10
ENSMUSG00000081552	1279.01	0.444886	0.123598	3.59945	0.000318896	0.00295889	NA	NA	NA
ENSMUSG00000005069	792.923	0.616446	0.171269	3.59929	0.000319087	0.00295916	Pex5	19305	peroxisomal biogenesis factor 5
ENSMUSG00000032714	1128.82	0.382598	0.106318	3.59864	0.000319886	0.00296507	Syde1	71709	synapse defective 1, Rho GTPase, homolog 1 (C. elegans)
ENSMUSG00000049103	40.6552	1.09508	0.304334	3.59828	0.000320332	0.00296769	Ccr2	12772	chemokine (C-C motif) receptor 2
ENSMUSG00000050919	1.78414	1.30345	0.362469	3.59602	0.000323119	0.002992	Zfp366	238803	zinc finger protein 366
ENSMUSG00000030007	6378.18	-0.376569	0.104724	-3.59581	0.000323379	0.0029929	Cct7	12468	chaperonin containing Tcp1, subunit 7 (eta)
ENSMUSG00000044005	90.0709	-0.656803	0.182692	-3.59513	0.000324227	0.00299922	Gls2	216456	glutaminase 2 (liver, mitochondrial)
ENSMUSG00000050957	65.1741	0.796548	0.221649	3.59373	0.000325972	0.00301384	Insl6	27356	insulin-like 6
ENSMUSG00000002602	9314.48	0.227274	0.0632554	3.59296	0.000326937	0.00302123	Axl	26362	AXL receptor tyrosine kinase
ENSMUSG00000031709	64.1877	0.731521	0.203651	3.59203	0.000328115	0.00303059	Tbc1d9	71310	TBC1 domain family, member 9
ENSMUSG00000025140	558.536	0.455511	0.126846	3.59105	0.000329343	0.00303886	Pycr1	209027	pyrroline-5-carboxylate reductase 1
ENSMUSG00000025574	1121.96	-0.470644	0.131056	-3.59116	0.000329208	0.00303886	Tk1	21877	thymidine kinase 1
ENSMUSG00000051234	695.361	-0.328889	0.0916016	-3.59042	0.000330139	0.00304467	Rnf7	19823	ring finger protein 7
ENSMUSG00000044201	321.068	-0.392467	0.109321	-3.59005	0.000330617	0.00304755	Cdc25c	12532	cell division cycle 25C
ENSMUSG00000009073	1530.64	-0.280867	0.0782779	-3.58807	0.000333134	0.0030661	Nf2	18016	neurofibromatosis 2
ENSMUSG00000020099	5731.78	-0.267844	0.0746459	-3.5882	0.000332969	0.0030661	Unc5b	107449	unc-5 homolog B (C. elegans)
ENSMUSG00000063179	201.966	-0.441074	0.122922	-3.58824	0.000332912	0.0030661	Pstk	214580	phosphoseryl-tRNA kinase
ENSMUSG00000052013	12.9211	1.45289	0.404968	3.58767	0.000333651	0.00306932	Btla	208154	B and T lymphocyte associated
ENSMUSG00000017466	11953.2	-0.251272	0.0700665	-3.58619	0.000335543	0.00308517	Timp2	21858	tissue inhibitor of metalloproteinase 2
ENSMUSG00000022519	91.8984	-0.616858	0.172058	-3.58517	0.000336857	0.00309463	Srl	106393	sarcalumenin
ENSMUSG00000028466	705.374	0.663677	0.185119	3.58513	0.000336909	0.00309463	Creb3	12913	cAMP responsive element binding protein 3
ENSMUSG00000034345	721.979	-0.444115	0.123902	-3.5844	0.000337849	0.0031017	Gtf2h5	66467	general transcription factor IIH, polypeptide 5
ENSMUSG00000071708	957.971	-0.450822	0.12591	-3.58051	0.000342929	0.00314676	Sms	20603	spermine synthase
ENSMUSG00000032462	386.689	-0.409355	0.114339	-3.58019	0.000343346	0.003149	Pik3cb	74769	phosphatidylinositol 3-kinase, catalytic, beta polypeptide
ENSMUSG00000102038	135.934	0.703171	0.196417	3.57998	0.000343618	0.00314992	NA	NA	NA
ENSMUSG00000038518	338.474	-0.504329	0.140881	-3.57983	0.000343817	0.00315017	Jarid2	16468	jumonji, AT rich interactive domain 2
ENSMUSG00000033386	440.837	-0.336304	0.0939867	-3.5782	0.000345963	0.00316824	Frrs1	20321	ferric-chelate reductase 1
ENSMUSG00000026048	320.469	-0.422007	0.117944	-3.57802	0.000346203	0.00316885	Ercc5	22592	excision repair cross-complementing rodent repair deficiency, complementation group 5
[truncated: 1,988 more rows]
