# Supplementary material for: Plasmodium berghei NK65 in Combination with IFN-γ Induces Endothelial Glucocorticoid Resistance via Sustained Activation of p38 and JNK
Source: Front Immunol. 2017 Sep 28;8:1199. doi: 10.3389/fimmu.2017.01199 (PMC5625030; doi:10.3389/fimmu.2017.01199)
Supplement: Supplementary file 4 [file supplementary_file_3.xlsx]

## Sheet: results_IFNg_dex_IFNg_inv
Supplementary file 3. Differential expression analysis: comparison of L2 MVEC stimulated with IFN-g+dexamethasone versus IFN-g
	baseMean	log2FoldChange	lfcSE	stat	pvalue	padj	symbol	entrez	name
ENSMUSG00000053279	4329.69	2.16355	0.0853733	25.3422	1.0952e-141	1.85932e-137	Aldh1a1	11668	aldehyde dehydrogenase family 1, subfamily A1
ENSMUSG00000025026	1444.63	1.7038	0.0682107	24.9785	1.04588e-137	8.87798e-134	Add3	27360	adducin 3 (gamma)
ENSMUSG00000044258	608.121	2.59521	0.122924	21.1122	6.14262e-99	3.47611e-95	Ctla2a	13024	cytotoxic T lymphocyte-associated protein 2 alpha
ENSMUSG00000016552	912.803	1.82113	0.0863461	21.091	9.62083e-99	4.08332e-95	Foxred2	239554	FAD-dependent oxidoreductase domain containing 2
ENSMUSG00000020893	886.758	2.04563	0.0980223	20.869	1.02359e-96	3.47548e-93	Per1	18626	period circadian clock 1
ENSMUSG00000022123	177.613	3.95051	0.212178	18.6189	2.26013e-77	6.39505e-74	Scel	64929	sciellin
ENSMUSG00000022893	1331.95	2.09386	0.113433	18.459	4.4133e-76	1.07035e-72	Adamts1	11504	a disintegrin-like and metallopeptidase (reprolysin type) with thrombospondin type 1 motif, 1
ENSMUSG00000031431	969.352	2.22574	0.121974	18.2476	2.16055e-74	4.58496e-71	Tsc22d3	14605	TSC22 domain family, member 3
ENSMUSG00000046694	258.267	2.65286	0.146568	18.0998	3.19718e-73	6.03094e-70	Fam46b	100342	family with sequence similarity 46, member B
ENSMUSG00000024222	2279.4	1.49268	0.0852091	17.5179	1.04622e-68	1.77616e-65	Fkbp5	14229	FK506 binding protein 5
ENSMUSG00000040260	501.687	2.75655	0.162997	16.9116	3.69237e-64	5.69867e-61	Daam2	76441	dishevelled associated activator of morphogenesis 2
ENSMUSG00000019359	335.491	3.2325	0.193718	16.6866	1.63914e-62	2.31898e-59	Gdpd2	71584	glycerophosphodiester phosphodiesterase domain containing 2
ENSMUSG00000026473	859.895	1.58981	0.0977252	16.2682	1.65913e-59	2.1667e-56	Glul	14645	glutamate-ammonia ligase (glutamine synthetase)
ENSMUSG00000035042	116.224	-3.09006	0.197412	-15.6528	3.17777e-55	3.8535e-52	Ccl5	20304	chemokine (C-C motif) ligand 5
ENSMUSG00000019970	3128.98	1.60836	0.103721	15.5066	3.12849e-54	3.54082e-51	Sgk1	20393	serum/glucocorticoid regulated kinase 1
ENSMUSG00000024782	1263.91	1.53498	0.100221	15.316	5.98047e-53	6.34565e-50	Ak3	56248	adenylate kinase 3
ENSMUSG00000032118	220.778	4.06002	0.265692	15.281	1.0243e-52	1.02291e-49	Fez1	235180	fasciculation and elongation protein zeta 1 (zygin I)
ENSMUSG00000008734	1208.57	1.21897	0.0824814	14.7787	2.01069e-49	1.89642e-46	Gprc5b	64297	G protein-coupled receptor, family C, group 5, member B
ENSMUSG00000031380	674.749	1.77404	0.121307	14.6244	1.96343e-48	1.75438e-45	Figf	14205	c-fos induced growth factor
ENSMUSG00000063531	504.215	2.04293	0.142493	14.3371	1.28395e-46	1.08988e-43	Sema3e	20349	sema domain, immunoglobulin domain (Ig), short basic domain, secreted, (semaphorin) 3E
ENSMUSG00000021701	2892.61	-1.35413	0.0945788	-14.3174	1.7028e-46	1.37659e-43	Plk2	20620	polo-like kinase 2
ENSMUSG00000047420	95.5324	3.84289	0.269207	14.2748	3.14024e-46	2.42327e-43	Fam180a	208164	family with sequence similarity 180, member A
ENSMUSG00000045954	2090.17	1.76243	0.12555	14.0377	9.16797e-45	6.76716e-42	Sdpr	20324	serum deprivation response
ENSMUSG00000060183	884.662	-2.59949	0.188302	-13.8049	2.38232e-43	1.68519e-40	Cxcl11	56066	chemokine (C-X-C motif) ligand 11
ENSMUSG00000025790	885.935	-1.40204	0.102167	-13.723	7.39756e-43	5.02353e-40	Slco3a1	108116	solute carrier organic anion transporter family, member 3a1
ENSMUSG00000030142	135.75	3.14935	0.230848	13.6426	2.23565e-42	1.4598e-39	Clec4e	56619	C-type lectin domain family 4, member e
ENSMUSG00000056234	3015.24	1.69458	0.124788	13.5796	5.29123e-42	3.32701e-39	Ncoa4	27057	nuclear receptor coactivator 4
ENSMUSG00000006457	330.056	2.61967	0.193447	13.5421	8.82798e-42	5.35259e-39	Actn3	11474	actinin alpha 3
ENSMUSG00000049866	1371.41	-1.13846	0.0844135	-13.4867	1.87341e-41	1.09672e-38	Arl4c	320982	ADP-ribosylation factor-like 4C
ENSMUSG00000017724	459.518	-1.69745	0.127111	-13.3541	1.12101e-40	6.34377e-38	Etv4	18612	ets variant 4
ENSMUSG00000021759	754.335	1.09252	0.0824548	13.25	4.51332e-40	2.4717e-37	Ppap2a	19012	phosphatidic acid phosphatase type 2A
ENSMUSG00000039405	3278.46	1.72217	0.130218	13.2253	6.26854e-40	3.32566e-37	Prss23	76453	protease, serine 23
ENSMUSG00000006818	2017.25	-0.934008	0.070802	-13.1918	9.77782e-40	5.03025e-37	Sod2	20656	superoxide dismutase 2, mitochondrial
ENSMUSG00000090124	591.511	1.69376	0.130114	13.0176	9.7203e-39	4.85358e-36	Ugt1a7c	394432	UDP glucuronosyltransferase 1 family, polypeptide A7C
ENSMUSG00000022372	155.269	2.59127	0.199674	12.9775	1.64183e-38	7.96383e-36	Sla	20491	src-like adaptor
ENSMUSG00000035385	3154.06	-1.64095	0.126929	-12.9281	3.12481e-38	1.47361e-35	Ccl2	20296	chemokine (C-C motif) ligand 2
ENSMUSG00000009621	1240.88	1.20056	0.0953458	12.5916	2.34834e-36	1.07751e-33	Vav2	22325	vav 2 oncogene
ENSMUSG00000025743	598.076	-1.09206	0.087205	-12.5229	5.59838e-36	2.50115e-33	Sdc3	20970	syndecan 3
ENSMUSG00000022419	339.363	2.418	0.194575	12.4271	1.86268e-35	8.10837e-33	Deptor	97998	DEP domain containing MTOR-interacting protein
ENSMUSG00000029705	2426.24	0.833223	0.067344	12.3726	3.67554e-35	1.55999e-32	Cux1	13047	cut-like homeobox 1
ENSMUSG00000052957	2551.57	1.81428	0.14671	12.3665	3.96797e-35	1.64303e-32	Gas1	14451	growth arrest specific 1
ENSMUSG00000031825	256.26	1.89096	0.153662	12.306	8.41061e-35	3.39969e-32	Crispld2	78892	cysteine-rich secretory protein LCCL domain containing 2
ENSMUSG00000006014	88.1764	3.86833	0.315535	12.2596	1.49234e-34	5.89197e-32	Prg4	96875	proteoglycan 4 (megakaryocyte stimulating factor, articular superficial zone protein)
ENSMUSG00000021908	2443.41	1.69473	0.139076	12.1856	3.70907e-34	1.43111e-31	NA	NA	NA
ENSMUSG00000049001	134.547	2.30322	0.189192	12.174	4.27449e-34	1.61262e-31	Ndnf	68169	neuron-derived neurotrophic factor
ENSMUSG00000027074	2135.45	1.47572	0.121382	12.1576	5.22452e-34	1.92819e-31	Slc43a3	58207	solute carrier family 43, member 3
ENSMUSG00000071604	188.758	1.926	0.158629	12.1415	6.3648e-34	2.29905e-31	Fam189a2	381217	family with sequence similarity 189, member A2
ENSMUSG00000031530	1455.18	-1.2918	0.10722	-12.0481	1.98533e-33	7.02186e-31	Dusp4	319520	dual specificity phosphatase 4
ENSMUSG00000038119	1217.08	1.19386	0.0996616	11.9791	4.57318e-33	1.58447e-30	Cdon	57810	cell adhesion molecule-related/down-regulated by oncogenes
ENSMUSG00000092500	514.945	2.82317	0.239611	11.7823	4.81626e-32	1.63531e-29	NA	NA	NA
ENSMUSG00000038264	94.3737	-2.1697	0.185857	-11.674	1.73052e-31	5.7606e-29	Sema7a	20361	sema domain, immunoglobulin domain (Ig), and GPI membrane anchor, (semaphorin) 7A
ENSMUSG00000022040	236.224	2.00783	0.172069	11.6687	1.8411e-31	6.01082e-29	Ephx2	13850	epoxide hydrolase 2, cytoplasmic
ENSMUSG00000064373	825.871	1.66748	0.1432	11.6444	2.44996e-31	7.84772e-29	Sepp1	20363	selenoprotein P, plasma, 1
ENSMUSG00000039126	2956.97	1.15833	0.0995764	11.6326	2.81406e-31	8.84709e-29	Prune2	353211	prune homolog 2 (Drosophila)
ENSMUSG00000029659	263.591	1.92137	0.166194	11.561	6.49486e-31	2.00479e-28	Medag	70717	mesenteric estrogen dependent adipogenesis
ENSMUSG00000031778	661.505	-1.25039	0.109144	-11.4563	2.18618e-30	6.62764e-28	Cx3cl1	20312	chemokine (C-X3-C motif) ligand 1
ENSMUSG00000003452	487.901	1.80061	0.157313	11.446	2.46159e-30	7.33164e-28	Bicd1	12121	bicaudal D homolog 1 (Drosophila)
ENSMUSG00000031451	116.01	2.43151	0.213014	11.4148	3.52794e-30	1.03265e-27	Gas6	14456	growth arrest specific 6
ENSMUSG00000052353	1339.9	1.73709	0.15234	11.4027	4.0531e-30	1.16626e-27	Cemip	80982	cell migration inducing protein, hyaluronan binding
ENSMUSG00000004891	1127.66	-1.32311	0.11673	-11.3348	8.82658e-30	2.49748e-27	Nes	18008	nestin
ENSMUSG00000021238	648.029	1.78079	0.157174	11.3301	9.3082e-30	2.59058e-27	Aldh6a1	104776	aldehyde dehydrogenase family 6, subfamily A1
ENSMUSG00000034855	9307.02	-1.60359	0.14209	-11.2858	1.54241e-29	4.22346e-27	Cxcl10	15945	chemokine (C-X-C motif) ligand 10
ENSMUSG00000061353	24138.1	1.18476	0.107285	11.0432	2.36487e-28	6.37277e-26	Cxcl12	20315	chemokine (C-X-C motif) ligand 12
ENSMUSG00000075254	1953.2	0.9575	0.087203	10.9801	4.76272e-28	1.26339e-25	Heg1	77446	HEG homolog 1 (zebrafish)
ENSMUSG00000022389	433.814	-1.51522	0.139654	-10.8498	1.99765e-27	5.21754e-25	Tef	21685	thyrotroph embryonic factor
ENSMUSG00000035186	224.206	-1.62242	0.150008	-10.8156	2.90419e-27	7.47038e-25	Ubd	24108	ubiquitin D
ENSMUSG00000024085	3719.89	1.32378	0.124997	10.5905	3.29773e-26	8.35607e-24	Man2a1	17158	mannosidase 2, alpha 1
ENSMUSG00000024065	214.704	1.33948	0.127263	10.5253	6.6028e-26	1.64847e-23	Ehd3	57440	EH-domain containing 3
ENSMUSG00000039699	635.275	-1.20505	0.114693	-10.5067	8.04273e-26	1.97886e-23	Batf2	74481	basic leucine zipper transcription factor, ATF-like 2
ENSMUSG00000086320	4805.86	2.27153	0.217001	10.4678	1.21404e-25	2.9444e-23	NA	NA	NA
ENSMUSG00000052040	1403.64	0.880315	0.0845774	10.4084	2.27013e-25	5.42818e-23	Klf13	50794	Kruppel-like factor 13
ENSMUSG00000054855	735.178	-1.13253	0.10883	-10.4064	2.31866e-25	5.4672e-23	Rnd1	223881	Rho family GTPase 1
ENSMUSG00000028364	232.399	-1.42941	0.13746	-10.3988	2.51158e-25	5.84097e-23	Tnc	21923	tenascin C
ENSMUSG00000026435	136.687	2.01142	0.195181	10.3054	6.6592e-25	1.52775e-22	Slc45a3	212980	solute carrier family 45, member 3
ENSMUSG00000005836	1671.88	1.21613	0.118051	10.3017	6.92223e-25	1.56692e-22	Gata6	14465	GATA binding protein 6
ENSMUSG00000026581	14.3153	3.96133	0.385754	10.269	9.71573e-25	2.17031e-22	Sell	20343	selectin, lymphocyte
ENSMUSG00000037621	443.237	1.90158	0.187428	10.1457	3.46413e-24	7.63773e-22	Atoh8	71093	atonal homolog 8 (Drosophila)
ENSMUSG00000032625	197.253	1.71773	0.170694	10.0632	8.03629e-24	1.74913e-21	Thsd7a	330267	thrombospondin, type I, domain containing 7A
ENSMUSG00000090104	319.744	1.88282	0.187345	10.05	9.18574e-24	1.974e-21	NA	NA	NA
ENSMUSG00000068747	401.299	1.20985	0.120442	10.0451	9.65812e-24	2.04957e-21	Sort1	20661	sortilin 1
ENSMUSG00000090210	76.1685	2.69587	0.268924	10.0247	1.18777e-23	2.48948e-21	Itga10	213119	integrin, alpha 10
ENSMUSG00000020846	500.269	1.00072	0.101168	9.89163	4.52604e-23	9.37056e-21	Fam101b	76566	family with sequence similarity 101, member B
ENSMUSG00000045636	381.951	1.05204	0.106372	9.89015	4.59339e-23	9.39542e-21	Mtus1	102103	mitochondrial tumor suppressor 1
ENSMUSG00000063011	971.204	1.47631	0.149387	9.88244	4.9611e-23	1.00267e-20	Msln	56047	mesothelin
ENSMUSG00000036718	671.31	-1.37751	0.139469	-9.87677	5.24975e-23	1.04853e-20	Micall2	231830	MICAL-like 2
ENSMUSG00000000751	4912.54	0.899129	0.0911464	9.86467	5.92286e-23	1.16921e-20	Rpa1	68275	replication protein A1
ENSMUSG00000002307	899.413	-1.0003	0.101857	-9.82065	9.17506e-23	1.7904e-20	Daxx	13163	Fas death domain-associated protein
ENSMUSG00000106874	6327.64	2.16151	0.220203	9.816	9.60773e-23	1.85353e-20	NA	NA	NA
ENSMUSG00000055322	3669.42	1.04677	0.106666	9.81356	9.84381e-23	1.87774e-20	Tns1	21961	tensin 1
ENSMUSG00000027966	2054.69	1.64055	0.167634	9.78652	1.28647e-22	2.42672e-20	Col11a1	12814	collagen, type XI, alpha 1
ENSMUSG00000039196	19.4261	3.49326	0.357992	9.75794	1.70589e-22	3.18252e-20	Orm1	18405	orosomucoid 1
ENSMUSG00000046711	4603.48	-1.01629	0.104525	-9.72292	2.40768e-22	4.44295e-20	Hmga1	15361	high mobility group AT-hook 1
ENSMUSG00000027947	262.92	1.1866	0.122268	9.70492	2.87314e-22	5.24487e-20	Il6ra	16194	interleukin 6 receptor, alpha
ENSMUSG00000023947	860.462	-1.5359	0.159208	-9.64711	5.05627e-22	9.13194e-20	Nfkbie	18037	nuclear factor of kappa light polypeptide gene enhancer in B cells inhibitor, epsilon
ENSMUSG00000024236	1447.73	0.874887	0.0916796	9.54288	1.38924e-21	2.48264e-19	Svil	225115	supervillin
ENSMUSG00000056091	1896.61	0.668739	0.0706202	9.46952	2.81144e-21	4.97185e-19	St3gal5	20454	ST3 beta-galactoside alpha-2,3-sialyltransferase 5
ENSMUSG00000037926	977.322	0.922191	0.0975881	9.44983	3.39374e-21	5.93975e-19	Ssh2	237860	slingshot homolog 2 (Drosophila)
ENSMUSG00000004105	1116.44	-0.909596	0.0964801	-9.42781	4.18741e-21	7.18077e-19	Angptl2	26360	angiopoietin-like 2
ENSMUSG00000020205	861.685	-1.52901	0.162176	-9.42814	4.17441e-21	7.18077e-19	Phlda1	21664	pleckstrin homology-like domain, family A, member 1
ENSMUSG00000078350	694.7	1.52143	0.161564	9.41686	4.64765e-21	7.89032e-19	Smim1	68859	small integral membrane protein 1
ENSMUSG00000032332	6546.31	1.06059	0.112728	9.4084	5.03734e-21	8.46721e-19	Col12a1	12816	collagen, type XII, alpha 1
ENSMUSG00000072941	255.059	-1.45982	0.156454	-9.33066	1.05215e-20	1.75122e-18	Sod3	20657	superoxide dismutase 3, extracellular
ENSMUSG00000020641	182.066	-1.99199	0.213711	-9.32096	1.15287e-20	1.90022e-18	Rsad2	58185	radical S-adenosyl methionine domain containing 2
ENSMUSG00000048489	446.745	2.52347	0.270967	9.31284	1.24461e-20	2.03171e-18	8430408G22Rik	213393	RIKEN cDNA 8430408G22 gene
ENSMUSG00000032092	204.115	1.53744	0.165107	9.31175	1.25741e-20	2.03306e-18	Mpzl2	14012	myelin protein zero-like 2
ENSMUSG00000084128	327.078	1.14976	0.123724	9.29297	1.50038e-20	2.40302e-18	Esrp2	77411	epithelial splicing regulatory protein 2
ENSMUSG00000020902	219.221	-1.27789	0.138509	-9.22604	2.80828e-20	4.45572e-18	Ntn1	18208	netrin 1
ENSMUSG00000021730	44.5351	-2.42668	0.264103	-9.18839	3.98769e-20	6.26842e-18	Hcn1	15165	hyperpolarization-activated, cyclic nucleotide-gated K+ 1
ENSMUSG00000019278	23.6655	3.39144	0.36959	9.17621	4.46539e-20	6.95495e-18	Dpep1	13479	dipeptidase 1 (renal)
ENSMUSG00000078249	4352.44	-1.00921	0.11057	-9.12738	7.01741e-20	1.08304e-17	Hmga1-rs1	111241	high mobility group AT-hook I, related sequence 1
ENSMUSG00000051048	922.825	0.784001	0.086232	9.09176	9.7451e-20	1.49047e-17	P4ha3	320452	procollagen-proline, 2-oxoglutarate 4-dioxygenase (proline 4-hydroxylase), alpha polypeptide III
ENSMUSG00000020407	67.6047	-1.97652	0.217724	-9.0781	1.1049e-19	1.67482e-17	Upp1	22271	uridine phosphorylase 1
ENSMUSG00000050370	41.8512	-2.62644	0.290668	-9.03587	1.62707e-19	2.44449e-17	Ch25h	12642	cholesterol 25-hydroxylase
ENSMUSG00000041135	764.695	-1.04398	0.11561	-9.03025	1.7128e-19	2.55072e-17	Ripk2	192656	receptor (TNFRSF)-interacting serine-threonine kinase 2
ENSMUSG00000030103	1368.54	-0.934727	0.103529	-9.02865	1.73803e-19	2.56578e-17	Bhlhe40	20893	basic helix-loop-helix family, member e40
ENSMUSG00000025969	2169.8	-0.665363	0.0737113	-9.02661	1.77069e-19	2.57914e-17	Nrp2	18187	neuropilin 2
ENSMUSG00000029998	2207.1	0.754006	0.0835353	9.02619	1.77746e-19	2.57914e-17	Pcyox1	66881	prenylcysteine oxidase 1
ENSMUSG00000070348	5818.72	-0.60582	0.0674327	-8.98407	2.60926e-19	3.75402e-17	Ccnd1	12443	cyclin D1
ENSMUSG00000040003	79.9883	2.21556	0.246675	8.9817	2.66611e-19	3.80357e-17	Magi2	50791	membrane associated guanylate kinase, WW and PDZ domain containing 2
ENSMUSG00000071042	204.117	1.64799	0.18372	8.97012	2.96196e-19	4.19043e-17	Rasgrp3	240168	RAS, guanyl releasing protein 3
ENSMUSG00000039239	373.818	1.43113	0.16	8.94454	3.73488e-19	5.24025e-17	Tgfb2	21808	transforming growth factor, beta 2
ENSMUSG00000027962	5733	-0.843058	0.0944394	-8.92698	4.37799e-19	6.09222e-17	Vcam1	22329	vascular cell adhesion molecule 1
ENSMUSG00000062762	1588.56	1.14151	0.127949	8.92159	4.59642e-19	6.34418e-17	Ei24	13663	etoposide induced 2.4 mRNA
ENSMUSG00000032369	1634.84	-0.889419	0.1001	-8.88532	6.37392e-19	8.72661e-17	Plscr1	22038	phospholipid scramblase 1
ENSMUSG00000031958	85.7203	1.96227	0.221099	8.87508	6.98832e-19	9.49126e-17	Ldhd	52815	lactate dehydrogenase D
ENSMUSG00000019850	1227.62	-1.13775	0.128233	-8.87246	7.15455e-19	9.63991e-17	Tnfaip3	21929	tumor necrosis factor, alpha-induced protein 3
ENSMUSG00000027227	696.69	1.54139	0.17513	8.80139	1.35137e-18	1.80647e-16	Sord	20322	sorbitol dehydrogenase
ENSMUSG00000029287	791.629	0.736244	0.0838535	8.78013	1.63292e-18	2.16579e-16	Tgfbr3	21814	transforming growth factor, beta receptor III
ENSMUSG00000037395	368.722	1.25144	0.142615	8.77497	1.70954e-18	2.24984e-16	Rcor3	214742	REST corepressor 3
ENSMUSG00000031351	96.5076	2.01743	0.229947	8.77346	1.73254e-18	2.26256e-16	Zfp185	22673	zinc finger protein 185
ENSMUSG00000000386	130.431	-1.82404	0.209062	-8.7249	2.66416e-18	3.45263e-16	Mx1	17857	MX dynamin-like GTPase 1
ENSMUSG00000020427	2276.65	-1.22374	0.140429	-8.71427	2.92643e-18	3.76379e-16	Igfbp3	16009	insulin-like growth factor binding protein 3
ENSMUSG00000027200	204.508	1.7126	0.197017	8.69264	3.54119e-18	4.5202e-16	Sema6d	214968	sema domain, transmembrane domain (TM), and cytoplasmic domain, (semaphorin) 6D
ENSMUSG00000035916	210.473	1.7196	0.198267	8.67315	4.20318e-18	5.32518e-16	Ptprq	237523	protein tyrosine phosphatase, receptor type, Q
ENSMUSG00000023915	255.172	1.27117	0.146735	8.66306	4.59273e-18	5.73476e-16	Tnfrsf21	94185	tumor necrosis factor receptor superfamily, member 21
ENSMUSG00000053101	31.985	2.51392	0.29019	8.66303	4.59402e-18	5.73476e-16	Gpr141	353346	G protein-coupled receptor 141
ENSMUSG00000000325	104.047	1.66015	0.19232	8.63225	6.01577e-18	7.45472e-16	Arvcf	11877	armadillo repeat gene deleted in velo-cardio-facial syndrome
ENSMUSG00000031864	765.102	0.738075	0.0857419	8.6081	7.428e-18	9.13806e-16	Ints10	70885	integrator complex subunit 10
ENSMUSG00000053846	150.033	-1.37977	0.160652	-8.58855	8.80754e-18	1.07572e-15	Lipg	16891	lipase, endothelial
ENSMUSG00000009376	6531.16	0.908958	0.10639	8.5436	1.30106e-17	1.57772e-15	Met	17295	met proto-oncogene
ENSMUSG00000038332	419.448	1.1592	0.135932	8.52782	1.49125e-17	1.79553e-15	Sesn1	140742	sestrin 1
ENSMUSG00000019929	1224.66	1.62514	0.191082	8.50496	1.81656e-17	2.17181e-15	Dcn	13179	decorin
ENSMUSG00000021806	1352.57	0.972022	0.114301	8.50406	1.83074e-17	2.17346e-15	Nid2	18074	nidogen 2
ENSMUSG00000038518	338.474	1.1745	0.138314	8.49153	2.03938e-17	2.40435e-15	Jarid2	16468	jumonji, AT rich interactive domain 2
ENSMUSG00000029417	6219.67	-1.57804	0.186969	-8.44011	3.17035e-17	3.71194e-15	Cxcl9	17329	chemokine (C-X-C motif) ligand 9
ENSMUSG00000030022	1766.34	-0.626854	0.0743087	-8.4358	3.28931e-17	3.82484e-15	Adamts9	101401	a disintegrin-like and metallopeptidase (reprolysin type) with thrombospondin type 1 motif, 9
ENSMUSG00000054675	1017.26	1.63355	0.193688	8.43389	3.34356e-17	3.86147e-15	Tmem119	231633	transmembrane protein 119
ENSMUSG00000020160	479.749	0.941477	0.111776	8.42288	3.67355e-17	4.21391e-15	Meis1	17268	Meis homeobox 1
ENSMUSG00000030849	883.082	0.817106	0.0972249	8.40428	4.3048e-17	4.90488e-15	Fgfr2	14183	fibroblast growth factor receptor 2
ENSMUSG00000000628	2079.24	-0.612247	0.0731599	-8.36861	5.83006e-17	6.59846e-15	Hk2	15277	hexokinase 2
ENSMUSG00000025105	2767.37	0.684991	0.0820697	8.34646	7.03387e-17	7.90821e-15	Bnc1	12173	basonuclin 1
ENSMUSG00000023092	888.047	0.794814	0.0955077	8.32198	8.65026e-17	9.66155e-15	Fhl1	14199	four and a half LIM domains 1
ENSMUSG00000000982	141.593	-2.19491	0.264778	-8.28962	1.13613e-16	1.26065e-14	Ccl3	20302	chemokine (C-C motif) ligand 3
ENSMUSG00000054555	1607.5	1.10839	0.133778	8.28529	1.1782e-16	1.29885e-14	Adam12	11489	a disintegrin and metallopeptidase domain 12 (meltrin alpha)
ENSMUSG00000027398	40.1002	-2.50256	0.304035	-8.23116	1.85405e-16	2.03072e-14	Il1b	16176	interleukin 1 beta
ENSMUSG00000074305	1945.33	0.800198	0.0973328	8.22126	2.01381e-16	2.19157e-14	Peak1	244895	pseudopodium-enriched atypical kinase 1
ENSMUSG00000079419	111.548	1.81459	0.221322	8.19885	2.42692e-16	2.62432e-14	Ms4a6c	73656	membrane-spanning 4-domains, subfamily A, member 6C
ENSMUSG00000033066	299.179	1.49983	0.183649	8.16682	3.16626e-16	3.40213e-14	Gas7	14457	growth arrest specific 7
ENSMUSG00000066026	101.543	2.20269	0.269823	8.16346	3.25559e-16	3.47611e-14	Dhrs3	20148	dehydrogenase/reductase (SDR family) member 3
ENSMUSG00000028497	564.845	1.15192	0.141198	8.15817	3.4013e-16	3.60899e-14	Hacd4	66775	3-hydroxyacyl-CoA dehydratase 4
ENSMUSG00000022091	1542.48	1.02253	0.125366	8.15639	3.45199e-16	3.64003e-14	Sorbs3	20410	sorbin and SH3 domain containing 3
ENSMUSG00000024401	159.72	-1.59763	0.197343	-8.09572	5.69282e-16	5.96586e-14	Tnf	21926	tumor necrosis factor
ENSMUSG00000025950	1110	0.895459	0.11066	8.092	5.86928e-16	6.11306e-14	Idh1	15926	isocitrate dehydrogenase 1 (NADP+), soluble
ENSMUSG00000030711	9.7722	3.16601	0.391777	8.08117	6.41457e-16	6.64025e-14	Sult1a1	20887	sulfotransferase family 1A, phenol-preferring, member 1
ENSMUSG00000022637	914.108	1.11227	0.137763	8.0738	6.81445e-16	7.01145e-14	Cblb	208650	Casitas B-lineage lymphoma b
ENSMUSG00000039959	1890.35	0.559734	0.0695021	8.05348	8.04739e-16	8.18087e-14	Hip1	215114	huntingtin interacting protein 1
ENSMUSG00000044313	24.8061	-2.5349	0.314744	-8.05385	8.02285e-16	8.18087e-14	Mab21l3	242125	mab-21-like 3 (C. elegans)
ENSMUSG00000037447	249.633	-0.996814	0.123966	-8.04103	8.90846e-16	9.00232e-14	Arid5a	214855	AT rich interactive domain 5A (MRF1-like)
ENSMUSG00000029304	10926.4	-0.995717	0.124068	-8.02558	1.01048e-15	1.01509e-13	Spp1	20750	secreted phosphoprotein 1
ENSMUSG00000062151	324.764	-1.07787	0.13449	-8.0145	1.10585e-15	1.10435e-13	Unc13c	208898	unc-13 homolog C (C. elegans)
ENSMUSG00000037868	223.72	-1.25315	0.156482	-8.0083	1.16303e-15	1.15467e-13	Egr2	13654	early growth response 2
ENSMUSG00000024066	4748.69	0.905497	0.113463	7.98058	1.45648e-15	1.4376e-13	Xdh	22436	xanthine dehydrogenase
ENSMUSG00000028989	292.541	2.03417	0.255572	7.95928	1.73042e-15	1.69811e-13	Angptl7	654812	angiopoietin-like 7
ENSMUSG00000016494	2920.23	0.937572	0.117831	7.95692	1.76371e-15	1.72083e-13	Cd34	12490	CD34 antigen
ENSMUSG00000044548	138.437	1.15605	0.145874	7.92501	2.2812e-15	2.21302e-13	Dact1	59036	dapper homolog 1, antagonist of beta-catenin (xenopus)
ENSMUSG00000038807	530.71	-0.873217	0.110417	-7.90836	2.60805e-15	2.51573e-13	Rap1gap2	380711	RAP1 GTPase activating protein 2
ENSMUSG00000023905	1245.08	-1.15625	0.146342	-7.90098	2.76715e-15	2.65412e-13	Tnfrsf12a	27279	tumor necrosis factor receptor superfamily, member 12a
ENSMUSG00000028517	129.909	-1.22236	0.155094	-7.88145	3.23597e-15	3.08636e-13	Ppap2b	67916	phosphatidic acid phosphatase type 2B
ENSMUSG00000022479	1290.26	0.957906	0.121668	7.87311	3.45919e-15	3.28082e-13	Vdr	22337	vitamin D receptor
ENSMUSG00000017652	62.3945	-1.89356	0.24077	-7.8646	3.70288e-15	3.49243e-13	Cd40	21939	CD40 antigen
ENSMUSG00000059901	429.672	-1.2243	0.155703	-7.86305	3.74901e-15	3.51641e-13	Adamts14	237360	a disintegrin-like and metallopeptidase (reprolysin type) with thrombospondin type 1 motif, 14
ENSMUSG00000024679	71.4762	1.92175	0.24502	7.84322	4.39151e-15	4.09641e-13	Ms4a6d	68774	membrane-spanning 4-domains, subfamily A, member 6D
ENSMUSG00000031558	3304.8	-0.533736	0.0680973	-7.83785	4.58339e-15	4.25203e-13	Slit2	20563	slit homolog 2 (Drosophila)
ENSMUSG00000024529	11940.3	1.43701	0.183599	7.82691	5.0002e-15	4.6135e-13	Lox	16948	lysyl oxidase
ENSMUSG00000044583	141.207	1.7766	0.227439	7.81134	5.65838e-15	5.19256e-13	Tlr7	170743	toll-like receptor 7
ENSMUSG00000057751	127.449	2.08704	0.267291	7.80814	5.80388e-15	5.29744e-13	Megf6	230971	multiple EGF-like-domains 6
ENSMUSG00000035373	1060.53	-1.36507	0.175053	-7.79801	6.28906e-15	5.70959e-13	Ccl7	20306	chemokine (C-C motif) ligand 7
ENSMUSG00000022206	175.14	1.35996	0.174682	7.78534	6.95238e-15	6.27822e-13	Npr3	18162	natriuretic peptide receptor 3
ENSMUSG00000035407	29.2011	2.8052	0.361109	7.7683	7.95437e-15	7.14505e-13	Kank4	242553	KN motif and ankyrin repeat domains 4
ENSMUSG00000002289	256.873	-1.32996	0.172939	-7.69036	1.46721e-14	1.31099e-12	Angptl4	57875	angiopoietin-like 4
ENSMUSG00000031438	839.53	1.45935	0.189895	7.68501	1.52986e-14	1.35982e-12	Rnf128	66889	ring finger protein 128
ENSMUSG00000022885	249.297	1.18825	0.15477	7.67748	1.62244e-14	1.43459e-12	St6gal1	20440	beta galactoside alpha 2,6 sialyltransferase 1
ENSMUSG00000029005	39.6669	2.66136	0.347774	7.65257	1.97001e-14	1.7329e-12	Draxin	70433	dorsal inhibitory axon guidance protein
ENSMUSG00000089901	619.887	1.22086	0.160301	7.61608	2.61493e-14	2.28834e-12	NA	NA	NA
ENSMUSG00000030786	64.1515	1.7947	0.2359	7.60789	2.78616e-14	2.42567e-12	Itgam	16409	integrin alpha M
ENSMUSG00000073155	1103.27	0.669864	0.0881919	7.59553	3.06542e-14	2.65519e-12	1810058I24Rik	67705	RIKEN cDNA 1810058I24 gene
ENSMUSG00000024558	60.9045	1.54138	0.203102	7.58917	3.21964e-14	2.77461e-12	Mapk4	225724	mitogen-activated protein kinase 4
ENSMUSG00000002020	95.8163	-1.43219	0.188758	-7.58742	3.2633e-14	2.79804e-12	Ltbp2	16997	latent transforming growth factor beta binding protein 2
ENSMUSG00000055912	411.07	0.974423	0.128522	7.58177	3.40861e-14	2.90794e-12	Tmem150a	232086	transmembrane protein 150A
ENSMUSG00000068794	103.492	1.35722	0.179342	7.56778	3.79644e-14	3.22261e-12	Col28a1	213945	collagen, type XXVIII, alpha 1
ENSMUSG00000035004	44.4703	2.06355	0.274562	7.51578	5.65747e-14	4.77845e-12	Igsf6	80719	immunoglobulin superfamily, member 6
ENSMUSG00000049313	187.497	1.46522	0.194988	7.51443	5.71613e-14	4.80409e-12	Sorl1	20660	sortilin-related receptor, LDLR class A repeats-containing
ENSMUSG00000021765	95.2382	-1.40603	0.18725	-7.50885	5.96496e-14	4.98853e-12	Fst	14313	follistatin
ENSMUSG00000096937	36.6849	2.36635	0.31602	7.48796	6.99538e-14	5.82159e-12	Gm10825	100038752	predicted gene 10825
ENSMUSG00000040446	254.859	0.962924	0.128867	7.47222	7.88533e-14	6.53021e-12	Rprd1a	225283	regulation of nuclear pre-mRNA domain containing 1A
ENSMUSG00000033039	1055.01	0.698888	0.0939422	7.43955	1.01029e-13	8.32604e-12	Micall1	27008	microtubule associated monooxygenase, calponin and LIM domain containing -like 1
ENSMUSG00000031298	693.529	0.936303	0.12614	7.42272	1.14739e-13	9.36502e-12	Adgrg2	237175	adhesion G protein-coupled receptor G2
ENSMUSG00000037104	963.473	-0.641518	0.0864262	-7.42272	1.14737e-13	9.36502e-12	Socs5	56468	suppressor of cytokine signaling 5
ENSMUSG00000020182	156.375	1.31087	0.177019	7.40521	1.30943e-13	1.06365e-11	Ddc	13195	dopa decarboxylase
ENSMUSG00000024659	16036.1	0.594778	0.080452	7.39295	1.4361e-13	1.16099e-11	Anxa1	16952	annexin A1
ENSMUSG00000054619	345.876	0.993382	0.134423	7.38996	1.46877e-13	1.18177e-11	Mettl7a1	70152	methyltransferase like 7A1
ENSMUSG00000071001	25.5762	2.31842	0.31695	7.31479	2.57777e-13	2.06428e-11	Hrct1	100039781	histidine rich carboxyl terminus 1
ENSMUSG00000063873	125.41	1.25466	0.17183	7.30177	2.84008e-13	2.26366e-11	Slc24a3	94249	solute carrier family 24 (sodium/potassium/calcium exchanger), member 3
ENSMUSG00000015501	640.584	-0.639582	0.0877202	-7.29116	3.07305e-13	2.4379e-11	Hivep2	15273	human immunodeficiency virus type I enhancer binding protein 2
ENSMUSG00000026365	1123.97	1.4304	0.19706	7.2587	3.90835e-13	3.08614e-11	Cfh	12628	complement component factor h
ENSMUSG00000018930	97.2264	-2.20995	0.305343	-7.2376	4.56683e-13	3.5894e-11	Ccl4	20303	chemokine (C-C motif) ligand 4
ENSMUSG00000037892	966.651	-0.818934	0.113448	-7.21857	5.25356e-13	4.11012e-11	Pcdh18	73173	protocadherin 18
ENSMUSG00000021591	983.148	0.935561	0.129761	7.20986	5.60112e-13	4.36193e-11	Glrx	93692	glutaredoxin
ENSMUSG00000039159	2111.86	0.656198	0.0916382	7.16075	8.02377e-13	6.22007e-11	Ube2h	22214	ubiquitin-conjugating enzyme E2H
ENSMUSG00000021236	710.758	0.83447	0.116613	7.15592	8.31163e-13	6.41393e-11	Entpd5	12499	ectonucleoside triphosphate diphosphohydrolase 5
ENSMUSG00000056025	80.5785	1.54697	0.216481	7.14597	8.93598e-13	6.86453e-11	Clca3a1	12722	chloride channel calcium activated 3A1
ENSMUSG00000039960	1260.38	0.8169	0.11455	7.13138	9.93699e-13	7.56504e-11	Rhou	69581	ras homolog gene family, member U
ENSMUSG00000074874	122.002	1.61206	0.226034	7.13195	9.89565e-13	7.56504e-11	Ctla2b	13025	cytotoxic T lymphocyte-associated protein 2 beta
ENSMUSG00000039457	66.5467	1.55544	0.218402	7.12193	1.06429e-12	8.06626e-11	Ppl	19041	periplakin
ENSMUSG00000024561	650.068	0.826317	0.116667	7.08267	1.41399e-12	1.06218e-10	Mbd1	17190	methyl-CpG binding domain protein 1
ENSMUSG00000024900	1526.51	0.65969	0.0931377	7.08296	1.41111e-12	1.06218e-10	Cpt1a	12894	carnitine palmitoyltransferase 1a, liver
ENSMUSG00000030029	1322.35	-0.821399	0.116019	-7.07988	1.44275e-12	1.07901e-10	Lrig1	16206	leucine-rich repeats and immunoglobulin-like domains 1
ENSMUSG00000038074	443.82	0.768867	0.108622	7.07836	1.4587e-12	1.08616e-10	Fkbp14	231997	FK506 binding protein 14
ENSMUSG00000027339	376.416	1.13452	0.160345	7.07551	1.48905e-12	1.10391e-10	Rassf2	215653	Ras association (RalGDS/AF-6) domain family member 2
ENSMUSG00000046844	159.738	1.06837	0.151402	7.05651	1.70741e-12	1.26029e-10	Vat1l	270097	vesicle amine transport protein 1 homolog-like (T. californica)
ENSMUSG00000040612	887.916	0.64156	0.0910765	7.0442	1.86536e-12	1.37092e-10	Ildr2	100039795	immunoglobulin-like domain containing receptor 2
ENSMUSG00000026875	28.817	-2.07633	0.295321	-7.03075	2.0542e-12	1.50319e-10	Traf1	22029	TNF receptor-associated factor 1
ENSMUSG00000074896	3838.66	-1.08211	0.154065	-7.02374	2.16007e-12	1.57388e-10	Ifit3	15959	interferon-induced protein with tetratricopeptide repeats 3
ENSMUSG00000036103	2250.97	0.559227	0.0796537	7.02073	2.20704e-12	1.60124e-10	Colec12	140792	collectin sub-family member 12
ENSMUSG00000038235	1788.95	0.83443	0.118902	7.01781	2.25367e-12	1.62811e-10	F11r	16456	F11 receptor
ENSMUSG00000036905	222.249	1.20756	0.172159	7.01424	2.31196e-12	1.66314e-10	C1qb	12260	complement component 1, q subcomponent, beta polypeptide
ENSMUSG00000087008	300.252	-0.955209	0.136574	-6.99407	2.6702e-12	1.91275e-10	NA	NA	NA
ENSMUSG00000021775	379.284	-1.36615	0.195394	-6.9918	2.71383e-12	1.93582e-10	Nr1d2	353187	nuclear receptor subfamily 1, group D, member 2
ENSMUSG00000004951	692.894	1.06244	0.152001	6.98969	2.75487e-12	1.95688e-10	Hspb1	15507	heat shock protein 1
ENSMUSG00000028459	220.359	-1.48033	0.211818	-6.98869	2.77462e-12	1.9627e-10	Cd72	12517	CD72 antigen
ENSMUSG00000042622	253.312	-0.785345	0.11281	-6.96163	3.36365e-12	2.36949e-10	Maff	17133	v-maf musculoaponeurotic fibrosarcoma oncogene family, protein F (avian)
ENSMUSG00000022324	945.033	1.12739	0.162282	6.94711	3.7284e-12	2.61558e-10	Matn2	17181	matrilin 2
ENSMUSG00000046324	934.313	0.929181	0.13388	6.9404	3.90996e-12	2.73166e-10	Ermp1	226090	endoplasmic reticulum metallopeptidase 1
ENSMUSG00000039958	179.501	1.35171	0.194933	6.93423	4.08445e-12	2.84187e-10	Mettl20	320204	methyltransferase like 20
ENSMUSG00000023341	117.144	-1.33636	0.193064	-6.92182	4.45891e-12	3.08975e-10	Mx2	17858	MX dynamin-like GTPase 2
ENSMUSG00000043587	116.252	1.20479	0.174227	6.91508	4.67612e-12	3.22709e-10	Pxylp1	235534	2-phosphoxylose phosphatase 1
ENSMUSG00000044864	1515.36	-0.555747	0.0804535	-6.90768	4.92659e-12	3.38618e-10	Ankrd50	99696	ankyrin repeat domain 50
ENSMUSG00000027820	30.8016	2.19379	0.318038	6.89787	5.27875e-12	3.6136e-10	Mme	17380	membrane metallo endopeptidase
ENSMUSG00000028664	605.344	0.945607	0.137209	6.89175	5.51098e-12	3.75742e-10	Ephb2	13844	Eph receptor B2
ENSMUSG00000037235	575.649	0.986429	0.143147	6.891	5.54019e-12	3.76223e-10	Mxd4	17122	Max dimerization protein 4
ENSMUSG00000026069	1368.71	-0.945402	0.137367	-6.88231	5.88881e-12	3.98304e-10	Il1rl1	17082	interleukin 1 receptor-like 1
ENSMUSG00000042265	27.7242	2.43212	0.353866	6.87301	6.28624e-12	4.23498e-10	Trem1	58217	triggering receptor expressed on myeloid cells 1
ENSMUSG00000024304	5649.62	0.917229	0.133852	6.85258	7.25283e-12	4.86031e-10	Cdh2	12558	cadherin 2
ENSMUSG00000036356	428.054	0.745071	0.108734	6.85221	7.27172e-12	4.86031e-10	Csgalnact1	234356	chondroitin sulfate N-acetylgalactosaminyltransferase 1
ENSMUSG00000025089	47.3285	-1.61534	0.236133	-6.84083	7.87365e-12	5.242e-10	Gfra1	14585	glial cell line derived neurotrophic factor family receptor alpha 1
ENSMUSG00000037966	820.018	-0.752382	0.110127	-6.83197	8.37541e-12	5.55427e-10	Ninj1	18081	ninjurin 1
ENSMUSG00000096528	126.416	1.7427	0.255164	6.8297	8.5091e-12	5.62097e-10	G430049J08Rik	545238	RIKEN cDNA G430049J08 gene
ENSMUSG00000030789	79.3189	-1.34106	0.196426	-6.8273	8.65289e-12	5.6938e-10	Itgax	16411	integrin alpha X
ENSMUSG00000020241	12843.3	0.843763	0.12369	6.82158	9.00448e-12	5.90228e-10	Col6a2	12834	collagen, type VI, alpha 2
ENSMUSG00000037035	1032.35	-0.698911	0.10251	-6.81796	9.23401e-12	6.02946e-10	Inhbb	16324	inhibin beta-B
ENSMUSG00000026414	544.095	-1.20272	0.1765	-6.81429	9.47313e-12	6.16189e-10	Tnnt2	21956	troponin T2, cardiac
ENSMUSG00000027488	618.273	1.14256	0.167716	6.81249	9.59221e-12	6.21553e-10	Snta1	20648	syntrophin, acidic 1
ENSMUSG00000022126	221.904	-1.10557	0.162464	-6.80503	1.01025e-11	6.52129e-10	Irg1	16365	immunoresponsive gene 1
ENSMUSG00000040133	432.416	-0.684594	0.100871	-6.78683	1.1462e-11	7.37087e-10	Gpr176	381413	G protein-coupled receptor 176
ENSMUSG00000025225	2005.99	-0.981042	0.144637	-6.7828	1.1787e-11	7.55122e-10	Nfkb2	18034	nuclear factor of kappa light polypeptide gene enhancer in B cells 2, p49/p100
ENSMUSG00000046312	201.926	1.03532	0.152673	6.78131	1.19095e-11	7.60104e-10	AI464131	329828	expressed sequence AI464131
ENSMUSG00000028245	679.929	0.617987	0.0911808	6.7776	1.22191e-11	7.76945e-10	Nsmaf	18201	neutral sphingomyelinase (N-SMase) activation associated factor
ENSMUSG00000042302	636.322	0.892232	0.131761	6.77157	1.27392e-11	8.06988e-10	Ehbp1	216565	EH domain binding protein 1
ENSMUSG00000018920	389.435	-1.18814	0.176377	-6.73638	1.62377e-11	1.02479e-09	Cxcl16	66102	chemokine (C-X-C motif) ligand 16
ENSMUSG00000033149	6444.42	0.869395	0.129122	6.73312	1.66067e-11	1.04419e-09	Phldb2	208177	pleckstrin homology-like domain, family B, member 2
ENSMUSG00000022353	2442.66	0.877409	0.130327	6.73236	1.66936e-11	1.04578e-09	Mtss1	211401	metastasis suppressor 1
ENSMUSG00000041827	133.383	-1.33815	0.198854	-6.7293	1.70482e-11	1.06017e-09	Oasl1	231655	2'-5' oligoadenylate synthetase-like 1
ENSMUSG00000048485	30.8981	2.18747	0.325062	6.72939	1.70374e-11	1.06017e-09	Zbtb8b	215627	zinc finger and BTB domain containing 8b
ENSMUSG00000055013	1172.95	0.626167	0.0930686	6.72801	1.72e-11	1.06571e-09	Agap1	347722	ArfGAP with GTPase domain, ankyrin repeat and PH domain 1
ENSMUSG00000028413	1912.19	0.483466	0.0720679	6.70848	1.96656e-11	1.21405e-09	B4galt1	14595	UDP-Gal:betaGlcNAc beta 1,4- galactosyltransferase, polypeptide 1
ENSMUSG00000031295	549.564	0.624865	0.093329	6.6953	2.15232e-11	1.32391e-09	Phka2	110094	phosphorylase kinase alpha 2
ENSMUSG00000054641	24.0586	2.273	0.339533	6.69449	2.16426e-11	1.32645e-09	Mmrn1	70945	multimerin 1
ENSMUSG00000025279	30.8299	-1.91782	0.286678	-6.68979	2.23485e-11	1.36479e-09	Dnase1l3	13421	deoxyribonuclease 1-like 3
ENSMUSG00000032899	90.7639	-1.26035	0.189003	-6.66839	2.58628e-11	1.57374e-09	Styk1	243659	serine/threonine/tyrosine kinase 1
ENSMUSG00000022887	109.284	1.23861	0.18576	6.66779	2.59687e-11	1.57454e-09	Masp1	17174	mannan-binding lectin serine peptidase 1
ENSMUSG00000052837	1570.46	-1.19738	0.179761	-6.66095	2.72067e-11	1.64373e-09	Junb	16477	jun B proto-oncogene
ENSMUSG00000025804	182.697	1.26652	0.190261	6.65678	2.79883e-11	1.68292e-09	Ccr1	12768	chemokine (C-C motif) receptor 1
ENSMUSG00000025825	849.835	0.658638	0.0989474	6.65644	2.80537e-11	1.68292e-09	Iscu	66383	IscU iron-sulfur cluster scaffold homolog (E. coli)
ENSMUSG00000001119	17477.6	0.733164	0.110219	6.65191	2.89308e-11	1.72943e-09	Col6a1	12833	collagen, type VI, alpha 1
ENSMUSG00000029613	1114.19	0.576426	0.0867437	6.64516	3.0288e-11	1.80421e-09	Eif2ak1	15467	eukaryotic translation initiation factor 2 alpha kinase 1
ENSMUSG00000007655	12993.4	0.970301	0.146092	6.64171	3.10073e-11	1.8406e-09	Cav1	12389	caveolin 1, caveolae protein
ENSMUSG00000020571	9432.5	0.393221	0.0593156	6.6293	3.37273e-11	1.99508e-09	Pdia6	71853	protein disulfide isomerase associated 6
ENSMUSG00000000567	275.89	-1.08274	0.163416	-6.6257	3.45603e-11	2.03726e-09	Sox9	20682	SRY (sex determining region Y)-box 9
ENSMUSG00000045312	563.324	-0.620921	0.0937627	-6.62225	3.53764e-11	2.07815e-09	Lhfpl2	218454	lipoma HMGIC fusion partner-like 2
ENSMUSG00000021200	18.7682	-2.42583	0.366942	-6.61093	3.81912e-11	2.23576e-09	Asb2	65256	ankyrin repeat and SOCS box-containing 2
ENSMUSG00000098708	12.5359	2.5114	0.380324	6.60333	4.02027e-11	2.34543e-09	NA	NA	NA
ENSMUSG00000032350	989.276	0.821245	0.124407	6.60128	4.0762e-11	2.36992e-09	Gclc	14629	glutamate-cysteine ligase, catalytic subunit
ENSMUSG00000021186	1044.12	0.700973	0.1065	6.58188	4.6453e-11	2.69158e-09	Fbln5	23876	fibulin 5
ENSMUSG00000020262	233.422	0.796477	0.121218	6.57059	5.01158e-11	2.88412e-09	Adarb1	110532	adenosine deaminase, RNA-specific, B1
ENSMUSG00000041605	193.133	-1.1688	0.177879	-6.57075	5.00627e-11	2.88412e-09	5730559C18Rik	67313	RIKEN cDNA 5730559C18 gene
ENSMUSG00000033788	291.156	0.777998	0.118474	6.56685	5.13914e-11	2.94754e-09	Dysf	26903	dysferlin
ENSMUSG00000001131	2139.82	-0.724119	0.110356	-6.56166	5.32134e-11	3.04177e-09	Timp1	21857	tissue inhibitor of metalloproteinase 1
ENSMUSG00000062488	2330.76	-1.20274	0.183324	-6.56072	5.35474e-11	3.05059e-09	Ifit3b	667370	interferon-induced protein with tetratricopeptide repeats 3B
ENSMUSG00000082100	63.3462	1.41408	0.215969	6.54762	5.84605e-11	3.31934e-09	NA	NA	NA
ENSMUSG00000005357	42.4591	1.92846	0.294646	6.54501	5.94931e-11	3.36672e-09	Slc1a6	20513	solute carrier family 1 (high affinity aspartate/glutamate transporter), member 6
ENSMUSG00000025150	93.6045	1.40059	0.214057	6.54306	6.02736e-11	3.39955e-09	Cbr2	12409	carbonyl reductase 2
ENSMUSG00000026773	534.282	0.594997	0.091184	6.52524	6.7893e-11	3.81662e-09	Pfkfb3	170768	6-phosphofructo-2-kinase/fructose-2,6-biphosphatase 3
ENSMUSG00000021876	809.39	0.823042	0.126279	6.51763	7.1429e-11	4.00215e-09	Rnase4	58809	ribonuclease, RNase A family 4
ENSMUSG00000024778	457.134	-0.940054	0.1443	-6.51456	7.29011e-11	4.05901e-09	Fas	14102	Fas (TNF receptor superfamily member 6)
ENSMUSG00000050199	200.272	1.0173	0.156159	6.51452	7.2922e-11	4.05901e-09	Lgr4	107515	leucine-rich repeat-containing G protein-coupled receptor 4
ENSMUSG00000031906	2061.32	0.670919	0.103127	6.50574	7.73109e-11	4.28924e-09	Smpd3	58994	sphingomyelin phosphodiesterase 3, neutral
ENSMUSG00000035441	1545.74	0.641155	0.0987428	6.49318	8.40426e-11	4.64753e-09	Myo1d	338367	myosin ID
ENSMUSG00000020614	368.856	-0.914213	0.140808	-6.49261	8.43628e-11	4.65009e-09	Fam20a	208659	family with sequence similarity 20, member A
ENSMUSG00000006930	235.998	-1.09808	0.169196	-6.48999	8.58417e-11	4.71629e-09	Hap1	15114	huntingtin-associated protein 1
ENSMUSG00000024511	489.227	1.1318	0.174715	6.47797	9.29661e-11	5.09125e-09	Rab27b	80718	RAB27B, member RAS oncogene family
ENSMUSG00000039031	271.941	0.892043	0.137964	6.46577	1.00785e-10	5.50172e-09	Arhgap18	73910	Rho GTPase activating protein 18
ENSMUSG00000038780	1534.84	-0.675159	0.104547	-6.45792	1.0615e-10	5.77599e-09	Smurf1	75788	SMAD specific E3 ubiquitin protein ligase 1
ENSMUSG00000033863	779.113	1.23011	0.19055	6.45559	1.07801e-10	5.84101e-09	Klf9	16601	Kruppel-like factor 9
ENSMUSG00000062551	159.968	-1.6862	0.261213	-6.45526	1.08033e-10	5.84101e-09	Prl2c1	666317	Prolactin family 2, subfamily c, member 1
ENSMUSG00000049130	86.0493	1.71363	0.26564	6.45096	1.11147e-10	5.99031e-09	C5ar1	12273	complement component 5a receptor 1
ENSMUSG00000020023	91.0516	-1.12608	0.175317	-6.42308	1.33542e-10	7.17452e-09	Tmcc3	319880	transmembrane and coiled coil domains 3
ENSMUSG00000030353	256.309	0.755589	0.117954	6.40577	1.49613e-10	8.01255e-09	Tead4	21679	TEA domain family member 4
ENSMUSG00000089991	308.254	1.33326	0.208615	6.391	1.64799e-10	8.79812e-09	NA	NA	NA
ENSMUSG00000031543	386.503	-0.746343	0.116821	-6.38879	1.672e-10	8.8983e-09	Ank1	11733	ankyrin 1, erythroid
ENSMUSG00000032548	1244.55	-0.578627	0.0907924	-6.37308	1.85272e-10	9.82924e-09	Slco2a1	24059	solute carrier organic anion transporter family, member 2a1
ENSMUSG00000039270	534.426	1.0124	0.158936	6.36989	1.89161e-10	1.00043e-08	Megf9	230316	multiple EGF-like-domains 9
ENSMUSG00000024646	1589.23	0.496727	0.0783114	6.34297	2.25381e-10	1.18829e-08	Cyb5a	109672	cytochrome b5 type A (microsomal)
ENSMUSG00000097108	37.3849	2.03256	0.320737	6.33714	2.34062e-10	1.23024e-08	NA	NA	NA
ENSMUSG00000028957	70.4518	-1.34693	0.21268	-6.3331	2.40282e-10	1.25903e-08	Per3	18628	period circadian clock 3
ENSMUSG00000029861	597.243	-0.758639	0.119826	-6.33118	2.43294e-10	1.27089e-08	Fam131b	76156	family with sequence similarity 131, member B
ENSMUSG00000033386	440.837	0.590631	0.093319	6.32916	2.46501e-10	1.2837e-08	Frrs1	20321	ferric-chelate reductase 1
ENSMUSG00000006356	2438.72	0.757893	0.120019	6.31478	2.70547e-10	1.40461e-08	Crip2	68337	cysteine rich protein 2
ENSMUSG00000016024	209.476	1.57995	0.250598	6.30472	2.88723e-10	1.49441e-08	Lbp	16803	lipopolysaccharide binding protein
ENSMUSG00000019944	118.247	0.971727	0.154659	6.28304	3.32026e-10	1.71331e-08	Rhobtb1	69288	Rho-related BTB domain containing 1
ENSMUSG00000026547	7552.93	-0.449041	0.0715765	-6.27357	3.52853e-10	1.81527e-08	Tagln2	21346	transgelin 2
ENSMUSG00000052102	351.289	0.764136	0.122217	6.25227	4.04525e-10	2.07481e-08	Gnpda1	26384	glucosamine-6-phosphate deaminase 1
ENSMUSG00000069516	2451.82	1.16342	0.186496	6.23835	4.42213e-10	2.26128e-08	Lyz2	17105	lysozyme 2
ENSMUSG00000027009	488.753	1.30409	0.209451	6.22624	4.77755e-10	2.43569e-08	Itga4	16401	integrin alpha 4
ENSMUSG00000042719	1789.5	-0.528158	0.0848449	-6.22499	4.81601e-10	2.44795e-08	Naa25	231713	N(alpha)-acetyltransferase 25, NatB auxiliary subunit
ENSMUSG00000026204	286.626	-0.798399	0.128959	-6.19112	5.97367e-10	3.02731e-08	Ptprn	19275	protein tyrosine phosphatase, receptor type, N
ENSMUSG00000024063	982.082	-0.523867	0.0847236	-6.18325	6.2796e-10	3.16038e-08	Lbh	77889	limb-bud and heart
ENSMUSG00000024725	1162.01	0.576974	0.0933088	6.18349	6.26988e-10	3.16038e-08	Ostf1	20409	osteoclast stimulating factor 1
ENSMUSG00000038253	192.551	0.854019	0.138136	6.18247	6.31071e-10	3.16038e-08	Hoxa5	15402	homeobox A5
ENSMUSG00000043008	149.645	1.28552	0.207919	6.18281	6.29694e-10	3.16038e-08	Klhl6	239743	kelch-like 6
ENSMUSG00000027896	89.7693	1.6624	0.269456	6.16947	6.85211e-10	3.42142e-08	Slc16a4	229699	solute carrier family 16 (monocarboxylic acid transporters), member 4
ENSMUSG00000025278	7394.13	-0.684603	0.111451	-6.14263	8.1164e-10	4.04082e-08	Flnb	286940	filamin, beta
ENSMUSG00000027580	1121.66	-0.772672	0.126236	-6.12083	9.30868e-10	4.62086e-08	Helz2	229003	helicase with zinc finger 2, transcriptional coactivator
ENSMUSG00000041607	1032.67	0.618831	0.101131	6.11911	9.41022e-10	4.65765e-08	Mbp	17196	myelin basic protein
ENSMUSG00000024014	699.223	-0.554142	0.0906523	-6.11283	9.78784e-10	4.81647e-08	Pim1	18712	proviral integration site 1
ENSMUSG00000050359	15.3559	-2.28491	0.373787	-6.11287	9.78542e-10	4.81647e-08	Sprr1a	20753	small proline-rich protein 1A
ENSMUSG00000032501	720.523	-0.549442	0.0899067	-6.11125	9.8854e-10	4.85042e-08	Trib1	211770	tribbles homolog 1 (Drosophila)
ENSMUSG00000020638	257.926	-1.20884	0.19835	-6.09451	1.09776e-09	5.3708e-08	Cmpk2	22169	cytidine monophosphate (UMP-CMP) kinase 2, mitochondrial
ENSMUSG00000000489	343.422	-1.20346	0.198566	-6.06077	1.35474e-09	6.60901e-08	Pdgfb	18591	platelet derived growth factor, B polypeptide
ENSMUSG00000035376	491.819	0.774685	0.127856	6.05906	1.36919e-09	6.66038e-08	Hacd2	70757	3-hydroxyacyl-CoA dehydratase 2
ENSMUSG00000026259	83.8699	-1.34326	0.221733	-6.05798	1.37841e-09	6.68609e-08	Ngef	53972	neuronal guanine nucleotide exchange factor
ENSMUSG00000055302	4680.67	0.421401	0.0695993	6.05467	1.40704e-09	6.80551e-08	Mrfap1	67568	Morf4 family associated protein 1
ENSMUSG00000023030	699.713	-0.663445	0.109622	-6.05209	1.42979e-09	6.89588e-08	Slc11a2	18174	solute carrier family 11 (proton-coupled divalent metal ion transporters), member 2
ENSMUSG00000066607	222.218	-0.934732	0.154555	-6.0479	1.46749e-09	7.05766e-08	6030419C18Rik	319477	RIKEN cDNA 6030419C18 gene
ENSMUSG00000035356	469.342	-1.09308	0.181475	-6.02332	1.70877e-09	8.19486e-08	Nfkbiz	80859	nuclear factor of kappa light polypeptide gene enhancer in B cells inhibitor, zeta
ENSMUSG00000021906	339.573	0.690984	0.11478	6.02008	1.74329e-09	8.3212e-08	Oxnad1	218885	oxidoreductase NAD-binding domain containing 1
ENSMUSG00000073208	30.4312	1.75293	0.291187	6.01993	1.74492e-09	8.3212e-08	Speer4c	100502967	spermatogenesis associated glutamate (E)-rich protein 4C
ENSMUSG00000095362	280.35	0.815944	0.135762	6.01009	1.8542e-09	8.81757e-08	Gm14325	329575	predicted gene 14325
ENSMUSG00000096965	224.612	-0.902948	0.150856	-5.98549	2.15746e-09	1.0231e-07	3300005D01Rik	78512	RIKEN cDNA 3300005D01 gene
ENSMUSG00000032575	2907.24	0.403536	0.0674752	5.9805	2.22453e-09	1.05197e-07	Manf	74840	mesencephalic astrocyte-derived neurotrophic factor
ENSMUSG00000020467	3214.52	0.76431	0.127859	5.97773	2.26263e-09	1.06702e-07	Efemp1	216616	epidermal growth factor-containing fibulin-like extracellular matrix protein 1
ENSMUSG00000050345	29.9032	1.71189	0.286528	5.97459	2.30675e-09	1.08481e-07	4930486L24Rik	214639	RIKEN cDNA 4930486L24 gene
ENSMUSG00000024613	2034.49	-0.62321	0.104353	-5.97214	2.34168e-09	1.0982e-07	Tcof1	21453	Treacher Collins Franceschetti syndrome 1, homolog
ENSMUSG00000032014	791.135	-0.813432	0.136291	-5.96835	2.3966e-09	1.12085e-07	Oaf	102644	OAF homolog (Drosophila)
ENSMUSG00000005514	1679.91	0.787321	0.131972	5.9658	2.43431e-09	1.13537e-07	Por	18984	P450 (cytochrome) oxidoreductase
ENSMUSG00000031112	461.708	1.31735	0.221045	5.95964	2.52787e-09	1.17577e-07	Stk26	70415	serine/threonine kinase 26
ENSMUSG00000025348	169.908	-1.03106	0.173145	-5.95489	2.60244e-09	1.20715e-07	Itga7	16404	integrin alpha 7
ENSMUSG00000049436	4995.42	0.493867	0.0830022	5.95004	2.68073e-09	1.24007e-07	Upk1b	22268	uroplakin 1B
ENSMUSG00000024486	188.873	-1.1323	0.190632	-5.93975	2.85452e-09	1.31688e-07	Hbegf	15200	heparin-binding EGF-like growth factor
ENSMUSG00000002250	672.716	-0.563328	0.0948957	-5.93628	2.91558e-09	1.33778e-07	Ppard	19015	peroxisome proliferator activator receptor delta
ENSMUSG00000027221	146.128	-0.997483	0.168025	-5.93651	2.91157e-09	1.33778e-07	Chst1	76969	carbohydrate (keratan sulfate Gal-6) sulfotransferase 1
ENSMUSG00000033350	200.809	-1.00928	0.170129	-5.93245	2.98452e-09	1.36572e-07	Chst2	54371	carbohydrate sulfotransferase 2
ENSMUSG00000028262	24.7655	1.97169	0.332722	5.92592	3.10555e-09	1.41728e-07	Clca3a2	80797	chloride channel calcium activated 3A2
ENSMUSG00000021360	381.616	1.04911	0.177088	5.92424	3.13754e-09	1.42804e-07	Gcnt2	14538	glucosaminyl (N-acetyl) transferase 2, I-branching enzyme
ENSMUSG00000025044	715.002	0.884464	0.149338	5.92257	3.16948e-09	1.43872e-07	Msr1	20288	macrophage scavenger receptor 1
ENSMUSG00000022144	40.8786	-1.50782	0.254734	-5.9192	3.23516e-09	1.46462e-07	Gdnf	14573	glial cell line derived neurotrophic factor
ENSMUSG00000019832	780.576	-0.578194	0.0977107	-5.91741	3.27053e-09	1.4767e-07	Rab32	67844	RAB32, member RAS oncogene family
ENSMUSG00000027827	1380.58	0.628357	0.106197	5.91688	3.28108e-09	1.47753e-07	Kcnab1	16497	potassium voltage-gated channel, shaker-related subfamily, beta member 1
ENSMUSG00000051335	321.612	-0.621072	0.105271	-5.89976	3.6404e-09	1.635e-07	Gfod1	328232	glucose-fructose oxidoreductase domain containing 1
ENSMUSG00000028019	924.195	0.587497	0.0997187	5.89154	3.82615e-09	1.7139e-07	Pdgfc	54635	platelet-derived growth factor, C polypeptide
ENSMUSG00000091144	158.51	-0.929149	0.157771	-5.88923	3.88006e-09	1.73347e-07	Phf11c	628705	PHD finger protein 11C
ENSMUSG00000061878	81.9952	1.29619	0.220622	5.87516	4.22435e-09	1.88233e-07	Sphk1	20698	sphingosine kinase 1
ENSMUSG00000076441	2680.15	-0.473808	0.0809132	-5.85575	4.74857e-09	2.11038e-07	Ass1	11898	argininosuccinate synthetase 1
ENSMUSG00000031904	1732.14	0.497337	0.0849871	5.85192	4.85944e-09	2.15401e-07	Slc7a6	330836	solute carrier family 7 (cationic amino acid transporter, y+ system), member 6
ENSMUSG00000020431	1207.47	0.673517	0.115174	5.84782	4.98051e-09	2.20193e-07	Adcy1	432530	adenylate cyclase 1
ENSMUSG00000048337	77.5402	1.17217	0.20082	5.83692	5.31746e-09	2.34479e-07	Npy4r	19065	neuropeptide Y receptor Y4
ENSMUSG00000031779	22.2654	-2.04331	0.350287	-5.83326	5.43553e-09	2.39065e-07	Ccl22	20299	chemokine (C-C motif) ligand 22
ENSMUSG00000001228	2921.62	-0.589406	0.101217	-5.8232	5.77321e-09	2.53261e-07	Uhrf1	18140	ubiquitin-like, containing PHD and RING finger domains, 1
ENSMUSG00000062563	10.1218	2.30772	0.396847	5.81513	6.0586e-09	2.65095e-07	Cys1	12879	cystin 1
ENSMUSG00000049303	125.116	-1.18649	0.204151	-5.81182	6.17971e-09	2.69699e-07	Syt12	171180	synaptotagmin XII
ENSMUSG00000046808	1026.42	0.616929	0.106174	5.81052	6.22773e-09	2.71098e-07	Atp10d	231287	ATPase, class V, type 10D
ENSMUSG00000079575	624.814	-0.587053	0.101054	-5.8093	6.27349e-09	2.72391e-07	NA	NA	NA
ENSMUSG00000031996	3112.72	0.294022	0.0506384	5.80631	6.38651e-09	2.76591e-07	Aplp2	11804	amyloid beta (A4) precursor-like protein 2
ENSMUSG00000041797	377.612	0.7751	0.133559	5.80341	6.49807e-09	2.80707e-07	Abca9	217262	ATP-binding cassette, sub-family A (ABC1), member 9
ENSMUSG00000035671	296.055	-0.809655	0.139541	-5.80227	6.5424e-09	2.81905e-07	Zswim4	212168	zinc finger SWIM-type containing 4
ENSMUSG00000002983	393.835	-1.282	0.221205	-5.79551	6.8113e-09	2.92748e-07	Relb	19698	avian reticuloendotheliosis viral (v-rel) oncogene related B
ENSMUSG00000040723	48.1233	1.62151	0.280213	5.7867	7.17818e-09	3.07737e-07	Rcsd1	226594	RCSD domain containing 1
ENSMUSG00000042988	29.1632	1.75155	0.302759	5.7853	7.23822e-09	3.0953e-07	Notum	77583	notum pectinacetylesterase homolog (Drosophila)
ENSMUSG00000035352	86.6973	-1.38827	0.240079	-5.78253	7.35837e-09	3.13877e-07	Ccl12	20293	chemokine (C-C motif) ligand 12
ENSMUSG00000033715	233.46	1.15646	0.200121	5.77881	7.52287e-09	3.2009e-07	Akr1c14	105387	aldo-keto reductase family 1, member C14
ENSMUSG00000027508	308.792	0.952808	0.165055	5.77266	7.80275e-09	3.31168e-07	Pag1	94212	phosphoprotein associated with glycosphingolipid microdomains 1
ENSMUSG00000070933	24.8694	1.78579	0.309527	5.76944	7.95358e-09	3.36728e-07	Speer4d	360220	spermatogenesis associated glutamate (E)-rich protein 4D
ENSMUSG00000034903	1276.96	1.03859	0.180173	5.76439	8.19519e-09	3.46094e-07	Cobll1	319876	Cobl-like 1
ENSMUSG00000046671	919.126	0.599528	0.104072	5.7607	8.37639e-09	3.52136e-07	Mtfr1l	76824	mitochondrial fission regulator 1-like
ENSMUSG00000079037	1812.45	0.545277	0.0946557	5.76064	8.37974e-09	3.52136e-07	Prnp	19122	prion protein
ENSMUSG00000042608	283.872	-0.671629	0.116638	-5.75824	8.49948e-09	3.56286e-07	Stk40	74178	serine/threonine kinase 40
ENSMUSG00000006179	58.285	1.63799	0.284639	5.75461	8.68429e-09	3.63136e-07	Prss16	54373	protease, serine 16 (thymus)
ENSMUSG00000042190	30.1442	1.69536	0.294966	5.74766	9.04847e-09	3.77435e-07	Cmklr1	14747	chemokine-like receptor 1
ENSMUSG00000017737	38.5024	-1.6847	0.293268	-5.74459	9.21418e-09	3.83405e-07	Mmp9	17395	matrix metallopeptidase 9
ENSMUSG00000034936	194.476	0.910999	0.158719	5.73968	9.4854e-09	3.93725e-07	Arl4d	80981	ADP-ribosylation factor-like 4D
ENSMUSG00000013089	355.832	-0.665491	0.116013	-5.73635	9.67381e-09	4.00567e-07	Etv5	104156	ets variant 5
ENSMUSG00000020190	1562.17	0.996382	0.173714	5.73575	9.70808e-09	4.01008e-07	Mknk2	17347	MAP kinase-interacting serine/threonine kinase 2
ENSMUSG00000024927	1253.55	-0.614181	0.107107	-5.73427	9.7934e-09	4.0355e-07	Rela	19697	v-rel reticuloendotheliosis viral oncogene homolog A (avian)
ENSMUSG00000023921	485.727	0.541156	0.0943803	5.73378	9.82152e-09	4.03729e-07	Mut	17850	methylmalonyl-Coenzyme A mutase
ENSMUSG00000019842	430.717	0.806327	0.140801	5.72672	1.02393e-08	4.19887e-07	Traf3ip2	103213	TRAF3 interacting protein 2
ENSMUSG00000083410	46.8623	1.70858	0.298845	5.71728	1.08246e-08	4.42816e-07	NA	NA	NA
ENSMUSG00000000056	549.801	0.686365	0.120078	5.71597	1.09079e-08	4.45154e-07	Narf	67608	nuclear prelamin A recognition factor
ENSMUSG00000044703	157.463	-1.15717	0.202489	-5.71474	1.09869e-08	4.473e-07	Phf11a	219131	PHD finger protein 11A
ENSMUSG00000022894	470.016	0.885368	0.155225	5.70377	1.17188e-08	4.75957e-07	Adamts5	23794	a disintegrin-like and metallopeptidase (reprolysin type) with thrombospondin type 1 motif, 5 (aggrecanase-2)
ENSMUSG00000000791	532.51	-0.885023	0.155599	-5.68783	1.28666e-08	5.21328e-07	Il12rb1	16161	interleukin 12 receptor, beta 1
ENSMUSG00000035473	91.1205	1.05072	0.185113	5.6761	1.37801e-08	5.57011e-07	Galm	319625	galactose mutarotase
ENSMUSG00000008496	33.2114	-1.51127	0.26658	-5.66908	1.43563e-08	5.78923e-07	Pou2f2	18987	POU domain, class 2, transcription factor 2
ENSMUSG00000086390	32.1148	1.60386	0.282935	5.66865	1.43928e-08	5.79021e-07	NA	NA	NA
ENSMUSG00000021277	966.79	-0.56987	0.101634	-5.60708	2.05765e-08	8.25833e-07	Traf3	22031	TNF receptor-associated factor 3
ENSMUSG00000059552	3161.99	-0.478894	0.0855682	-5.59664	2.1855e-08	8.75077e-07	Trp53	22059	transformation related protein 53
ENSMUSG00000029571	1632.07	1.06804	0.190865	5.59578	2.19636e-08	8.77354e-07	Tmem106b	71900	transmembrane protein 106B
ENSMUSG00000025823	7950.13	0.566429	0.101261	5.59374	2.22229e-08	8.85628e-07	Pdia4	12304	protein disulfide isomerase associated 4
ENSMUSG00000051790	794.575	-0.553924	0.0990816	-5.59058	2.26314e-08	8.99796e-07	Nlgn2	216856	neuroligin 2
ENSMUSG00000046687	1066.56	-0.50176	0.08979	-5.58815	2.29502e-08	9.1034e-07	Gm5424	432466	argininosuccinate synthase pseudogene
ENSMUSG00000006445	2580.02	-0.489673	0.0876575	-5.58621	2.32085e-08	9.18439e-07	Epha2	13836	Eph receptor A2
ENSMUSG00000073599	150.164	-0.841352	0.150838	-5.57785	2.43504e-08	9.61386e-07	Ecscr	68545	endothelial cell surface expressed chemotaxis and apoptosis regulator
ENSMUSG00000048776	37.043	-1.6019	0.287319	-5.57533	2.47067e-08	9.7319e-07	Pthlh	19227	parathyroid hormone-like peptide
ENSMUSG00000027698	362.286	0.737299	0.132302	5.57286	2.50591e-08	9.84789e-07	Nceh1	320024	neutral cholesterol ester hydrolase 1
ENSMUSG00000036986	1327.36	-0.493362	0.0885736	-5.57008	2.54627e-08	9.98336e-07	Pml	18854	promyelocytic leukemia
ENSMUSG00000043252	1187.21	0.820165	0.147446	5.56247	2.65985e-08	1.04047e-06	Tmem64	100201	transmembrane protein 64
ENSMUSG00000015202	204.64	0.751871	0.135222	5.56027	2.69358e-08	1.05124e-06	Cnksr3	215748	Cnksr family member 3
ENSMUSG00000037656	961.039	-0.514259	0.0925531	-5.55637	2.75442e-08	1.07252e-06	Slc20a2	20516	solute carrier family 20, member 2
ENSMUSG00000050896	47.0688	1.48323	0.267223	5.55054	2.84782e-08	1.10635e-06	Rtn4rl2	269295	reticulon 4 receptor-like 2
ENSMUSG00000021390	472.031	1.41168	0.254389	5.54928	2.86846e-08	1.10929e-06	Ogn	18295	osteoglycin
ENSMUSG00000083817	139.826	1.15544	0.208204	5.54957	2.86365e-08	1.10929e-06	NA	NA	NA
ENSMUSG00000095115	1539.41	-0.493492	0.0889405	-5.54857	2.88021e-08	1.1113e-06	Itpripl2	319622	inositol 1,4,5-triphosphate receptor interacting protein-like 2
ENSMUSG00000021171	1931.78	0.632639	0.114051	5.54698	2.90641e-08	1.11382e-06	Esyt2	52635	extended synaptotagmin-like protein 2
ENSMUSG00000029207	1186.68	0.691885	0.124727	5.54721	2.90272e-08	1.11382e-06	Apbb2	11787	amyloid beta (A4) precursor protein-binding, family B, member 2
ENSMUSG00000033777	247.101	0.978649	0.176423	5.54718	2.90321e-08	1.11382e-06	Tlr13	279572	toll-like receptor 13
ENSMUSG00000004633	168.336	0.864716	0.15596	5.54448	2.94829e-08	1.12732e-06	Chn2	69993	chimerin 2
ENSMUSG00000026548	28.4364	-1.80918	0.326761	-5.53672	3.08196e-08	1.17578e-06	Slamf9	98365	SLAM family member 9
ENSMUSG00000030745	40.3251	-1.82313	0.329446	-5.53392	3.13159e-08	1.19204e-06	Il21r	60504	interleukin 21 receptor
ENSMUSG00000029468	367.18	-0.550858	0.0996804	-5.52624	3.27168e-08	1.24258e-06	P2rx7	18439	purinergic receptor P2X, ligand-gated ion channel, 7
ENSMUSG00000094786	199.274	0.846534	0.153294	5.52229	3.34612e-08	1.26802e-06	NA	NA	NA
ENSMUSG00000020534	601.258	-0.613485	0.111109	-5.52148	3.36164e-08	1.27106e-06	Shmt1	20425	serine hydroxymethyltransferase 1 (soluble)
ENSMUSG00000029333	123.003	-1.09175	0.197954	-5.51519	3.48395e-08	1.31438e-06	Rasgef1b	320292	RasGEF domain family, member 1B
ENSMUSG00000053825	75.5616	1.40789	0.255617	5.50783	3.63274e-08	1.36747e-06	Ppfia2	327814	protein tyrosine phosphatase, receptor type, f polypeptide (PTPRF), interacting protein (liprin), alpha 2
ENSMUSG00000002602	9314.48	-0.348933	0.0633621	-5.50697	3.65053e-08	1.37113e-06	Axl	26362	AXL receptor tyrosine kinase
ENSMUSG00000039701	267.738	0.747165	0.135713	5.50546	3.68204e-08	1.37991e-06	Usp53	99526	ubiquitin specific peptidase 53
ENSMUSG00000043004	140.114	0.872035	0.158418	5.50463	3.69936e-08	1.38335e-06	Gng2	14702	guanine nucleotide binding protein (G protein), gamma 2
ENSMUSG00000028211	435.497	1.34648	0.244771	5.50097	3.77707e-08	1.4093e-06	Trp53inp1	60599	transformation related protein 53 inducible nuclear protein 1
ENSMUSG00000043664	37.3698	1.85936	0.338134	5.49889	3.82199e-08	1.42294e-06	Tmem221	434325	transmembrane protein 221
ENSMUSG00000029380	141.94	-1.18137	0.215014	-5.49439	3.92057e-08	1.45644e-06	Cxcl1	14825	chemokine (C-X-C motif) ligand 1
ENSMUSG00000020044	35596.9	-0.532032	0.0969642	-5.48689	4.09074e-08	1.51634e-06	Timp3	21859	tissue inhibitor of metalloproteinase 3
ENSMUSG00000020826	36.8012	-1.92312	0.350934	-5.47999	4.25349e-08	1.57206e-06	Nos2	18126	nitric oxide synthase 2, inducible
ENSMUSG00000028654	44.5094	-1.49096	0.272086	-5.47974	4.25957e-08	1.57206e-06	Mycl	16918	v-myc myelocytomatosis viral oncogene homolog, lung carcinoma derived (avian)
ENSMUSG00000050014	1211.11	-0.514758	0.0939965	-5.47635	4.34181e-08	1.59893e-06	Apol10b	328561	apolipoprotein L 10B
ENSMUSG00000035397	517.117	-0.645007	0.117884	-5.47155	4.46116e-08	1.63933e-06	Klf16	118445	Kruppel-like factor 16
ENSMUSG00000030559	127.733	0.97664	0.178561	5.46949	4.51326e-08	1.65489e-06	Rab38	72433	RAB38, member RAS oncogene family
ENSMUSG00000028980	2176.94	0.629737	0.115351	5.45931	4.77995e-08	1.74891e-06	H6pd	100198	hexose-6-phosphate dehydrogenase (glucose 1-dehydrogenase)
ENSMUSG00000037348	216.381	1.06946	0.195923	5.45855	4.80044e-08	1.75263e-06	Paqr7	71904	progestin and adipoQ receptor family member VII
ENSMUSG00000024042	422.454	0.688392	0.126191	5.45515	4.89306e-08	1.78261e-06	Sik1	17691	salt inducible kinase 1
ENSMUSG00000031903	622.97	0.890943	0.163379	5.45324	4.94604e-08	1.79805e-06	Pla2g15	192654	phospholipase A2, group XV
ENSMUSG00000028937	1591.53	-0.511238	0.0939529	-5.44142	5.28561e-08	1.91739e-06	Acot7	70025	acyl-CoA thioesterase 7
ENSMUSG00000023942	2338.78	-0.542663	0.0998256	-5.43611	5.44574e-08	1.96707e-06	Slc29a1	63959	solute carrier family 29 (nucleoside transporters), member 1
ENSMUSG00000028163	1527.54	-0.461125	0.0848239	-5.43626	5.44111e-08	1.96707e-06	Nfkb1	18033	nuclear factor of kappa light polypeptide gene enhancer in B cells 1, p105
ENSMUSG00000021260	181.516	0.984561	0.181359	5.42881	5.67317e-08	2.04487e-06	Hhipl1	214305	hedgehog interacting protein-like 1
ENSMUSG00000020964	2430.5	0.48208	0.0888296	5.42701	5.73047e-08	2.06115e-06	Sel1l	20338	sel-1 suppressor of lin-12-like (C. elegans)
ENSMUSG00000038587	914.539	1.14363	0.211004	5.41997	5.96106e-08	2.13955e-06	Akap12	83397	A kinase (PRKA) anchor protein (gravin) 12
ENSMUSG00000031169	90.503	1.05874	0.195728	5.40925	6.32903e-08	2.25258e-06	Porcn	53627	porcupine homolog (Drosophila)
ENSMUSG00000031824	236.576	0.893004	0.165066	5.40998	6.30316e-08	2.25258e-06	6430548M08Rik	234797	RIKEN cDNA 6430548M08 gene
ENSMUSG00000036390	214.813	-0.75148	0.138913	-5.40971	6.31258e-08	2.25258e-06	Gadd45a	13197	growth arrest and DNA-damage-inducible 45 alpha
ENSMUSG00000058624	623.676	1.02769	0.189975	5.40961	6.31612e-08	2.25258e-06	Gda	14544	guanine deaminase
ENSMUSG00000002565	23.3987	-1.75481	0.324716	-5.40415	6.51175e-08	2.31276e-06	Scin	20259	scinderin
ENSMUSG00000027955	1590.68	0.70492	0.130608	5.3972	6.76872e-08	2.39901e-06	Fam198b	68659	family with sequence similarity 198, member B
ENSMUSG00000034320	598.308	0.656099	0.12163	5.39424	6.8816e-08	2.43394e-06	Slc26a2	13521	solute carrier family 26 (sulfate transporter), member 2
ENSMUSG00000027562	124.741	1.54907	0.287492	5.38821	7.11615e-08	2.51166e-06	Car2	12349	carbonic anhydrase 2
ENSMUSG00000027800	3371.68	-0.832939	0.15475	-5.3825	7.34603e-08	2.58742e-06	Tm4sf1	17112	transmembrane 4 superfamily member 1
ENSMUSG00000033207	23.0398	1.68529	0.313212	5.38065	7.42163e-08	2.60863e-06	Mamdc2	71738	MAM domain containing 2
ENSMUSG00000038417	471.242	0.522742	0.0972871	5.37319	7.73578e-08	2.71344e-06	Fig4	103199	FIG4 homolog (S. cerevisiae)
ENSMUSG00000049100	31.44	1.50054	0.279529	5.36812	7.95628e-08	2.78503e-06	Pcdh10	18526	protocadherin 10
ENSMUSG00000033898	101.002	1.19708	0.223197	5.36336	8.16901e-08	2.85361e-06	Cfhr2	545366	complement factor H-related 2
ENSMUSG00000017929	1396.57	-0.43292	0.08074	-5.3619	8.23508e-08	2.86489e-06	B4galt5	56336	UDP-Gal:betaGlcNAc beta 1,4-galactosyltransferase, polypeptide 5
ENSMUSG00000031642	744.818	0.461708	0.086105	5.36215	8.22373e-08	2.86489e-06	Sh3rf1	59009	SH3 domain containing ring finger 1
ENSMUSG00000060519	898.087	-0.711772	0.132869	-5.35696	8.46345e-08	2.93832e-06	Tor3a	30935	torsin family 3, member A
ENSMUSG00000000881	421.321	0.652846	0.121907	5.35528	8.54233e-08	2.95965e-06	Dlg3	53310	discs, large homolog 3 (Drosophila)
ENSMUSG00000034485	841.308	-0.546795	0.102143	-5.35321	8.64069e-08	2.98764e-06	Uaca	72565	uveal autoantigen with coiled-coil domains and ankyrin repeats
ENSMUSG00000027395	500.455	-0.533943	0.0998426	-5.34784	8.90087e-08	3.07134e-06	Polr1b	20017	polymerase (RNA) I polypeptide B
ENSMUSG00000061540	4.27145	2.14817	0.40185	5.34569	9.00732e-08	3.10177e-06	Orm2	18406	orosomucoid 2
ENSMUSG00000020122	1700.07	0.551473	0.10332	5.33754	9.42152e-08	3.23784e-06	Egfr	13649	epidermal growth factor receptor
ENSMUSG00000026640	406.842	0.809573	0.1519	5.32964	9.84089e-08	3.37513e-06	Plxna2	18845	plexin A2
ENSMUSG00000024620	2253.85	-0.441871	0.0829446	-5.3273	9.96817e-08	3.41189e-06	Pdgfrb	18596	platelet derived growth factor receptor, beta polypeptide
ENSMUSG00000020077	445.773	1.06702	0.200511	5.32152	1.02906e-07	3.51516e-06	Srgn	19073	serglycin
ENSMUSG00000032547	2760.39	0.639518	0.120334	5.31453	1.06933e-07	3.64538e-06	Ryk	20187	receptor-like tyrosine kinase
ENSMUSG00000097316	26.1571	1.55092	0.292366	5.30471	1.1285e-07	3.83938e-06	Gm10516	100038712	predicted gene 10516
ENSMUSG00000016194	4.25063	2.03396	0.383601	5.30227	1.14372e-07	3.88338e-06	Hsd11b1	15483	hydroxysteroid 11-beta dehydrogenase 1
ENSMUSG00000000126	145.319	0.964872	0.182053	5.29994	1.15844e-07	3.9255e-06	Wnt9a	216795	wingless-type MMTV integration site family, member 9A
ENSMUSG00000062661	831.235	-0.642292	0.121235	-5.29791	1.17138e-07	3.96147e-06	Ncs1	14299	neuronal calcium sensor 1
ENSMUSG00000021948	963.748	-0.535094	0.101054	-5.2951	1.18949e-07	4.0147e-06	Prkcd	18753	protein kinase C, delta
ENSMUSG00000033706	1432.04	-0.558051	0.105552	-5.28696	1.24367e-07	4.18925e-06	Smyd5	232187	SET and MYND domain containing 5
ENSMUSG00000037465	666.135	-0.681936	0.129108	-5.28189	1.27855e-07	4.2982e-06	Klf10	21847	Kruppel-like factor 10
ENSMUSG00000020741	1804.54	-0.527189	0.0998743	-5.27853	1.30228e-07	4.36932e-06	Cluh	74148	clustered mitochondria (cluA/CLU1) homolog
ENSMUSG00000024395	36.3415	1.37864	0.261287	5.27634	1.31792e-07	4.40704e-06	Lims2	225341	LIM and senescent cell antigen like domains 2
ENSMUSG00000035673	895.15	-0.676292	0.128177	-5.27623	1.31871e-07	4.40704e-06	Sbno2	216161	strawberry notch homolog 2 (Drosophila)
ENSMUSG00000027630	1050.95	0.783408	0.1485	5.27548	1.32408e-07	4.4163e-06	Tbl1xr1	81004	transducin (beta)-like 1X-linked receptor 1
ENSMUSG00000055491	2124.92	-0.531213	0.100848	-5.26746	1.38326e-07	4.60464e-06	Pprc1	226169	peroxisome proliferative activated receptor, gamma, coactivator-related 1
ENSMUSG00000029378	54.3956	-1.53263	0.291163	-5.26383	1.41088e-07	4.68738e-06	Areg	11839	amphiregulin
ENSMUSG00000024277	799.637	0.396984	0.0755473	5.25478	1.48205e-07	4.91421e-06	Mapre2	212307	microtubule-associated protein, RP/EB family, member 2
ENSMUSG00000044475	336.585	0.753246	0.143533	5.24788	1.53859e-07	5.09175e-06	Ascc1	69090	activating signal cointegrator 1 complex subunit 1
ENSMUSG00000034220	1051.5	-0.787572	0.150108	-5.24671	1.54839e-07	5.10712e-06	Gpc1	14733	glypican 1
ENSMUSG00000045679	323.328	0.682109	0.13001	5.24661	1.54925e-07	5.10712e-06	Pqlc3	217430	PQ loop repeat containing
ENSMUSG00000080888	281.902	1.05782	0.201706	5.24436	1.56824e-07	5.15969e-06	NA	NA	NA
ENSMUSG00000082724	290.054	1.03975	0.198331	5.24253	1.58391e-07	5.19114e-06	NA	NA	NA
ENSMUSG00000091897	26.522	1.59389	0.304022	5.24269	1.58248e-07	5.19114e-06	Gm17019	66773	predicted gene 17019
ENSMUSG00000017707	3693.07	0.67874	0.129544	5.23946	1.61047e-07	5.268e-06	Serinc3	26943	serine incorporator 3
ENSMUSG00000027669	924.658	-0.529992	0.101184	-5.23791	1.62403e-07	5.30214e-06	Gnb4	14696	guanine nucleotide binding protein (G protein), beta 4
ENSMUSG00000028456	76.0717	1.19349	0.227972	5.23526	1.64756e-07	5.36865e-06	Unc13b	22249	unc-13 homolog B (C. elegans)
ENSMUSG00000044447	2115.03	0.40194	0.0768194	5.23227	1.67444e-07	5.44579e-06	Dock5	68813	dedicator of cytokinesis 5
ENSMUSG00000013415	88.281	0.973346	0.186042	5.23185	1.67818e-07	5.44751e-06	Igf2bp1	140486	insulin-like growth factor 2 mRNA binding protein 1
ENSMUSG00000032349	1542.48	0.727548	0.139257	5.2245	1.74623e-07	5.65757e-06	Elovl5	68801	ELOVL family member 5, elongation of long chain fatty acids (yeast)
ENSMUSG00000029461	1686.14	0.37257	0.0713891	5.21887	1.80022e-07	5.8214e-06	Fam168a	319604	family with sequence similarity 168, member A
ENSMUSG00000014361	92.7463	0.930296	0.178325	5.21686	1.81978e-07	5.87345e-06	Mertk	17289	c-mer proto-oncogene tyrosine kinase
ENSMUSG00000063727	69.3964	-1.17171	0.22471	-5.21433	1.84478e-07	5.94285e-06	Tnfrsf11b	18383	tumor necrosis factor receptor superfamily, member 11b (osteoprotegerin)
ENSMUSG00000022136	2605.92	0.602837	0.115626	5.21367	1.85143e-07	5.95299e-06	Dnajc3	100037258	DnaJ (Hsp40) homolog, subfamily C, member 3
ENSMUSG00000038354	21.4482	1.70299	0.32686	5.21015	1.88686e-07	6.05542e-06	Ankrd35	213121	ankyrin repeat domain 35
ENSMUSG00000021403	83.7234	-1.05707	0.202915	-5.20942	1.89428e-07	6.06777e-06	Serpinb9b	20706	serine (or cysteine) peptidase inhibitor, clade B, member 9b
ENSMUSG00000023043	25.2465	-1.57459	0.302282	-5.20899	1.89873e-07	6.07058e-06	Krt18	16668	keratin 18
ENSMUSG00000035049	959.283	-0.685756	0.131765	-5.20437	1.94652e-07	6.20315e-06	Rrp12	107094	ribosomal RNA processing 12 homolog (S. cerevisiae)
ENSMUSG00000050578	215.653	1.11777	0.214779	5.20428	1.94751e-07	6.20315e-06	Mmp13	17386	matrix metallopeptidase 13
ENSMUSG00000028896	997.241	-0.644175	0.123896	-5.19931	2.00033e-07	6.35946e-06	Rcc1	100088	regulator of chromosome condensation 1
ENSMUSG00000040463	6767.81	-0.45064	0.0867493	-5.19475	2.05e-07	6.50522e-06	Mybbp1a	18432	MYB binding protein (P160) 1a
ENSMUSG00000044162	652.243	-0.798519	0.153797	-5.19203	2.08014e-07	6.58854e-06	Tnip3	414084	TNFAIP3 interacting protein 3
ENSMUSG00000075701	840.299	0.476655	0.0918227	5.19103	2.09131e-07	6.61157e-06	Vimp	109815	VCP-interacting membrane protein
ENSMUSG00000014786	193.608	-0.76947	0.148373	-5.18603	2.14821e-07	6.77884e-06	Slc9a5	277973	solute carrier family 9 (sodium/hydrogen exchanger), member 5
ENSMUSG00000037071	5277.84	0.346999	0.0669569	5.18241	2.19032e-07	6.89891e-06	Scd1	20249	stearoyl-Coenzyme A desaturase 1
ENSMUSG00000046223	800.586	-0.596782	0.115208	-5.18006	2.21816e-07	6.97364e-06	Plaur	18793	plasminogen activator, urokinase receptor
ENSMUSG00000022964	582.948	0.524991	0.101373	5.17882	2.23292e-07	7.00707e-06	Tmem50b	77975	transmembrane protein 50B
ENSMUSG00000026315	174.745	0.718694	0.138859	5.17573	2.27026e-07	7.1111e-06	Serpinb8	20725	serine (or cysteine) peptidase inhibitor, clade B, member 8
ENSMUSG00000041559	186.489	1.09258	0.211192	5.1734	2.29874e-07	7.18705e-06	Fmod	14264	fibromodulin
ENSMUSG00000022793	439.701	0.501869	0.0970513	5.17117	2.32634e-07	7.25999e-06	B4galt4	56375	UDP-Gal:betaGlcNAc beta 1,4-galactosyltransferase, polypeptide 4
ENSMUSG00000032666	814.706	0.603403	0.116812	5.1656	2.39672e-07	7.46589e-06	1700025G04Rik	69399	RIKEN cDNA 1700025G04 gene
ENSMUSG00000031666	463.512	0.519986	0.100685	5.16446	2.4114e-07	7.47049e-06	Rbl2	19651	retinoblastoma-like 2
ENSMUSG00000052397	7014.47	0.588301	0.113904	5.16486	2.4062e-07	7.47049e-06	Ezr	22350	ezrin
ENSMUSG00000090093	347.484	0.773434	0.149756	5.16464	2.40902e-07	7.47049e-06	NA	NA	NA
ENSMUSG00000062960	15.6052	1.80505	0.349624	5.16282	2.43259e-07	7.52243e-06	Kdr	16542	kinase insert domain protein receptor
ENSMUSG00000050910	793.414	-0.548635	0.106314	-5.1605	2.46295e-07	7.60246e-06	Cdr2l	237988	cerebellar degeneration-related protein 2-like
ENSMUSG00000002233	2550.01	-0.372798	0.0722649	-5.15877	2.48581e-07	7.65909e-06	Rhoc	11853	ras homolog gene family, member C
ENSMUSG00000024912	583.054	-1.09884	0.213155	-5.15511	2.53484e-07	7.796e-06	Fosl1	14283	fos-like antigen 1
ENSMUSG00000019528	545.307	0.470247	0.0912621	5.1527	2.56757e-07	7.8824e-06	Gyg	27357	glycogenin
ENSMUSG00000041959	5694.05	0.379913	0.0738043	5.14758	2.63869e-07	8.08611e-06	S100a10	20194	S100 calcium binding protein A10 (calpactin)
ENSMUSG00000020773	846.787	-1.03795	0.202289	-5.131	2.882e-07	8.81579e-06	Trim47	217333	tripartite motif-containing 47
ENSMUSG00000046080	123.695	-0.972952	0.190115	-5.11769	3.09295e-07	9.44406e-06	Clec9a	232414	C-type lectin domain family 9, member a
ENSMUSG00000026608	585.09	-0.450192	0.0880174	-5.11481	3.14063e-07	9.57242e-06	Kctd3	226823	potassium channel tetramerisation domain containing 3
ENSMUSG00000038170	2717.13	0.480399	0.0939387	5.11397	3.15461e-07	9.59781e-06	Pde4dip	83679	phosphodiesterase 4D interacting protein (myomegalin)
ENSMUSG00000026796	3817.65	-0.496735	0.0971446	-5.11335	3.16488e-07	9.61182e-06	Fam129b	227737	family with sequence similarity 129, member B
ENSMUSG00000024986	174.762	-0.801036	0.156778	-5.10938	3.23216e-07	9.79865e-06	Hhex	15242	hematopoietically expressed homeobox
ENSMUSG00000034394	401.644	-1.03211	0.202315	-5.10149	3.36992e-07	1.01799e-05	Lif	16878	leukemia inhibitory factor
ENSMUSG00000055835	228.118	0.611526	0.119872	5.1015	3.36964e-07	1.01799e-05	Zfp1	22640	zinc finger protein 1
ENSMUSG00000047139	751.854	1.3585	0.266471	5.09811	3.43067e-07	1.0345e-05	Cd24a	12484	CD24a antigen
ENSMUSG00000030064	2132.87	0.534666	0.104915	5.09619	3.46552e-07	1.04316e-05	Frmd4b	232288	FERM domain containing 4B
ENSMUSG00000004098	287.593	-0.961346	0.188791	-5.09213	3.54067e-07	1.06389e-05	Col5a3	53867	collagen, type V, alpha 3
ENSMUSG00000019082	334.189	-0.614676	0.120799	-5.08844	3.6102e-07	1.08142e-05	Slc25a22	68267	solute carrier family 25 (mitochondrial carrier, glutamate), member 22
ENSMUSG00000050627	396.956	0.599214	0.117762	5.08836	3.61174e-07	1.08142e-05	Gpd1l	333433	glycerol-3-phosphate dehydrogenase 1-like
ENSMUSG00000029844	137.81	0.781048	0.153532	5.0872	3.63396e-07	1.08616e-05	Hoxa1	15394	homeobox A1
ENSMUSG00000066406	1200.43	0.342857	0.0674704	5.08159	3.7428e-07	1.11672e-05	Akap13	75547	A kinase (PRKA) anchor protein 13
ENSMUSG00000024335	4949.12	-0.453228	0.0892855	-5.07616	3.85135e-07	1.14709e-05	Brd2	14312	bromodomain containing 2
ENSMUSG00000067049	144.336	-0.783881	0.154568	-5.07143	3.94838e-07	1.17393e-05	Unc93a	381058	unc-93 homolog A (C. elegans)
ENSMUSG00000032010	96.1845	0.986949	0.194667	5.06992	3.97978e-07	1.1812e-05	Usp2	53376	ubiquitin specific peptidase 2
ENSMUSG00000005968	235.44	0.701541	0.13862	5.0609	4.17287e-07	1.23635e-05	Tuft1	22156	tuftelin 1
ENSMUSG00000020889	94.4253	-1.08618	0.214816	-5.0563	4.27461e-07	1.26429e-05	Nr1d1	217166	nuclear receptor subfamily 1, group D, member 1
ENSMUSG00000001053	130.492	-1.12079	0.2219	-5.05088	4.39771e-07	1.29843e-05	N4bp3	212706	NEDD4 binding protein 3
ENSMUSG00000067297	154.133	-1.2289	0.243379	-5.04934	4.43344e-07	1.30671e-05	Ifit1bl2	112419	interferon induced protein with tetratricopeptide repeats 1B like 2
ENSMUSG00000022186	2991.17	0.388282	0.0769166	5.04809	4.46246e-07	1.31299e-05	Oxct1	67041	3-oxoacid CoA transferase 1
ENSMUSG00000049775	18310.1	0.855301	0.16986	5.03532	4.7704e-07	1.40116e-05	Tmsb4x	19241	thymosin, beta 4, X chromosome
ENSMUSG00000026988	335.747	0.595606	0.118685	5.01838	5.21087e-07	1.52789e-05	Wdsub1	72137	WD repeat, SAM and U-box domain containing 1
ENSMUSG00000020400	1726.11	-0.589631	0.117555	-5.01579	5.28168e-07	1.54332e-05	Tnip1	57783	TNFAIP3 interacting protein 1
ENSMUSG00000041439	233.269	0.664036	0.132387	5.01587	5.27935e-07	1.54332e-05	Mfsd6	98682	major facilitator superfamily domain containing 6
ENSMUSG00000064120	615.659	0.80914	0.161419	5.01268	5.3678e-07	1.56579e-05	Mocs1	56738	molybdenum cofactor synthesis 1
ENSMUSG00000038816	552.59	0.597091	0.119131	5.01205	5.38544e-07	1.56824e-05	Ctnnal1	54366	catenin (cadherin associated protein), alpha-like 1
ENSMUSG00000034422	3886.09	-0.512844	0.102432	-5.00668	5.53778e-07	1.60435e-05	Parp14	547253	poly (ADP-ribose) polymerase family, member 14
ENSMUSG00000062901	355.87	0.867111	0.17319	5.00669	5.53729e-07	1.60435e-05	Klhl24	75785	kelch-like 24
ENSMUSG00000062908	577.015	0.466053	0.093076	5.00724	5.52175e-07	1.60435e-05	Acadm	11364	acyl-Coenzyme A dehydrogenase, medium chain
ENSMUSG00000053137	396.128	-0.684496	0.136746	-5.00559	5.56912e-07	1.61068e-05	Mapk11	19094	mitogen-activated protein kinase 11
ENSMUSG00000052516	230.346	-0.990407	0.1979	-5.0046	5.59794e-07	1.61626e-05	Robo2	268902	roundabout homolog 2 (Drosophila)
ENSMUSG00000094932	372.103	0.649378	0.129936	4.99767	5.80271e-07	1.67254e-05	Gm11007	100504325	predicted gene 11007
ENSMUSG00000021253	1268.93	0.489962	0.0980671	4.99619	5.84738e-07	1.68256e-05	Tgfb3	21809	transforming growth factor, beta 3
ENSMUSG00000027075	144.506	0.800705	0.160358	4.99322	5.93795e-07	1.70353e-05	Slc43a1	72401	solute carrier family 43, member 1
ENSMUSG00000038279	2166.78	-0.531661	0.106478	-4.99315	5.94032e-07	1.70353e-05	Nop2	110109	NOP2 nucleolar protein
ENSMUSG00000034818	33.6153	1.50503	0.30175	4.98766	6.11139e-07	1.74963e-05	Celf5	319586	CUGBP, Elav-like family member 5
ENSMUSG00000027544	125.184	0.806238	0.161705	4.98585	6.16911e-07	1.76318e-05	Nfatc2	18019	nuclear factor of activated T cells, cytoplasmic, calcineurin dependent 2
ENSMUSG00000046623	428.798	-0.548821	0.110392	-4.97158	6.64081e-07	1.89481e-05	Gjb4	14621	gap junction protein, beta 4
ENSMUSG00000032724	293.055	-0.841177	0.169272	-4.96937	6.71723e-07	1.9134e-05	Abtb2	99382	ankyrin repeat and BTB (POZ) domain containing 2
ENSMUSG00000083170	229.26	1.07171	0.215681	4.96895	6.73157e-07	1.91427e-05	NA	NA	NA
ENSMUSG00000044701	13.0819	-1.80559	0.36393	-4.96138	6.99953e-07	1.98714e-05	Il27	246779	interleukin 27
ENSMUSG00000031367	696.284	1.35258	0.272688	4.96016	7.04358e-07	1.99631e-05	Ap1s2	108012	adaptor-related protein complex 1, sigma 2 subunit
ENSMUSG00000043639	104.05	-0.865782	0.174961	-4.94844	7.481e-07	2.11675e-05	Rbm20	73713	RNA binding motif protein 20
ENSMUSG00000021057	1310.8	0.798045	0.161298	4.94764	7.51177e-07	2.12192e-05	Akap5	238276	A kinase (PRKA) anchor protein 5
ENSMUSG00000021624	233.81	-0.745155	0.150973	-4.93568	7.98706e-07	2.24674e-05	Cd180	17079	CD180 antigen
ENSMUSG00000028906	1193.99	0.467443	0.0947097	4.93553	7.99333e-07	2.24674e-05	Epb41	269587	erythrocyte membrane protein band 4.1
ENSMUSG00000050064	156.162	0.837399	0.169664	4.93564	7.98867e-07	2.24674e-05	Zfp697	242109	zinc finger protein 697
ENSMUSG00000034641	109.387	-0.988167	0.200458	-4.92954	8.24214e-07	2.31284e-05	Cd300ld	217305	CD300 molecule-like family member d
ENSMUSG00000037242	8077.29	-0.381064	0.0773212	-4.92833	8.29372e-07	2.32347e-05	Clic4	29876	chloride intracellular channel 4 (mitochondrial)
ENSMUSG00000069720	26.5575	1.53335	0.311318	4.92535	8.42076e-07	2.35518e-05	4930572O03Rik	381715	spermatogenesis associated glutamate (E)-rich protein pseudogene
ENSMUSG00000002603	980.244	-0.633343	0.12871	-4.92071	8.62297e-07	2.40777e-05	Tgfb1	21803	transforming growth factor, beta 1
ENSMUSG00000039542	2133.78	0.480739	0.097762	4.91744	8.7684e-07	2.44435e-05	Ncam1	17967	neural cell adhesion molecule 1
ENSMUSG00000006642	26.7253	1.49967	0.305037	4.91636	8.81673e-07	2.4538e-05	Tcf23	69852	transcription factor 23
ENSMUSG00000039232	175.648	-0.807678	0.164497	-4.91	9.10762e-07	2.53061e-05	Stx11	74732	syntaxin 11
ENSMUSG00000033629	736.976	0.497905	0.101504	4.90525	9.33065e-07	2.58834e-05	Hacd3	57874	3-hydroxyacyl-CoA dehydratase 3
ENSMUSG00000042284	130.263	0.858156	0.175002	4.90369	9.4054e-07	2.60482e-05	Itga1	109700	integrin alpha 1
ENSMUSG00000015222	110.133	1.06408	0.217157	4.90007	9.58017e-07	2.6489e-05	Map2	17756	microtubule-associated protein 2
ENSMUSG00000031217	2631.69	0.53299	0.108913	4.8937	9.89575e-07	2.73171e-05	Efnb1	13641	ephrin B1
ENSMUSG00000026355	3028.34	-0.329381	0.0673399	-4.89131	1.00166e-06	2.76059e-05	Mcm6	17219	minichromosome maintenance deficient 6 (MIS5 homolog, S. pombe) (S. cerevisiae)
ENSMUSG00000040562	774.448	0.537356	0.110025	4.88394	1.03985e-06	2.86119e-05	Gstm2	14863	glutathione S-transferase, mu 2
ENSMUSG00000038214	494.902	-0.582938	0.119404	-4.88207	1.04978e-06	2.88383e-05	Bend3	331623	BEN domain containing 3
ENSMUSG00000023484	18.6782	1.62822	0.334386	4.86929	1.12003e-06	3.07184e-05	Prph	19132	peripherin
ENSMUSG00000036599	620.369	0.634565	0.130332	4.86883	1.12259e-06	3.0739e-05	Chst12	59031	carbohydrate sulfotransferase 12
ENSMUSG00000014077	1783.56	0.381797	0.0784221	4.86849	1.12453e-06	3.07425e-05	Chp1	56398	calcineurin-like EF hand protein 1
ENSMUSG00000027030	880.014	0.539795	0.110992	4.86338	1.15399e-06	3.14971e-05	Stk39	53416	serine/threonine kinase 39
ENSMUSG00000066842	21.4046	1.76249	0.362603	4.86068	1.16984e-06	3.18787e-05	Hmcn1	545370	hemicentin 1
ENSMUSG00000022261	1283.39	0.797414	0.164113	4.85893	1.18023e-06	3.21101e-05	Sdc2	15529	syndecan 2
ENSMUSG00000022346	1801.59	-0.825411	0.17004	-4.85421	1.20869e-06	3.28318e-05	Myc	17869	myelocytomatosis oncogene
ENSMUSG00000091694	112.623	-1.2231	0.25204	-4.85279	1.21739e-06	3.29628e-05	Apol11b	328563	apolipoprotein L 11b
ENSMUSG00000097222	53.3765	1.38805	0.28602	4.85299	1.21615e-06	3.29628e-05	1010001N08Rik	68434	RIKEN cDNA 1010001N08 gene
ENSMUSG00000021703	629.089	0.573359	0.118171	4.85193	1.22263e-06	3.30519e-05	Serinc5	218442	serine incorporator 5
ENSMUSG00000039202	2300.49	0.344882	0.0711607	4.84651	1.25649e-06	3.38059e-05	Abhd2	54608	abhydrolase domain containing 2
ENSMUSG00000041695	25.3023	1.45477	0.300139	4.84699	1.2535e-06	3.38059e-05	Kcnj2	16518	potassium inwardly-rectifying channel, subfamily J, member 2
ENSMUSG00000053897	158.979	0.779548	0.160847	4.84653	1.25637e-06	3.38059e-05	Slc39a8	67547	solute carrier family 39 (metal ion transporter), member 8
ENSMUSG00000048040	247.606	0.846611	0.17485	4.84193	1.28584e-06	3.45406e-05	Arxes2	76976	adipocyte-related X-chromosome expressed sequence 2
ENSMUSG00000078532	222.454	-0.691369	0.142973	-4.83564	1.32715e-06	3.5594e-05	Nkain1	67149	Na+/K+ transporting ATPase interacting 1
ENSMUSG00000078862	415.242	0.670854	0.13886	4.83116	1.35738e-06	3.63475e-05	Gm14391	665001	predicted gene 14391
ENSMUSG00000002732	263.106	0.721389	0.14939	4.8289	1.37293e-06	3.67058e-05	Fkbp7	14231	FK506 binding protein 7
ENSMUSG00000029594	667.597	-0.535046	0.11083	-4.82763	1.38164e-06	3.68807e-05	Rbm19	74111	RNA binding motif protein 19
ENSMUSG00000028766	32.6005	1.71577	0.355695	4.8237	1.40919e-06	3.7557e-05	Alpl	11647	alkaline phosphatase, liver/bone/kidney
ENSMUSG00000041556	332.87	1.03866	0.21539	4.82221	1.41979e-06	3.77801e-05	Fbxo2	230904	F-box protein 2
ENSMUSG00000040703	143.857	0.864698	0.179383	4.82039	1.43275e-06	3.80653e-05	Cyp2s1	74134	cytochrome P450, family 2, subfamily s, polypeptide 1
ENSMUSG00000023992	162.401	1.1971	0.248601	4.81533	1.46958e-06	3.89829e-05	Trem2	83433	triggering receptor expressed on myeloid cells 2
ENSMUSG00000094475	372.038	0.641521	0.133494	4.80562	1.5427e-06	4.08588e-05	Gm11007	100504325	predicted gene 11007
ENSMUSG00000057098	42.6321	1.24477	0.259093	4.80434	1.55264e-06	4.10579e-05	Ebf1	13591	early B cell factor 1
ENSMUSG00000042331	1949.5	-0.44613	0.0929119	-4.80164	1.57371e-06	4.15504e-05	Specc1	432572	sperm antigen with calponin homology and coiled-coil domains 1
ENSMUSG00000032733	415.993	0.531367	0.110674	4.80119	1.57725e-06	4.15792e-05	Snx33	235406	sorting nexin 33
ENSMUSG00000024921	749.881	0.566605	0.118109	4.79731	1.6081e-06	4.23267e-05	Smarca2	67155	SWI/SNF related, matrix associated, actin dependent regulator of chromatin, subfamily a, member 2
ENSMUSG00000022237	102.444	-0.747839	0.156078	-4.79145	1.65583e-06	4.35156e-05	Ankrd33b	67434	ankyrin repeat domain 33B
ENSMUSG00000054404	48.7992	-1.1243	0.235134	-4.78153	1.73963e-06	4.56472e-05	Slfn5	327978	schlafen 5
ENSMUSG00000020019	122.092	0.86143	0.180203	4.78032	1.75014e-06	4.58521e-05	Ntn4	57764	netrin 4
ENSMUSG00000021750	19.4246	1.673	0.350015	4.77978	1.75484e-06	4.59043e-05	Fam107a	268709	family with sequence similarity 107, member A
ENSMUSG00000089762	299.463	-0.91288	0.191158	-4.77553	1.79235e-06	4.68136e-05	Ier5l	72500	immediate early response 5-like
ENSMUSG00000000131	1407.78	-0.354791	0.0744596	-4.76488	1.8897e-06	4.92802e-05	Xpo6	74204	exportin 6
ENSMUSG00000029377	208.14	-1.1034	0.231745	-4.76129	1.92361e-06	5.00875e-05	Ereg	13874	epiregulin
ENSMUSG00000037852	2162.39	0.367209	0.0771517	4.75957	1.94004e-06	5.04381e-05	Cpe	12876	carboxypeptidase E
ENSMUSG00000048534	11.1232	1.85081	0.389066	4.75707	1.96427e-06	5.09899e-05	Amica1	270152	adhesion molecule, interacts with CXADR antigen 1
ENSMUSG00000045658	154.367	1.0458	0.220111	4.75123	2.02188e-06	5.24053e-05	Pid1	98496	phosphotyrosine interaction domain containing 1
ENSMUSG00000024424	416.852	-0.671715	0.141658	-4.7418	2.11826e-06	5.48198e-05	Ttc39c	72747	tetratricopeptide repeat domain 39C
ENSMUSG00000039943	225.476	0.903974	0.190864	4.73621	2.17752e-06	5.62675e-05	Plcb4	18798	phospholipase C, beta 4
ENSMUSG00000028525	161.818	-0.78311	0.165372	-4.73545	2.18567e-06	5.63374e-05	Pde4b	18578	phosphodiesterase 4B, cAMP specific
ENSMUSG00000048402	176.643	0.830335	0.175349	4.73534	2.18686e-06	5.63374e-05	Gli2	14633	GLI-Kruppel family member GLI2
ENSMUSG00000015377	66.8248	-0.971001	0.205165	-4.73278	2.21464e-06	5.6898e-05	Dennd6b	69440	DENN/MADD domain containing 6B
ENSMUSG00000035877	264.892	0.670571	0.141688	4.73272	2.21533e-06	5.6898e-05	Zhx3	320799	zinc fingers and homeoboxes 3
ENSMUSG00000008035	1777.71	0.402939	0.0852251	4.72793	2.26816e-06	5.8167e-05	Mid1ip1	68041	Mid1 interacting protein 1 (gastrulation specific G12-like (zebrafish))
ENSMUSG00000024737	342.036	-0.839861	0.17766	-4.72734	2.2748e-06	5.82493e-05	Slc15a3	65221	solute carrier family 15, member 3
ENSMUSG00000035517	460.565	-0.574865	0.121671	-4.72474	2.30414e-06	5.89118e-05	Tdrd7	100121	tudor domain containing 7
ENSMUSG00000068245	491.464	-1.00632	0.213021	-4.72402	2.31223e-06	5.90296e-05	Phf11d	219132	PHD finger protein 11D
ENSMUSG00000030352	1744.44	-0.497794	0.105409	-4.72252	2.32941e-06	5.9379e-05	Tspan9	109246	tetraspanin 9
ENSMUSG00000053175	396.928	-0.718512	0.1522	-4.72083	2.3488e-06	5.97834e-05	Bcl3	12051	B cell leukemia/lymphoma 3
ENSMUSG00000022861	29.6553	1.38781	0.294115	4.7186	2.37468e-06	6.03516e-05	Dgkg	110197	diacylglycerol kinase, gamma
ENSMUSG00000048218	74.1185	-0.883136	0.187568	-4.70835	2.49725e-06	6.3372e-05	Amigo2	105827	adhesion molecule with Ig like domain 2
ENSMUSG00000039242	623.772	0.595556	0.126508	4.70764	2.506e-06	6.3499e-05	B3galnt2	97884	UDP-GalNAc:betaGlcNAc beta 1,3-galactosaminyltransferase, polypeptide 2
ENSMUSG00000033732	4329.44	-0.345772	0.0734592	-4.70699	2.51402e-06	6.36073e-05	Sf3b3	101943	splicing factor 3b, subunit 3
ENSMUSG00000032363	243.538	-0.713711	0.151666	-4.70581	2.52861e-06	6.38812e-05	Adamts7	108153	a disintegrin-like and metallopeptidase (reprolysin type) with thrombospondin type 1 motif, 7
ENSMUSG00000034459	2078.57	-0.877487	0.186533	-4.7042	2.54861e-06	6.42908e-05	Ifit1	15957	interferon-induced protein with tetratricopeptide repeats 1
ENSMUSG00000026669	605.37	-0.468925	0.0997963	-4.69882	2.61667e-06	6.59097e-05	Mcm10	70024	minichromosome maintenance deficient 10 (S. cerevisiae)
ENSMUSG00000036478	1480.22	-0.573878	0.122191	-4.69656	2.64586e-06	6.65462e-05	Btg1	12226	B cell translocation gene 1, anti-proliferative
ENSMUSG00000025083	594.552	0.593131	0.126306	4.696	2.653e-06	6.66273e-05	Afap1l2	226250	actin filament associated protein 1-like 2
ENSMUSG00000027984	964.314	0.427613	0.0910712	4.69537	2.66131e-06	6.67372e-05	Hadh	15107	hydroxyacyl-Coenzyme A dehydrogenase
ENSMUSG00000048787	312.452	0.668886	0.142512	4.69354	2.68514e-06	6.72354e-05	Dcun1d3	233805	DCN1, defective in cullin neddylation 1, domain containing 3 (S. cerevisiae)
ENSMUSG00000026974	601.306	-0.409579	0.0873374	-4.68962	2.73719e-06	6.84378e-05	Zmynd19	67187	zinc finger, MYND domain containing 19
ENSMUSG00000022469	197.326	-0.979408	0.209084	-4.68428	2.80952e-06	7.01429e-05	Rapgef3	223864	Rap guanine nucleotide exchange factor (GEF) 3
ENSMUSG00000031189	87.1687	1.07091	0.228916	4.67819	2.89425e-06	7.21522e-05	Aff2	14266	AF4/FMR2 family, member 2
ENSMUSG00000043613	29.4341	1.52324	0.325793	4.67547	2.93277e-06	7.30053e-05	Mmp3	17392	matrix metallopeptidase 3
ENSMUSG00000024074	1673.08	0.513073	0.109762	4.67442	2.94781e-06	7.32723e-05	Crim1	50766	cysteine rich transmembrane BMP regulator 1 (chordin like)
ENSMUSG00000018593	39783.3	0.310793	0.0666042	4.66627	3.06721e-06	7.61288e-05	Sparc	20692	secreted acidic cysteine rich glycoprotein
ENSMUSG00000090394	95.1447	0.959611	0.20588	4.66102	3.14647e-06	7.79819e-05	4930523C07Rik	67647	RIKEN cDNA 4930523C07 gene
ENSMUSG00000031976	880.784	-0.426619	0.0917803	-4.64826	3.34749e-06	8.28431e-05	Urb2	382038	URB2 ribosome biogenesis 2 homolog (S. cerevisiae)
ENSMUSG00000029070	1297.64	0.443043	0.0953825	4.64491	3.40227e-06	8.40762e-05	Mxra8	74761	matrix-remodelling associated 8
ENSMUSG00000032232	271.752	-0.612194	0.131919	-4.64066	3.47291e-06	8.5697e-05	Cgnl1	68178	cingulin-like 1
ENSMUSG00000005397	1448.63	-0.449843	0.097196	-4.62821	3.68848e-06	9.08843e-05	Nid1	18073	nidogen 1
ENSMUSG00000072188	26.2209	1.41825	0.306589	4.6259	3.72972e-06	9.17672e-05	Gm10354	100503549	predicted gene 10354
ENSMUSG00000056596	18.8193	1.56725	0.339294	4.61916	3.85291e-06	9.46611e-05	Trnp1	69539	TMF1-regulated nuclear protein 1
ENSMUSG00000035105	224.909	-0.626985	0.135762	-4.61826	3.86975e-06	9.49375e-05	Egln3	112407	egl-9 family hypoxia-inducible factor 3
ENSMUSG00000071311	4.97835	-1.85351	0.401492	-4.61654	3.90184e-06	9.55867e-05	Gpr31b	436440	G protein-coupled receptor 31, D17Leh66b region
ENSMUSG00000059325	136.171	0.994489	0.215478	4.61526	3.92595e-06	9.60388e-05	Hopx	74318	HOP homeobox
ENSMUSG00000060716	92.124	-0.828729	0.17963	-4.61354	3.95872e-06	9.67009e-05	Plekhh1	211945	pleckstrin homology domain containing, family H (with MyTH4 domain) member 1
ENSMUSG00000022901	134.831	-0.745657	0.161675	-4.61207	3.98673e-06	9.72452e-05	Cd86	12524	CD86 antigen
ENSMUSG00000050234	18.323	-1.44289	0.31322	-4.60663	4.09238e-06	9.9679e-05	Gja4	14612	gap junction protein, alpha 4
ENSMUSG00000041540	125.431	0.833462	0.180981	4.60525	4.11967e-06	0.0001002	Sox5	20678	SRY (sex determining region Y)-box 5
ENSMUSG00000073678	128.669	0.93107	0.202248	4.6036	4.15243e-06	0.000100852	Pgap1	241062	post-GPI attachment to proteins 1
ENSMUSG00000039316	121.495	-0.837999	0.18208	-4.60236	4.17732e-06	0.000101312	Rftn1	76438	raftlin lipid raft linker 1
ENSMUSG00000031340	77.2742	1.1314	0.246093	4.59746	4.2768e-06	0.000103577	Gabre	14404	gamma-aminobutyric acid (GABA) A receptor, subunit epsilon
ENSMUSG00000004044	12686.6	0.358213	0.0779326	4.59645	4.29757e-06	0.000103931	Ptrf	19285	polymerase I and transcript release factor
ENSMUSG00000027327	365.705	-0.696542	0.151795	-4.58869	4.46044e-06	0.000107568	1700037H04Rik	67326	RIKEN cDNA 1700037H04 gene
ENSMUSG00000040152	10641.3	-0.712917	0.155364	-4.58868	4.46063e-06	0.000107568	Thbs1	21825	thrombospondin 1
ENSMUSG00000042515	834.225	0.883618	0.192714	4.58513	4.53694e-06	0.000109253	Mum1l1	245631	melanoma associated antigen (mutated) 1-like 1
ENSMUSG00000027878	2865.84	-0.308769	0.067349	-4.58461	4.54826e-06	0.000109371	Notch2	18129	notch 2
ENSMUSG00000026730	146.652	0.687243	0.149926	4.58387	4.56442e-06	0.000109604	Pter	19212	phosphotriesterase related
ENSMUSG00000024349	995.368	-0.420931	0.0918508	-4.58277	4.58867e-06	0.000110031	Tmem173	72512	transmembrane protein 173
ENSMUSG00000020034	127.294	0.9684	0.211369	4.58156	4.61524e-06	0.000110512	Tcp11l2	216198	t-complex 11 (mouse) like 2
ENSMUSG00000031549	7.97102	-1.79232	0.391782	-4.57478	4.76721e-06	0.00011399	Ido2	209176	indoleamine 2,3-dioxygenase 2
ENSMUSG00000025403	4821.2	-0.434465	0.0950199	-4.57236	4.82269e-06	0.000115154	Shmt2	108037	serine hydroxymethyltransferase 2 (mitochondrial)
ENSMUSG00000056174	572.97	0.702112	0.153598	4.5711	4.85169e-06	0.000115684	Col8a2	329941	collagen, type VIII, alpha 2
ENSMUSG00000006717	200.003	0.547396	0.11987	4.56659	4.95713e-06	0.000118033	Acot13	66834	acyl-CoA thioesterase 13
ENSMUSG00000032402	1474.36	-0.33229	0.0727923	-4.56491	4.99709e-06	0.000118754	Smad3	17127	SMAD family member 3
ENSMUSG00000033960	1899.17	0.39595	0.0867413	4.56473	5.00142e-06	0.000118754	9430020K01Rik	240185	RIKEN cDNA 9430020K01 gene
ENSMUSG00000007805	187.196	-0.787925	0.172993	-4.55466	5.24709e-06	0.000124413	Twist2	13345	twist basic helix-loop-helix transcription factor 2
ENSMUSG00000026358	80.9115	-1.12237	0.246568	-4.55197	5.31458e-06	0.000125838	Rgs1	50778	regulator of G-protein signaling 1
ENSMUSG00000010609	213.766	0.646104	0.141991	4.5503	5.357e-06	0.000126489	Psen2	19165	presenilin 2
ENSMUSG00000042659	107.814	-0.856512	0.188222	-4.55055	5.35071e-06	0.000126489	Arrdc4	66412	arrestin domain containing 4
ENSMUSG00000022814	1187.43	-0.373206	0.0820372	-4.54923	5.38432e-06	0.000126958	Umps	22247	uridine monophosphate synthetase
ENSMUSG00000043067	2376.79	-0.519194	0.114205	-4.54615	5.46364e-06	0.00012865	Dpy19l1	244745	dpy-19-like 1 (C. elegans)
ENSMUSG00000034295	66.9172	-0.860158	0.189658	-4.53532	5.75164e-06	0.000135243	Fhod3	225288	formin homology 2 domain containing 3
ENSMUSG00000029765	62.3405	1.20899	0.266646	4.53405	5.78631e-06	0.00013587	Plxna4	243743	plexin A4
ENSMUSG00000029470	267.016	-0.62103	0.137001	-4.53302	5.81473e-06	0.000136149	P2rx4	18438	purinergic receptor P2X, ligand-gated ion channel 4
ENSMUSG00000032375	196.103	0.763631	0.16847	4.53274	5.82226e-06	0.000136149	Aph1b	208117	anterior pharynx defective 1b homolog (C. elegans)
ENSMUSG00000033152	228.483	0.686223	0.151391	4.53278	5.82137e-06	0.000136149	Podxl2	319655	podocalyxin-like 2
ENSMUSG00000042367	1198.5	-0.519362	0.114592	-4.53225	5.83579e-06	0.000136278	Gjb3	14620	gap junction protein, beta 3
ENSMUSG00000004446	919.514	-0.438555	0.0967918	-4.53091	5.87293e-06	0.000136957	Bid	12122	BH3 interacting domain death agonist
ENSMUSG00000055612	712.169	-0.418367	0.0923444	-4.5305	5.88434e-06	0.000137035	Cdca7	66953	cell division cycle associated 7
ENSMUSG00000022876	33.4937	1.46739	0.323971	4.52939	5.91538e-06	0.000137569	Samsn1	67742	SAM domain, SH3 domain and nuclear localization signals, 1
ENSMUSG00000032411	902.886	0.565093	0.124785	4.52852	5.9398e-06	0.000137948	Tfdp2	211586	transcription factor Dp 2
ENSMUSG00000044948	712.421	-0.677683	0.14976	-4.52513	6.03571e-06	0.000139984	Itprip	414801	inositol 1,4,5-triphosphate receptor interacting protein
ENSMUSG00000039470	626.312	0.882697	0.19522	4.52156	6.13861e-06	0.000142176	Zdhhc2	70546	zinc finger, DHHC domain containing 2
ENSMUSG00000018143	360.278	-0.489192	0.108249	-4.51911	6.20991e-06	0.000143436	Mafk	17135	v-maf musculoaponeurotic fibrosarcoma oncogene family, protein K (avian)
ENSMUSG00000027173	117.952	0.826601	0.182911	4.51914	6.20912e-06	0.000143436	Depdc7	211896	DEP domain containing 7
ENSMUSG00000021990	916.511	-0.361226	0.0799672	-4.51718	6.26683e-06	0.000144554	Spata13	219140	spermatogenesis associated 13
ENSMUSG00000040151	1313.47	0.565632	0.125249	4.51606	6.30016e-06	0.000145126	Hs2st1	23908	heparan sulfate 2-O-sulfotransferase 1
ENSMUSG00000032714	1128.82	-0.482204	0.106793	-4.51531	6.32237e-06	0.00014544	Syde1	71709	synapse defective 1, Rho GTPase, homolog 1 (C. elegans)
ENSMUSG00000055435	1762.68	0.895257	0.198312	4.51438	6.35008e-06	0.00014588	Maf	17132	avian musculoaponeurotic fibrosarcoma (v-maf) AS42 oncogene homolog
ENSMUSG00000083199	636.268	-0.446434	0.0989571	-4.51139	6.44042e-06	0.000147755	NA	NA	NA
ENSMUSG00000032470	1079.21	0.452159	0.100328	4.50682	6.58079e-06	0.000150772	Mras	17532	muscle and microspikes RAS
ENSMUSG00000039246	195.639	0.649711	0.144194	4.50581	6.61206e-06	0.000151284	Lyplal1	226791	lysophospholipase-like 1
ENSMUSG00000032578	88.3235	-0.900326	0.199855	-4.50491	6.64017e-06	0.000151723	Cish	12700	cytokine inducible SH2-containing protein
ENSMUSG00000048126	219.542	-0.787521	0.174955	-4.50127	6.75481e-06	0.000154135	Col6a3	12835	collagen, type VI, alpha 3
ENSMUSG00000006360	3044.61	0.906419	0.201397	4.50065	6.77449e-06	0.000154376	Crip1	12925	cysteine-rich protein 1 (intestinal)
ENSMUSG00000032487	1474.6	-0.990168	0.220021	-4.50034	6.7845e-06	0.000154397	Ptgs2	19225	prostaglandin-endoperoxide synthase 2
ENSMUSG00000078875	571.869	0.605098	0.134912	4.48513	7.28679e-06	0.000165606	NA	NA	NA
ENSMUSG00000053318	209.405	-0.666111	0.148638	-4.48143	7.41441e-06	0.000168281	Slamf8	74748	SLAM family member 8
ENSMUSG00000033219	21.0667	1.53796	0.343217	4.481	7.42931e-06	0.000168394	Gm9758	381714	predicted gene 9758
ENSMUSG00000025746	18.4075	-1.61952	0.361544	-4.47947	7.48296e-06	0.000169384	Il6	16193	interleukin 6
ENSMUSG00000014329	3321.29	0.480452	0.107397	4.47361	7.69114e-06	0.000173865	Bicc1	83675	bicaudal C homolog 1 (Drosophila)
ENSMUSG00000001986	68.5219	0.929839	0.208092	4.46841	7.88023e-06	0.000177666	Gria3	53623	glutamate receptor, ionotropic, AMPA3 (alpha 3)
ENSMUSG00000035735	478.141	-0.565435	0.126536	-4.46857	7.87433e-06	0.000177666	Dagla	269060	diacylglycerol lipase, alpha
ENSMUSG00000083068	23.4059	1.54996	0.346954	4.46733	7.92029e-06	0.000178333	NA	NA	NA
ENSMUSG00000034570	3.62619	1.78051	0.398696	4.46584	7.97566e-06	0.000179341	Inpp5j	170835	inositol polyphosphate 5-phosphatase J
ENSMUSG00000074903	252.544	0.595548	0.133434	4.46323	8.07318e-06	0.000181294	NA	NA	NA
ENSMUSG00000095648	288.335	0.58086	0.130403	4.45433	8.41564e-06	0.000188735	NA	NA	NA
ENSMUSG00000026479	140.238	0.840632	0.189273	4.44137	8.93882e-06	0.00019994	Lamc2	16782	laminin, gamma 2
ENSMUSG00000051495	1228.69	-0.332758	0.0749218	-4.4414	8.9374e-06	0.00019994	Irf2bp2	270110	interferon regulatory factor 2 binding protein 2
ENSMUSG00000031273	1218.29	0.573169	0.129102	4.43965	9.01069e-06	0.000201282	Col4a6	94216	collagen, type IV, alpha 6
ENSMUSG00000041642	666.253	-0.610227	0.137476	-4.43879	9.04649e-06	0.000201816	Kif21b	16565	kinesin family member 21B
ENSMUSG00000033083	158.405	0.628224	0.141556	4.43798	9.08063e-06	0.000202312	Tbc1d4	210789	TBC1 domain family, member 4
ENSMUSG00000055148	188.697	0.72156	0.162647	4.43636	9.14929e-06	0.000203575	Klf2	16598	Kruppel-like factor 2 (lung)
ENSMUSG00000062542	318.333	-0.615338	0.138744	-4.43507	9.20431e-06	0.000204531	Syt9	60510	synaptotagmin IX
ENSMUSG00000083111	274.665	0.952528	0.215229	4.42565	9.61529e-06	0.000213384	NA	NA	NA
ENSMUSG00000017386	758.572	-0.575983	0.130233	-4.4227	9.74744e-06	0.000216034	Traf4	22032	TNF receptor associated factor 4
ENSMUSG00000084858	185.66	1.11963	0.253352	4.41926	9.90417e-06	0.000219222	NA	NA	NA
ENSMUSG00000025272	44.5404	1.25127	0.28321	4.41817	9.95413e-06	0.000220041	Tro	56191	trophinin
ENSMUSG00000036887	101.182	1.14583	0.259564	4.41444	1.01272e-05	0.000223575	C1qa	12259	complement component 1, q subcomponent, alpha polypeptide
ENSMUSG00000082389	48.8428	0.946671	0.214847	4.40625	1.05177e-05	0.000231894	NA	NA	NA
ENSMUSG00000004562	1258.57	-0.592321	0.134465	-4.40504	1.05766e-05	0.000232892	Arhgef40	268739	Rho guanine nucleotide exchange factor (GEF) 40
ENSMUSG00000019841	676.439	0.64872	0.147307	4.40388	1.06334e-05	0.000233839	Rev3l	19714	REV3-like, catalytic subunit of DNA polymerase zeta RAD54 like (S. cerevisiae)
ENSMUSG00000040907	42.5139	1.32711	0.301459	4.4023	1.07111e-05	0.000235243	Atp1a3	232975	ATPase, Na+/K+ transporting, alpha 3 polypeptide
ENSMUSG00000030494	165.956	0.65875	0.149756	4.39883	1.08834e-05	0.000238717	Rhpn2	52428	rhophilin, Rho GTPase binding protein 2
ENSMUSG00000078899	982.294	0.673809	0.153203	4.39813	1.09185e-05	0.000239179	Gm14430	627914	predicted gene 14430
ENSMUSG00000042985	1403.65	0.685778	0.156092	4.39342	1.11582e-05	0.000244114	Upk3b	100647	uroplakin 3B
ENSMUSG00000063506	219.068	-0.673852	0.153564	-4.3881	1.14345e-05	0.000249837	Arhgap22	239027	Rho GTPase activating protein 22
ENSMUSG00000071637	251.83	0.68356	0.15581	4.38713	1.14854e-05	0.000250626	NA	NA	NA
ENSMUSG00000020057	480.908	-0.487966	0.111242	-4.38655	1.15163e-05	0.000250979	Dram1	71712	DNA-damage regulated autophagy modulator 1
ENSMUSG00000019122	336.171	0.918262	0.209359	4.38607	1.15418e-05	0.000251212	Ccl9	20308	chemokine (C-C motif) ligand 9
ENSMUSG00000025574	1121.96	-0.583021	0.132956	-4.38506	1.15955e-05	0.000252058	Tk1	21877	thymidine kinase 1
ENSMUSG00000043895	636.08	-0.604738	0.13794	-4.38406	1.16487e-05	0.000252891	S1pr2	14739	sphingosine-1-phosphate receptor 2
ENSMUSG00000050395	11.5038	-1.62645	0.371115	-4.38261	1.17267e-05	0.000254258	Tnfsf15	326623	tumor necrosis factor (ligand) superfamily, member 15
ENSMUSG00000002997	1057.93	-0.790278	0.180338	-4.38221	1.17482e-05	0.000254399	Prkar2b	19088	protein kinase, cAMP dependent regulatory, type II beta
ENSMUSG00000052539	792.739	0.549264	0.125373	4.38103	1.18122e-05	0.000255459	Magi3	99470	membrane associated guanylate kinase, WW and PDZ domain containing 3
ENSMUSG00000002847	49.4508	-1.07902	0.246342	-4.38016	1.18594e-05	0.000256153	Pla1a	85031	phospholipase A1 member A
ENSMUSG00000017715	1024.61	-0.752029	0.171702	-4.37986	1.18757e-05	0.000256181	Pgs1	74451	phosphatidylglycerophosphate synthase 1
ENSMUSG00000036896	183.543	0.915881	0.209197	4.37808	1.19732e-05	0.000257955	C1qc	12262	complement component 1, q subcomponent, C chain
ENSMUSG00000072945	3.23476	1.70234	0.389709	4.36823	1.25258e-05	0.000269519	Ripply1	622473	ripply1 homolog (zebrafish)
ENSMUSG00000030659	480.698	0.571668	0.131201	4.35719	1.31742e-05	0.000283112	Nucb2	53322	nucleobindin 2
ENSMUSG00000046731	371.363	-0.568677	0.130537	-4.35646	1.32184e-05	0.000283702	Kctd11	216858	potassium channel tetramerisation domain containing 11
ENSMUSG00000046186	1200	0.603122	0.138561	4.35274	1.34444e-05	0.000288188	Cd109	235505	CD109 antigen
ENSMUSG00000036856	887.176	0.609575	0.140104	4.35086	1.35604e-05	0.000290309	Wnt4	22417	wingless-type MMTV integration site family, member 4
ENSMUSG00000078867	303.803	0.60761	0.139942	4.34188	1.41271e-05	0.000302061	NA	NA	NA
ENSMUSG00000060568	141.709	-0.769	0.177175	-4.34035	1.42256e-05	0.000303784	Fam78b	226610	family with sequence similarity 78, member B
ENSMUSG00000096956	378.087	0.540253	0.124521	4.33866	1.43353e-05	0.000305742	Snhg18	100616095	small nucleolar RNA host gene 18
ENSMUSG00000026628	250.542	-1.07012	0.246759	-4.33671	1.44633e-05	0.000307748	Atf3	11910	activating transcription factor 3
ENSMUSG00000051022	70.719	1.11467	0.257034	4.33667	1.44656e-05	0.000307748	Hs3st1	15476	heparan sulfate (glucosamine) 3-O-sulfotransferase 1
ENSMUSG00000027111	1133.13	-0.511704	0.118022	-4.33568	1.45312e-05	0.000308756	Itga6	16403	integrin alpha 6
ENSMUSG00000029641	51.5953	1.00867	0.233028	4.32855	1.50092e-05	0.000318515	Rasl11a	68895	RAS-like, family 11, member A
ENSMUSG00000022265	1300.27	-0.514459	0.118878	-4.32762	1.50727e-05	0.000319063	Ank	11732	progressive ankylosis
ENSMUSG00000045103	75.6601	1.1495	0.265614	4.32771	1.50666e-05	0.000319063	Dmd	13405	dystrophin, muscular dystrophy
ENSMUSG00000038967	102.786	1.00562	0.232451	4.32616	1.51731e-05	0.000320789	Pdk2	18604	pyruvate dehydrogenase kinase, isoenzyme 2
ENSMUSG00000028173	3606.31	0.463616	0.107174	4.32584	1.51949e-05	0.000320849	Wls	68151	wntless homolog (Drosophila)
ENSMUSG00000082838	146.197	-0.792408	0.183242	-4.32437	1.52966e-05	0.000322596	NA	NA	NA
ENSMUSG00000045095	559.48	0.611383	0.141453	4.32216	1.54509e-05	0.000325446	Magi1	14924	membrane associated guanylate kinase, WW and PDZ domain containing 1
ENSMUSG00000032216	17702.7	0.28624	0.0662348	4.32159	1.54912e-05	0.00032589	Nedd4	17999	neural precursor cell expressed, developmentally down-regulated 4
ENSMUSG00000022512	18.6713	1.44308	0.334252	4.31733	1.57929e-05	0.000331827	Cldn1	12737	claudin 1
ENSMUSG00000004798	888.862	0.419984	0.0973712	4.31323	1.60889e-05	0.000337629	Ulk2	29869	unc-51 like kinase 2
ENSMUSG00000026819	213.028	-0.660864	0.153382	-4.30861	1.64286e-05	0.000343907	Slc25a25	227731	solute carrier family 25 (mitochondrial carrier, phosphate carrier), member 25
ENSMUSG00000070867	181.073	0.833075	0.193341	4.30884	1.6411e-05	0.000343907	Trabd2b	666048	TraB domain containing 2B
ENSMUSG00000045382	3.5662	1.70584	0.396029	4.30736	1.65215e-05	0.000345425	Cxcr4	12767	chemokine (C-X-C motif) receptor 4
ENSMUSG00000030156	38.6817	-1.21899	0.283679	-4.29707	1.73072e-05	0.000361407	Cd69	12515	CD69 antigen
ENSMUSG00000038615	5238.65	-0.316316	0.0736564	-4.29448	1.75106e-05	0.000365207	Nfe2l1	18023	nuclear factor, erythroid derived 2,-like 1
ENSMUSG00000097848	7.83102	1.73661	0.404667	4.29145	1.77509e-05	0.000369764	Gm807	328320	predicted gene 807
ENSMUSG00000048537	2324.3	-0.475967	0.110944	-4.29017	1.78539e-05	0.000371453	Phldb1	102693	pleckstrin homology-like domain, family B, member 1
ENSMUSG00000023039	21.9441	1.4534	0.339314	4.28334	1.84105e-05	0.000382564	Krt7	110310	keratin 7
ENSMUSG00000024588	1141.18	0.433987	0.101423	4.27899	1.87747e-05	0.000389656	Fech	14151	ferrochelatase
ENSMUSG00000018809	288.697	0.648977	0.151978	4.27021	1.95289e-05	0.00040432	Smyd4	319822	SET and MYND domain containing 4
ENSMUSG00000025869	839.768	-0.414009	0.0969522	-4.27024	1.9526e-05	0.00040432	Nop16	28126	NOP16 nucleolar protein
ENSMUSG00000004609	55.8984	1.27472	0.298556	4.26962	1.95808e-05	0.000404901	Cd33	12489	CD33 antigen
ENSMUSG00000020484	2054.85	0.370289	0.0867584	4.26805	1.97189e-05	0.000406766	Xbp1	22433	X-box binding protein 1
ENSMUSG00000026816	521.301	-0.433247	0.101509	-4.26806	1.97179e-05	0.000406766	Gtf3c5	70239	general transcription factor IIIC, polypeptide 5
ENSMUSG00000036867	280.147	0.553634	0.129837	4.26408	2.00729e-05	0.000413565	Smad6	17130	SMAD family member 6
ENSMUSG00000020929	3029.37	-0.309027	0.0725021	-4.26231	2.02326e-05	0.00041635	Eftud2	20624	elongation factor Tu GTP binding domain containing 2
ENSMUSG00000010755	1916.73	-0.382338	0.0897562	-4.25974	2.04667e-05	0.000420658	Cars	27267	cysteinyl-tRNA synthetase
ENSMUSG00000032089	145.76	-0.899344	0.211245	-4.25735	2.06863e-05	0.000424657	Il10ra	16154	interleukin 10 receptor, alpha
ENSMUSG00000041859	2264.99	-0.460699	0.108223	-4.25694	2.07245e-05	0.000424928	Mcm3	17215	minichromosome maintenance deficient 3 (S. cerevisiae)
ENSMUSG00000057880	55.8284	1.15591	0.271863	4.25181	2.12047e-05	0.000434249	Abat	268860	4-aminobutyrate aminotransferase
ENSMUSG00000029036	812.481	-0.473002	0.11133	-4.24864	2.15068e-05	0.000439905	Atad3a	108888	ATPase family, AAA domain containing 3A
ENSMUSG00000020250	2808.25	-0.380448	0.089559	-4.24802	2.15669e-05	0.000440086	Txnrd1	50493	thioredoxin reductase 1
ENSMUSG00000073530	97.7563	0.845316	0.198991	4.24801	2.15675e-05	0.000440086	Pappa2	23850	pappalysin 2
ENSMUSG00000044807	197.725	0.757319	0.178498	4.24273	2.20813e-05	0.00045003	Zfp354c	30944	zinc finger protein 354C
ENSMUSG00000032643	729.709	-0.456828	0.107841	-4.23612	2.27419e-05	0.000462936	Fhl3	14201	four and a half LIM domains 3
ENSMUSG00000078866	499.06	0.795888	0.187948	4.23463	2.28931e-05	0.000465281	Gm14420	628308	predicted gene 14420
ENSMUSG00000078891	136.694	0.884952	0.208989	4.23444	2.29119e-05	0.000465281	NA	NA	NA
ENSMUSG00000021756	5039.98	-0.307074	0.0725615	-4.23191	2.31719e-05	0.0004696	Il6st	16195	interleukin 6 signal transducer
ENSMUSG00000053338	4.43558	1.69984	0.401679	4.23183	2.31799e-05	0.0004696	Tarm1	245126	T cell-interacting, activating receptor on myeloid cells 1
ENSMUSG00000059890	965.652	0.394454	0.0932554	4.22983	2.33873e-05	0.000473237	Ube4a	140630	ubiquitination factor E4A
ENSMUSG00000047180	57.9369	-1.10615	0.261941	-4.22289	2.41189e-05	0.00048746	Neurl3	214854	neuralized E3 ubiquitin protein ligase 3
ENSMUSG00000049511	107.007	0.996244	0.236373	4.21471	2.501e-05	0.000504868	Htr1b	15551	5-hydroxytryptamine (serotonin) receptor 1B
ENSMUSG00000028645	1885.31	-0.439248	0.104242	-4.21374	2.51171e-05	0.00050643	Slc2a1	20525	solute carrier family 2 (facilitated glucose transporter), member 1
ENSMUSG00000031930	1176.5	-0.378451	0.0898489	-4.21208	2.53027e-05	0.000509565	Wwp2	66894	WW domain containing E3 ubiquitin protein ligase 2
ENSMUSG00000070643	38.4337	-1.19942	0.284798	-4.21148	2.53704e-05	0.000510324	Sox13	20668	SRY (sex determining region Y)-box 13
ENSMUSG00000063146	805.309	-0.537491	0.127661	-4.2103	2.55033e-05	0.00051239	Clip2	269713	CAP-GLY domain containing linker protein 2
ENSMUSG00000003541	478.475	-0.92145	0.218964	-4.20823	2.57376e-05	0.000516487	Ier3	15937	immediate early response 3
ENSMUSG00000016496	629.504	-0.536959	0.127616	-4.2076	2.58096e-05	0.00051732	Cd274	60533	CD274 antigen
ENSMUSG00000037709	15.2834	1.51577	0.360744	4.2018	2.64806e-05	0.000530144	Fam13a	58909	family with sequence similarity 13, member A
ENSMUSG00000074676	110.281	-0.834084	0.198522	-4.20146	2.65199e-05	0.000530304	Foxs1	14239	forkhead box S1
ENSMUSG00000087141	195.254	0.695918	0.165699	4.19989	2.67043e-05	0.000533363	Plcxd2	433022	phosphatidylinositol-specific phospholipase C, X domain containing 2
ENSMUSG00000010461	314.046	0.88471	0.210745	4.19802	2.69262e-05	0.000537164	Eya4	14051	eyes absent 4 homolog (Drosophila)
ENSMUSG00000056133	104.53	-0.853466	0.203414	-4.19571	2.72018e-05	0.000542024	Gm9992	667055	predicted gene 9992
ENSMUSG00000025371	680.423	-0.49155	0.117183	-4.19471	2.73224e-05	0.000542609	Chmp6	208092	charged multivesicular body protein 6
ENSMUSG00000027506	624.545	0.601863	0.143483	4.19467	2.7327e-05	0.000542609	Tpd52	21985	tumor protein D52
ENSMUSG00000041313	3265.58	-0.312779	0.0745611	-4.19494	2.72943e-05	0.000542609	Slc7a1	11987	solute carrier family 7 (cationic amino acid transporter, y+ system), member 1
ENSMUSG00000006777	7.43522	1.65908	0.395677	4.19302	2.75267e-05	0.000545935	Krt23	94179	keratin 23
ENSMUSG00000079092	3937.15	-1.00011	0.238577	-4.19198	2.76534e-05	0.000547809	Prl2c2	18811	prolactin family 2, subfamily c, member 2
ENSMUSG00000019302	781.327	0.378018	0.0902648	4.18788	2.81575e-05	0.000557144	Atp6v0a1	11975	ATPase, H+ transporting, lysosomal V0 subunit A1
ENSMUSG00000030584	151.468	0.735372	0.175787	4.18332	2.87282e-05	0.000567775	Dpf1	29861	D4, zinc and double PHD fingers family 1
ENSMUSG00000032372	201.99	-0.602142	0.144048	-4.18014	2.91334e-05	0.000575113	Plscr2	18828	phospholipid scramblase 2
ENSMUSG00000031565	1171.51	-0.425387	0.101777	-4.17959	2.92037e-05	0.000575832	Fgfr1	14182	fibroblast growth factor receptor 1
ENSMUSG00000027796	38.1701	1.30727	0.312876	4.17822	2.93797e-05	0.000578629	Smad9	55994	SMAD family member 9
ENSMUSG00000038642	1209.35	0.756254	0.18104	4.17728	2.95016e-05	0.000580357	Ctss	13040	cathepsin S
ENSMUSG00000024677	44.9684	1.16704	0.279471	4.17591	2.96798e-05	0.000583187	Ms4a6b	69774	membrane-spanning 4-domains, subfamily A, member 6B
ENSMUSG00000002032	12.7565	1.53561	0.367987	4.173	3.00613e-05	0.00059	Tmem25	71687	transmembrane protein 25
ENSMUSG00000047798	60.1669	1.01409	0.243237	4.16916	3.0573e-05	0.000599352	Cd300lf	246746	CD300 antigen like family member F
ENSMUSG00000021451	237.368	-0.81729	0.196073	-4.16829	3.069e-05	0.00060095	Sema4d	20354	sema domain, immunoglobulin domain (Ig), transmembrane domain (TM) and short cytoplasmic domain, (semaphorin) 4D
ENSMUSG00000027405	2925.37	-0.426575	0.102371	-4.16695	3.087e-05	0.000603778	Nop56	67134	NOP56 ribonucleoprotein
ENSMUSG00000031748	146.441	0.605962	0.145522	4.16407	3.12626e-05	0.000610755	Gnao1	14681	guanine nucleotide binding protein, alpha O
ENSMUSG00000020810	37.0906	1.1535	0.27716	4.16188	3.15642e-05	0.000615937	Cygb	114886	cytoglobin
ENSMUSG00000015468	21.6583	1.4229	0.342083	4.15952	3.18918e-05	0.000621616	Notch4	18132	notch 4
ENSMUSG00000034993	2149.32	-0.284055	0.0683342	-4.15684	3.22677e-05	0.000627698	Vat1	26949	vesicle amine transport protein 1 homolog (T californica)
ENSMUSG00000050721	2118.26	-0.361648	0.0870022	-4.15677	3.22778e-05	0.000627698	Plekho2	102595	pleckstrin homology domain containing, family O member 2
ENSMUSG00000017830	487.228	-0.894767	0.21529	-4.15611	3.23715e-05	0.0006288	Dhx58	80861	DEXH (Asp-Glu-X-His) box polypeptide 58
ENSMUSG00000037206	93.433	1.0173	0.244836	4.15503	3.25238e-05	0.000629597	Islr	26968	immunoglobulin superfamily containing leucine-rich repeat
ENSMUSG00000037706	3560.75	0.266286	0.0640849	4.1552	3.25001e-05	0.000629597	Cd81	12520	CD81 antigen
ENSMUSG00000046719	26.1041	-1.31459	0.316355	-4.15541	3.24701e-05	0.000629597	Nxph3	104079	neurexophilin 3
ENSMUSG00000032860	53.4804	-0.969418	0.233353	-4.1543	3.26292e-05	0.000630918	P2ry2	18442	purinergic receptor P2Y, G-protein coupled 2
ENSMUSG00000031520	288.295	-0.618568	0.149012	-4.15114	3.30819e-05	0.000638943	Vegfc	22341	vascular endothelial growth factor C
ENSMUSG00000001056	1241.21	-0.493619	0.118937	-4.15027	3.32081e-05	0.000640652	Nhp2	52530	NHP2 ribonucleoprotein
ENSMUSG00000047497	202.714	0.630315	0.151911	4.14925	3.33569e-05	0.000642792	Adamts12	239337	a disintegrin-like and metallopeptidase (reprolysin type) with thrombospondin type 1 motif, 12
ENSMUSG00000031442	56.0179	1.0329	0.248955	4.14896	3.33996e-05	0.000642885	Mcf2l	17207	mcf.2 transforming sequence-like
ENSMUSG00000056592	106.199	0.864511	0.208415	4.14803	3.35347e-05	0.000644755	Zfp658	210104	zinc finger protein 658
ENSMUSG00000020486	34.061	-1.19143	0.287252	-4.1477	3.35834e-05	0.000644961	2004-09-01	18952	septin 4
ENSMUSG00000037995	91.9791	-0.876374	0.211374	-4.14608	3.38218e-05	0.000648806	Igsf9	93842	immunoglobulin superfamily, member 9
ENSMUSG00000030149	60.9754	-1.10013	0.265388	-4.14534	3.39305e-05	0.000650157	Klrk1	27007	killer cell lectin-like receptor subfamily K, member 1
ENSMUSG00000032834	694.948	-0.535274	0.129136	-4.14503	3.39765e-05	0.000650304	Pwp2	110816	PWP2 periodic tryptophan protein homolog (yeast)
ENSMUSG00000024399	20.0671	-1.44328	0.348264	-4.14422	3.40979e-05	0.000651891	Ltb	16994	lymphotoxin B
ENSMUSG00000078485	30.1014	-1.11088	0.268208	-4.14187	3.44492e-05	0.000657868	Plekhn1	231002	pleckstrin homology domain containing, family N member 1
ENSMUSG00000024937	1619.59	-0.441561	0.106772	-4.13555	3.541e-05	0.00067474	Ehbp1l1	114601	EH domain binding protein 1-like 1
ENSMUSG00000089756	413.45	0.818362	0.197885	4.13554	3.54122e-05	0.00067474	Gm8898	667962	predicted gene 8898
ENSMUSG00000022557	1472.64	-0.505573	0.122264	-4.13511	3.54782e-05	0.000675239	Bop1	12181	block of proliferation 1
ENSMUSG00000021835	1184.68	0.477802	0.115555	4.13484	3.55202e-05	0.000675281	Bmp4	12159	bone morphogenetic protein 4
ENSMUSG00000032796	19.3931	1.40868	0.340749	4.13407	3.56402e-05	0.000676804	Lama1	16772	laminin, alpha 1
ENSMUSG00000008540	769.695	0.687185	0.166507	4.12706	3.67424e-05	0.000696956	Mgst1	56615	microsomal glutathione S-transferase 1
ENSMUSG00000056427	1779.84	0.488992	0.118559	4.12447	3.71591e-05	0.000704073	Slit3	20564	slit homolog 3 (Drosophila)
ENSMUSG00000050912	1702.37	0.835804	0.202734	4.12267	3.74512e-05	0.000708817	Tmem123	71929	transmembrane protein 123
ENSMUSG00000027399	5.97142	-1.65961	0.402652	-4.1217	3.76083e-05	0.000710997	Il1a	16175	interleukin 1 alpha
ENSMUSG00000016918	315.643	-0.562399	0.13647	-4.12106	3.77133e-05	0.00071219	Sulf1	240725	sulfatase 1
ENSMUSG00000038335	1872.71	-0.375074	0.0910735	-4.11837	3.81565e-05	0.000719759	Tsr1	104662	TSR1 20S rRNA accumulation
ENSMUSG00000047712	191.824	0.69557	0.168917	4.11783	3.82449e-05	0.000720625	Ust	338362	uronyl-2-sulfotransferase
ENSMUSG00000026991	769.715	-0.444343	0.107984	-4.11489	3.87372e-05	0.000729092	Pkp4	227937	plakophilin 4
ENSMUSG00000040428	59.9016	-1.03448	0.251669	-4.11049	3.94818e-05	0.000742285	Plekha4	69217	pleckstrin homology domain containing, family A (phosphoinositide binding specific) member 4
ENSMUSG00000017002	231.924	-0.955979	0.232601	-4.10994	3.95755e-05	0.000743223	Slpi	20568	secretory leukocyte peptidase inhibitor
ENSMUSG00000060301	450.386	0.744426	0.181197	4.10838	3.98438e-05	0.000747434	2610008E11Rik	72128	RIKEN cDNA 2610008E11 gene
ENSMUSG00000002900	3571.67	-0.338856	0.0824853	-4.10808	3.9897e-05	0.000747607	Lamb1	16777	laminin B1
ENSMUSG00000024678	276.479	0.708416	0.172545	4.10568	4.03124e-05	0.000754557	Ms4a4d	66607	membrane-spanning 4-domains, subfamily A, member 4D
ENSMUSG00000043391	229.156	0.577545	0.140924	4.09827	4.16253e-05	0.000778274	2510009E07Rik	72190	RIKEN cDNA 2510009E07 gene
ENSMUSG00000029922	872.671	0.633606	0.154972	4.08853	4.3412e-05	0.000810345	Mkrn1	54484	makorin, ring finger protein, 1
ENSMUSG00000062995	280.375	0.503774	0.12322	4.0884	4.34361e-05	0.000810345	Ica1	15893	islet cell autoantigen 1
ENSMUSG00000029480	746.919	-0.445823	0.109088	-4.08682	4.37333e-05	0.000814995	Dhx37	208144	DEAH (Asp-Glu-Ala-His) box polypeptide 37
ENSMUSG00000026360	109.35	-0.840883	0.206055	-4.08087	4.48669e-05	0.000835204	Rgs2	19735	regulator of G-protein signaling 2
ENSMUSG00000039680	362.778	-0.456353	0.112002	-4.07452	4.61095e-05	0.000857395	Mrps6	121022	mitochondrial ribosomal protein S6
ENSMUSG00000078812	17301.7	-0.263058	0.0645819	-4.07326	4.63605e-05	0.000861118	Eif5a	276770	eukaryotic translation initiation factor 5A
ENSMUSG00000024736	1239.95	-0.633222	0.155519	-4.07166	4.66798e-05	0.000866102	Tmem132a	98170	transmembrane protein 132A
ENSMUSG00000006127	413.48	0.449571	0.11046	4.06999	4.7015e-05	0.000871369	Inpp5k	19062	inositol polyphosphate 5-phosphatase K
ENSMUSG00000030530	1982.04	-0.535012	0.131561	-4.06664	4.76963e-05	0.000883031	Furin	18550	furin (paired basic amino acid cleaving enzyme)
ENSMUSG00000074785	44.9508	1.05638	0.259811	4.06596	4.78342e-05	0.000884619	Plxnc1	54712	plexin C1
ENSMUSG00000028023	120.542	0.689826	0.169695	4.06508	4.80161e-05	0.000887017	Pitx2	18741	paired-like homeodomain transcription factor 2
ENSMUSG00000029730	3368	-0.326168	0.0802561	-4.0641	4.8219e-05	0.000889798	Mcm7	17220	minichromosome maintenance deficient 7 (S. cerevisiae)
ENSMUSG00000078872	121.001	0.715003	0.176137	4.05936	4.92069e-05	0.000907041	NA	NA	NA
ENSMUSG00000018076	1983.04	0.332799	0.0821144	4.05286	5.05943e-05	0.000931605	Med13l	76199	mediator complex subunit 13-like
ENSMUSG00000056692	1962.82	-0.245787	0.0607337	-4.04697	5.18853e-05	0.000954342	D17Wsu92e	224647	DNA segment, Chr 17, Wayne State University 92, expressed
ENSMUSG00000032673	177.986	0.613114	0.151546	4.04573	5.21606e-05	0.000958366	Prorsd1	67939	prolyl-tRNA synthetase domain containing 1
ENSMUSG00000032246	28.3625	1.25724	0.310898	4.04392	5.25657e-05	0.000964764	Calml4	75600	calmodulin-like 4
ENSMUSG00000035506	47.9686	0.945344	0.233948	4.04082	5.32643e-05	0.000976531	Slc12a8	171286	solute carrier family 12 (potassium/chloride transporters), member 8
ENSMUSG00000021950	2447.01	0.388334	0.0961516	4.03877	5.3733e-05	0.000984062	Anxa8	11752	annexin A8
ENSMUSG00000046807	716.922	0.547477	0.135701	4.03444	5.47326e-05	0.00100129	Lrrc75b	192734	leucine rich repeat containing 75B
ENSMUSG00000048387	271.918	0.566693	0.140504	4.03329	5.50004e-05	0.00100294	Osr1	23967	odd-skipped related 1 (Drosophila)
ENSMUSG00000073775	356.866	-0.480892	0.119226	-4.03344	5.49667e-05	0.00100294	Kti12	100087	KTI12 homolog, chromatin associated (S. cerevisiae)
ENSMUSG00000098985	417.794	-0.441162	0.109376	-4.03344	5.49663e-05	0.00100294	NA	NA	NA
ENSMUSG00000034863	357.39	-0.541434	0.134403	-4.02844	5.61491e-05	0.00102227	Ano8	382014	anoctamin 8
ENSMUSG00000039741	1089.89	-0.542408	0.134649	-4.02831	5.61804e-05	0.00102227	Bahcc1	268515	BAH domain and coiled-coil containing 1
ENSMUSG00000029787	661.842	0.638826	0.158595	4.02805	5.62426e-05	0.0010223	Avl9	78937	AVL9 homolog (S. cerevisiase)
ENSMUSG00000054693	3709.96	0.636808	0.158171	4.02607	5.67174e-05	0.00102983	Adam10	11487	a disintegrin and metallopeptidase domain 10
ENSMUSG00000025351	4843.21	-0.359857	0.0894049	-4.02502	5.69703e-05	0.00103332	Cd63	12512	CD63 antigen
ENSMUSG00000043259	157.979	0.652978	0.162279	4.0238	5.72674e-05	0.0010376	Fam13c	71721	family with sequence similarity 13, member C
ENSMUSG00000061751	318.911	-0.517736	0.128707	-4.02259	5.75614e-05	0.00104181	Kalrn	545156	kalirin, RhoGEF kinase
ENSMUSG00000019806	196.993	-0.582281	0.144865	-4.01948	5.83268e-05	0.00105454	Aig1	66253	androgen-induced 1
ENSMUSG00000071856	415.67	-0.400792	0.0997374	-4.01848	5.85757e-05	0.00105791	Mcc	328949	mutated in colorectal cancers
ENSMUSG00000045287	22.46	1.27425	0.317251	4.01656	5.9055e-05	0.00106544	Rtn4rl1	237847	reticulon 4 receptor-like 1
ENSMUSG00000025347	33.2269	-1.24085	0.308972	-4.01607	5.9176e-05	0.00106649	Mettl7b	71664	methyltransferase like 7B
ENSMUSG00000027985	116.8	-0.751936	0.187244	-4.0158	5.92452e-05	0.0010666	Lef1	16842	lymphoid enhancer binding factor 1
ENSMUSG00000035891	418.739	0.501366	0.124882	4.01471	5.9519e-05	0.0010704	Cerk	223753	ceramide kinase
ENSMUSG00000027589	327.726	0.674996	0.168159	4.01405	5.96864e-05	0.00107114	Pcmtd2	245867	protein-L-isoaspartate (D-aspartate) O-methyltransferase domain containing 2
ENSMUSG00000079029	60.4984	0.826429	0.205878	4.01418	5.96534e-05	0.00107114	Gm5662	435337	predicted gene 5662
ENSMUSG00000029591	363.306	-0.431003	0.107424	-4.01218	6.01602e-05	0.0010785	Ung	22256	uracil DNA glycosylase
ENSMUSG00000045932	1225.3	-0.551127	0.137675	-4.0031	6.2518e-05	0.00111959	Ifit2	15958	interferon-induced protein with tetratricopeptide repeats 2
ENSMUSG00000051177	119.17	0.637688	0.15941	4.00031	6.32598e-05	0.00113168	Plcb1	18795	phospholipase C, beta 1
ENSMUSG00000067818	446.634	0.725292	0.181326	3.99994	6.33577e-05	0.00113224	Myl9	98932	myosin, light polypeptide 9, regulatory
ENSMUSG00000002365	1588.66	-0.335949	0.0841507	-3.99223	6.54543e-05	0.00116847	Snx9	66616	sorting nexin 9
ENSMUSG00000041130	1041.29	-0.49676	0.124546	-3.98856	6.64753e-05	0.00118545	Zfp598	213753	zinc finger protein 598
ENSMUSG00000022003	521.916	0.428083	0.107377	3.98671	6.69946e-05	0.00119346	Slc25a30	67554	solute carrier family 25, member 30
ENSMUSG00000033460	221.037	0.597945	0.150185	3.98138	6.85164e-05	0.00121929	Armcx1	78248	armadillo repeat containing, X-linked 1
ENSMUSG00000038418	2103.29	-1.09859	0.276113	-3.97877	6.92735e-05	0.00123018	Egr1	13653	early growth response 1
ENSMUSG00000040699	942.686	-0.579519	0.145649	-3.97886	6.92456e-05	0.00123018	Limd2	67803	LIM domain containing 2
ENSMUSG00000027750	737.788	0.650446	0.163635	3.97499	7.03823e-05	0.00124857	Postn	50706	periostin, osteoblast specific factor
ENSMUSG00000028967	1138.17	0.547546	0.137837	3.97243	7.11436e-05	0.00126076	Errfi1	74155	ERBB receptor feedback inhibitor 1
ENSMUSG00000085385	225.209	-0.716033	0.18034	-3.97045	7.17358e-05	0.00126993	NA	NA	NA
ENSMUSG00000028420	107.919	0.675284	0.170132	3.96917	7.21233e-05	0.00127546	Tmem38b	52076	transmembrane protein 38B
ENSMUSG00000028542	574.907	-0.45683	0.115116	-3.96842	7.23495e-05	0.00127812	Slc6a9	14664	solute carrier family 6 (neurotransmitter transporter, glycine), member 9
ENSMUSG00000030259	1145.61	0.357852	0.0901942	3.96757	7.26088e-05	0.00128137	Rassf8	71323	Ras association (RalGDS/AF-6) domain family (N-terminal) member 8
ENSMUSG00000020601	215.092	-0.780735	0.196834	-3.96646	7.29484e-05	0.00128603	Trib2	217410	tribbles homolog 2 (Drosophila)
ENSMUSG00000091613	276.236	-0.563048	0.141967	-3.96604	7.30765e-05	0.00128695	NA	NA	NA
ENSMUSG00000037225	50.933	0.963035	0.24284	3.96572	7.31733e-05	0.00128732	Fgf2	14173	fibroblast growth factor 2
ENSMUSG00000087014	7.83541	1.58634	0.400298	3.96289	7.40473e-05	0.00130135	NA	NA	NA
ENSMUSG00000022367	957.06	-0.748433	0.18896	-3.9608	7.46991e-05	0.00131058	Has2	15117	hyaluronan synthase 2
ENSMUSG00000027808	3172.25	0.694929	0.175456	3.96071	7.47272e-05	0.00131058	Serp1	28146	stress-associated endoplasmic reticulum protein 1
ENSMUSG00000015709	527.103	0.464355	0.117358	3.95673	7.59821e-05	0.00133122	Arnt2	11864	aryl hydrocarbon receptor nuclear translocator 2
ENSMUSG00000020282	697.698	-0.60437	0.152774	-3.95596	7.62273e-05	0.00133414	Rhbdf1	13650	rhomboid family 1 (Drosophila)
ENSMUSG00000010751	281.874	-0.583108	0.147416	-3.95553	7.63664e-05	0.00133519	Tnfrsf22	79202	tumor necrosis factor receptor superfamily, member 22
ENSMUSG00000041040	623.587	0.51238	0.129554	3.95495	7.65496e-05	0.00133702	Fam117b	72750	family with sequence similarity 117, member B
ENSMUSG00000035948	3.84303	1.58743	0.401447	3.95428	7.67669e-05	0.00133944	Acss3	380660	acyl-CoA synthetase short-chain family member 3
ENSMUSG00000042363	667.341	0.726321	0.183818	3.95129	7.77295e-05	0.00135484	Lgalsl	216551	lectin, galactoside binding-like
ENSMUSG00000049047	724.071	0.489967	0.124063	3.94935	7.83639e-05	0.00136354	Armcx3	71703	armadillo repeat containing, X-linked 3
ENSMUSG00000049420	31.6766	-1.22834	0.311029	-3.94927	7.83894e-05	0.00136354	Tmem200a	77220	transmembrane protein 200A
ENSMUSG00000048756	921.281	0.28402	0.0719237	3.9489	7.85097e-05	0.00136424	Foxo3	56484	forkhead box O3
ENSMUSG00000039501	1302.05	-0.442998	0.112218	-3.94765	7.89232e-05	0.00137002	Znfx1	98999	zinc finger, NFX1-type containing 1
ENSMUSG00000030127	2042.44	-0.348349	0.0882527	-3.94717	7.90801e-05	0.00137032	Cops7a	26894	COP9 (constitutive photomorphogenic) homolog, subunit 7a (Arabidopsis thaliana)
ENSMUSG00000054027	565.228	-0.410571	0.104018	-3.9471	7.91021e-05	0.00137032	Nt5dc3	103466	5'-nucleotidase domain containing 3
ENSMUSG00000080747	44.0452	-1.5118	0.383179	-3.94542	7.96611e-05	0.0013786	NA	NA	NA
ENSMUSG00000014303	1139.94	-0.495689	0.125689	-3.94376	8.02148e-05	0.00138677	Glis2	83396	GLIS family zinc finger 2
ENSMUSG00000027298	241.96	-0.705787	0.179012	-3.94267	8.05788e-05	0.00139164	Tyro3	22174	TYRO3 protein tyrosine kinase 3
ENSMUSG00000014905	292.309	0.906319	0.229958	3.94124	8.10623e-05	0.00139857	Dnajb9	27362	DnaJ (Hsp40) homolog, subfamily B, member 9
ENSMUSG00000021814	1343.37	-0.266145	0.0675392	-3.94061	8.12762e-05	0.00140084	Anxa7	11750	annexin A7
ENSMUSG00000022246	2105.35	-0.420777	0.106849	-3.93807	8.21404e-05	0.00141302	Rai14	75646	retinoic acid induced 14
ENSMUSG00000034312	960.522	0.336849	0.0855372	3.93804	8.21493e-05	0.00141302	Iqsec1	232227	IQ motif and Sec7 domain 1
ENSMUSG00000045005	231.2	0.503909	0.128073	3.93455	8.33538e-05	0.00143229	Fzd5	14367	frizzled homolog 5 (Drosophila)
ENSMUSG00000040605	32.7352	1.04617	0.265981	3.93324	8.38097e-05	0.00143866	Bace2	56175	beta-site APP-cleaving enzyme 2
ENSMUSG00000021767	488.499	0.498236	0.126712	3.93203	8.42304e-05	0.00144297	Kat6b	54169	K(lysine) acetyltransferase 6B
ENSMUSG00000057367	525.707	0.506488	0.128809	3.93209	8.42119e-05	0.00144297	Birc2	11797	baculoviral IAP repeat-containing 2
ENSMUSG00000021595	3336.89	-0.307105	0.0782369	-3.92532	8.66143e-05	0.00148231	Nsun2	28114	NOL1/NOP2/Sun domain family member 2
ENSMUSG00000020150	175.785	0.627695	0.159962	3.92402	8.70837e-05	0.00148884	Gamt	14431	guanidinoacetate methyltransferase
ENSMUSG00000023008	1316.45	-0.412103	0.105061	-3.9225	8.76341e-05	0.00149674	Fmnl3	22379	formin-like 3
ENSMUSG00000033029	71.8953	0.727613	0.185706	3.91809	8.92539e-05	0.00152288	1700088E04Rik	27660	RIKEN cDNA 1700088E04 gene
ENSMUSG00000036955	591.992	0.349977	0.0893416	3.91729	8.95508e-05	0.00152641	Kif1bp	72320	KIF1 binding protein
ENSMUSG00000002107	904.67	0.652676	0.166633	3.91686	8.97113e-05	0.00152761	Celf2	14007	CUGBP, Elav-like family member 2
ENSMUSG00000056457	3487.14	-0.979445	0.250134	-3.91569	9.01461e-05	0.00153348	Prl2c3	18812	prolactin family 2, subfamily c, member 3
ENSMUSG00000020325	402.502	0.652451	0.166838	3.91069	9.20312e-05	0.00156398	Fstl3	83554	follistatin-like 3
ENSMUSG00000003848	869.893	-0.422938	0.108157	-3.91041	9.21391e-05	0.00156425	Nob1	67619	NIN1/RPN12 binding protein 1 homolog (S. cerevisiae)
ENSMUSG00000032690	184.024	-0.655842	0.167745	-3.90975	9.23912e-05	0.00156696	Oas2	246728	2'-5' oligoadenylate synthetase 2
ENSMUSG00000026321	151.199	0.626499	0.160346	3.90716	9.33874e-05	0.0015807	Tnfrsf11a	21934	tumor necrosis factor receptor superfamily, member 11a, NFKB activator
ENSMUSG00000056076	5790.67	-0.351299	0.0899106	-3.9072	9.33702e-05	0.0015807	Eif3b	27979	eukaryotic translation initiation factor 3, subunit B
ENSMUSG00000029576	79.8628	0.921322	0.235843	3.90651	9.36376e-05	0.00158335	Radil	231858	Ras association and DIL domains
ENSMUSG00000042506	1970.38	-0.229037	0.058656	-3.90476	9.43206e-05	0.00159331	Usp22	216825	ubiquitin specific peptidase 22
ENSMUSG00000020623	74.6899	0.835299	0.213933	3.90449	9.4426e-05	0.00159351	Map2k6	26399	mitogen-activated protein kinase kinase 6
ENSMUSG00000037275	1430.54	-0.435771	0.111638	-3.90343	9.48379e-05	0.00159887	Gemin5	216766	gem (nuclear organelle) associated protein 5
ENSMUSG00000040675	1557.26	-0.39	0.0999221	-3.90304	9.49907e-05	0.00159986	Mthfd1l	270685	methylenetetrahydrofolate dehydrogenase (NADP+ dependent) 1-like
ENSMUSG00000028101	445.352	0.404288	0.103597	3.9025	9.52045e-05	0.00160187	Pias3	229615	protein inhibitor of activated STAT 3
ENSMUSG00000021760	932.582	0.433159	0.111017	3.90174	9.55038e-05	0.00160532	Gpx8	69590	glutathione peroxidase 8 (putative)
ENSMUSG00000028690	270.513	0.586123	0.150302	3.89963	9.63391e-05	0.00161775	Mmachc	67096	methylmalonic aciduria cblC type, with homocystinuria
ENSMUSG00000022178	1134.8	-0.388837	0.099723	-3.89917	9.6524e-05	0.00161926	Ajuba	16475	ajuba LIM protein
ENSMUSG00000016319	7156.35	-0.384613	0.0986934	-3.89705	9.73735e-05	0.0016319	Slc25a5	11740	solute carrier family 25 (mitochondrial carrier, adenine nucleotide translocator), member 5
ENSMUSG00000027076	166.709	-0.638916	0.163999	-3.89586	9.78513e-05	0.00163828	Timm10	30059	translocase of inner mitochondrial membrane 10
ENSMUSG00000021087	163.779	0.559944	0.143845	3.89269	9.91405e-05	0.00165823	Rtn1	104001	reticulon 1
ENSMUSG00000018583	5458.57	-0.276488	0.0710812	-3.88974	0.00010035	0.00167681	G3bp1	27041	GTPase activating protein (SH3 domain) binding protein 1
ENSMUSG00000039191	2026.04	-0.487699	0.125424	-3.8884	0.000100906	0.00168279	Rbpj	19664	recombination signal binding protein for immunoglobulin kappa J region
ENSMUSG00000040711	2218.37	-0.309169	0.0795095	-3.88846	0.000100884	0.00168279	Sh3pxd2b	268396	SH3 and PX domains 2B
ENSMUSG00000058135	772.346	0.494009	0.127095	3.88694	0.000101516	0.00169131	Gstm1	14862	glutathione S-transferase, mu 1
ENSMUSG00000076617	207.057	-0.929206	0.239178	-3.88499	0.000102334	0.00170325	NA	NA	NA
ENSMUSG00000070594	81.7835	1.0727	0.27614	3.88462	0.000102488	0.00170415	Gm4788	214403	predicted gene 4788
ENSMUSG00000031274	3254.22	0.456602	0.117683	3.87992	0.000104491	0.00173576	Col4a5	12830	collagen, type IV, alpha 5
ENSMUSG00000009681	1257.17	-0.362401	0.0934334	-3.8787	0.000105015	0.00174275	Bcr	110279	breakpoint cluster region
ENSMUSG00000075415	994.358	-0.293909	0.0757799	-3.87846	0.000105121	0.00174282	Fnbp1	14269	formin binding protein 1
ENSMUSG00000034248	493.926	-0.675583	0.174258	-3.8769	0.000105794	0.00175226	Slc25a37	67712	solute carrier family 25, member 37
ENSMUSG00000041936	2223.28	-0.433848	0.111916	-3.87655	0.00010595	0.00175314	Agrn	11603	agrin
ENSMUSG00000003814	29712.6	0.458671	0.118467	3.87172	0.00010807	0.00178474	Calr	12317	calreticulin
ENSMUSG00000020899	1023.11	-0.421445	0.108847	-3.87189	0.000107994	0.00178474	Pfas	237823	phosphoribosylformylglycinamidine synthase (FGAR amidotransferase)
ENSMUSG00000024462	734.538	0.78813	0.203694	3.86919	0.000109196	0.00180158	Gabbr1	54393	gamma-aminobutyric acid (GABA) B receptor, 1
ENSMUSG00000025931	41.5269	0.983227	0.254172	3.86836	0.00010957	0.00180598	Paqr8	74229	progestin and adipoQ receptor family member VIII
ENSMUSG00000047963	894.371	0.58108	0.150314	3.86576	0.000110742	0.00182354	Stbd1	52331	starch binding domain 1
ENSMUSG00000037731	261.479	-0.872422	0.225716	-3.86513	0.000111032	0.00182653	Themis2	230787	thymocyte selection associated family member 2
ENSMUSG00000030621	262.039	0.491448	0.127188	3.86394	0.000111574	0.00183367	Me3	109264	malic enzyme 3, NADP(+)-dependent, mitochondrial
ENSMUSG00000002870	3651.94	-0.341481	0.0884558	-3.86047	0.00011317	0.0018581	Mcm2	17216	minichromosome maintenance deficient 2 mitotin (S. cerevisiae)
ENSMUSG00000019975	815.692	0.471411	0.122148	3.85936	0.000113686	0.00186477	Ikbip	67454	IKBKB interacting protein
ENSMUSG00000040034	479.803	-0.444927	0.115363	-3.85676	0.000114901	0.00188107	Nup43	69912	nucleoporin 43
ENSMUSG00000067150	1701.97	-0.317391	0.0822933	-3.85682	0.00011487	0.00188107	Xpo5	72322	exportin 5
ENSMUSG00000018217	1080.62	0.424768	0.110215	3.85399	0.000116206	0.00190061	Pmp22	18858	peripheral myelin protein 22
ENSMUSG00000026923	940.708	-0.495088	0.1286	-3.84982	0.000118204	0.00193142	Notch1	18128	notch 1
ENSMUSG00000030107	568.354	-0.913849	0.237403	-3.84935	0.000118431	0.00193327	Usp18	24110	ubiquitin specific peptidase 18
ENSMUSG00000020181	463.255	-0.635153	0.165167	-3.84553	0.000120294	0.00195992	Nav3	260315	neuron navigator 3
ENSMUSG00000069515	301.104	0.890497	0.231561	3.84562	0.000120246	0.00195992	Lyz1	17110	lysozyme 1
ENSMUSG00000005534	600.728	0.376702	0.0979829	3.84457	0.000120765	0.0019657	Insr	16337	insulin receptor
ENSMUSG00000029063	2769.59	-0.36769	0.0957148	-3.84151	0.000122279	0.00198844	Nadk	192185	NAD kinase
ENSMUSG00000021822	1013.35	-0.704224	0.183403	-3.83977	0.00012315	0.00200069	Plau	18792	plasminogen activator, urokinase
ENSMUSG00000091649	308.885	-0.811374	0.211357	-3.83888	0.000123598	0.00200605	Phf11b	236451	PHD finger protein 11B
ENSMUSG00000067276	59.8868	1.42443	0.3713	3.83634	0.00012488	0.00202491	Capn6	12338	calpain 6
ENSMUSG00000020941	565.959	-0.549988	0.143375	-3.83601	0.000125049	0.00202572	Map3k14	53859	mitogen-activated protein kinase kinase kinase 14
ENSMUSG00000078763	10.0121	-1.49424	0.389626	-3.83506	0.000125532	0.0020316	Slfn1	20555	schlafen 1
ENSMUSG00000000134	1080.49	-0.323634	0.0844561	-3.83198	0.000127118	0.00205531	Tfe3	209446	transcription factor E3
ENSMUSG00000008822	100.273	0.62619	0.16349	3.83014	0.00012807	0.00206874	Acyp1	66204	acylphosphatase 1, erythrocyte (common) type
ENSMUSG00000027646	1047.31	-0.308867	0.0806836	-3.82812	0.000129126	0.00208382	Src	20779	Rous sarcoma oncogene
ENSMUSG00000040659	1122.38	-0.516168	0.134863	-3.82736	0.000129523	0.00208823	Efhd2	27984	EF hand domain containing 2
ENSMUSG00000020364	59.8592	0.812526	0.212337	3.8266	0.000129927	0.00209277	Zfp354a	21408	zinc finger protein 354A
ENSMUSG00000041058	801.198	0.61941	0.16191	3.82565	0.000130426	0.0020988	Wwp1	107568	WW domain containing E3 ubiquitin protein ligase 1
ENSMUSG00000005410	2830.12	-0.488884	0.127879	-3.82302	0.000131826	0.00211933	Mcm5	17218	minichromosome maintenance deficient 5, cell division cycle 46 (S. cerevisiae)
ENSMUSG00000027428	281.932	0.481649	0.126006	3.82243	0.000132141	0.00212238	Rbbp9	26450	retinoblastoma binding protein 9
ENSMUSG00000028068	805.488	-0.48038	0.125686	-3.82207	0.000132338	0.00212354	Iqgap3	404710	IQ motif containing GTPase activating protein 3
ENSMUSG00000024052	709.928	-0.314362	0.0822839	-3.82046	0.000133205	0.00213544	Lpin2	64898	lipin 2
ENSMUSG00000028059	2794.7	-0.383219	0.100314	-3.8202	0.000133343	0.00213563	Arhgef2	16800	rho/rac guanine nucleotide exchange factor (GEF) 2
ENSMUSG00000026571	317.91	0.513737	0.134673	3.8147	0.000136349	0.00218172	Dcaf6	74106	DDB1 and CUL4 associated factor 6
ENSMUSG00000048355	125.859	0.631831	0.165662	3.81397	0.00013675	0.00218607	Arxes1	76219	adipocyte-related X-chromosome expressed sequence 1
ENSMUSG00000018446	2366.34	-0.255121	0.0669259	-3.81199	0.000137854	0.00220116	C1qbp	12261	complement component 1, q subcomponent binding protein
ENSMUSG00000031434	569.973	0.579954	0.152147	3.81181	0.000137954	0.00220116	Morc4	75746	microrchidia 4
ENSMUSG00000039994	861.876	-0.454477	0.119329	-3.80859	0.000139762	0.00222793	Timeless	21853	timeless circadian clock 1
ENSMUSG00000037211	92.9819	-0.734743	0.19293	-3.80833	0.000139907	0.00222814	Spry1	24063	sprouty homolog 1 (Drosophila)
ENSMUSG00000000708	774.275	0.386437	0.10148	3.80799	0.000140099	0.00222911	Kat2b	18519	K(lysine) acetyltransferase 2B
ENSMUSG00000021464	200.719	-0.576803	0.151496	-3.80737	0.000140451	0.00223262	Ror2	26564	receptor tyrosine kinase-like orphan receptor 2
ENSMUSG00000025762	295.01	0.639826	0.168089	3.80648	0.00014096	0.00223861	Larp1b	214048	La ribonucleoprotein domain family, member 1B
ENSMUSG00000071713	126.43	0.737084	0.193826	3.80282	0.00014306	0.00226984	Csf2rb	12983	colony stimulating factor 2 receptor, beta, low-affinity (granulocyte-macrophage)
ENSMUSG00000078877	687.673	0.615674	0.16197	3.80117	0.000144014	0.00228285	Gm14295	100039123	predicted gene 14295
ENSMUSG00000017009	5210.43	-0.269618	0.0709552	-3.79983	0.000144793	0.00229305	Sdc4	20971	syndecan 4
ENSMUSG00000090623	5.14862	1.53714	0.404704	3.79817	0.000145769	0.00230636	NA	NA	NA
ENSMUSG00000026478	4621.92	0.267079	0.0703785	3.7949	0.000147705	0.00233481	Lamc1	226519	laminin, gamma 1
ENSMUSG00000054342	472.183	-0.747609	0.197094	-3.79316	0.00014874	0.00234899	Kcnn4	16534	potassium intermediate/small conductance calcium-activated channel, subfamily N, member 4
ENSMUSG00000036188	253.106	0.4612	0.121618	3.79221	0.00014931	0.0023558	Ankmy2	217473	ankyrin repeat and MYND domain containing 2
ENSMUSG00000027995	502.824	-0.729913	0.192521	-3.79134	0.000149837	0.00236191	Tlr2	24088	toll-like receptor 2
ENSMUSG00000025156	1659	-0.369185	0.0974135	-3.78988	0.000150721	0.00237364	Gps1	209318	G protein pathway suppressor 1
ENSMUSG00000020775	786.084	-0.423426	0.111751	-3.78901	0.000151252	0.0023798	Mrpl38	60441	mitochondrial ribosomal protein L38
ENSMUSG00000006221	10.5126	1.43079	0.377816	3.78701	0.000152468	0.00239671	Hspb7	29818	heat shock protein family, member 7 (cardiovascular)
ENSMUSG00000032193	2255.96	-0.24298	0.0641866	-3.78553	0.000153384	0.00240888	Ldlr	16835	low density lipoprotein receptor
ENSMUSG00000041506	512.327	-0.640603	0.169612	-3.77687	0.000158808	0.00248947	Rrp9	27966	RRP9, small subunit (SSU) processome component, homolog (yeast)
ENSMUSG00000041645	1895.01	-0.313336	0.0829587	-3.77701	0.00015872	0.00248947	Ddx24	27225	DEAD (Asp-Glu-Ala-Asp) box polypeptide 24
ENSMUSG00000028796	2425.88	-0.423598	0.112272	-3.77297	0.000161313	0.00252639	Phc2	54383	polyhomeotic-like 2 (Drosophila)
ENSMUSG00000005667	2545.12	-0.355659	0.0943016	-3.7715	0.000162268	0.00253901	Mthfd2	17768	methylenetetrahydrofolate dehydrogenase (NAD+ dependent), methenyltetrahydrofolate cyclohydrolase
ENSMUSG00000041417	1114.09	0.446617	0.118509	3.76863	0.000164145	0.00256602	Pik3r1	18708	phosphatidylinositol 3-kinase, regulatory subunit, polypeptide 1 (p85 alpha)
ENSMUSG00000000204	201.404	-0.712661	0.189138	-3.76794	0.000164601	0.00257078	Slfn4	20558	schlafen 4
ENSMUSG00000039929	440.196	-0.465876	0.123674	-3.76697	0.000165241	0.00257841	Urb1	207932	URB1 ribosome biogenesis 1 homolog (S. cerevisiae)
ENSMUSG00000000384	1096.66	-0.464648	0.123389	-3.76571	0.000166079	0.00258491	Tbrg4	21379	transforming growth factor beta regulated gene 4
ENSMUSG00000021890	845.277	-0.404441	0.107403	-3.76565	0.000166115	0.00258491	Eaf1	74427	ELL associated factor 1
ENSMUSG00000024253	333.455	0.456323	0.121172	3.7659	0.000165948	0.00258491	Dync2li1	213575	dynein cytoplasmic 2 light intermediate chain 1
ENSMUSG00000025701	47.7285	1.263	0.335491	3.76462	0.0001668	0.00259319	Alox5	11689	arachidonate 5-lipoxygenase
ENSMUSG00000089961	6.08364	-1.52264	0.404751	-3.76192	0.000168613	0.00261898	NA	NA	NA
ENSMUSG00000028359	3.78443	1.49981	0.39875	3.76127	0.00016905	0.00262336	Orm3	18407	orosomucoid 3
ENSMUSG00000029484	3031.98	0.347703	0.0924696	3.76019	0.000169786	0.00262987	Anxa3	11745	annexin A3
ENSMUSG00000079018	399.163	0.570032	0.151589	3.76038	0.000169654	0.00262987	Ly6c1	17067	lymphocyte antigen 6 complex, locus C1
ENSMUSG00000089665	63.4772	0.899929	0.239345	3.75997	0.000169934	0.00262987	Fcor	100503924	Foxo1 corepressor
ENSMUSG00000049858	154.359	0.547469	0.145708	3.75729	0.000171762	0.00265574	Suox	211389	sulfite oxidase
ENSMUSG00000026864	21214.2	0.265627	0.0707212	3.75597	0.00017267	0.00266736	Hspa5	14828	heat shock protein 5
ENSMUSG00000041836	69.3155	-0.744361	0.198199	-3.75563	0.000172908	0.00266859	Ptpre	19267	protein tyrosine phosphatase, receptor type, E
ENSMUSG00000023951	1352.91	-0.502294	0.133791	-3.75432	0.000173813	0.00268013	Vegfa	22339	vascular endothelial growth factor A
ENSMUSG00000044636	228.744	-0.484843	0.129167	-3.75361	0.000174306	0.00268529	Csrnp2	207785	cysteine-serine-rich nuclear protein 2
ENSMUSG00000079316	541.34	0.601536	0.160286	3.7529	0.0001748	0.00269047	Rab9	56382	RAB9, member RAS oncogene family
ENSMUSG00000007872	1256.83	0.659087	0.17572	3.75078	0.000176289	0.00271092	Id3	15903	inhibitor of DNA binding 3
ENSMUSG00000026456	1038.07	-0.458714	0.12237	-3.7486	0.000177827	0.00273209	Cyb5r1	72017	cytochrome b5 reductase 1
ENSMUSG00000030079	1529.73	-0.324507	0.0866087	-3.74681	0.000179094	0.00274908	Ruvbl1	56505	RuvB-like protein 1
ENSMUSG00000073418	113.508	-0.606417	0.161884	-3.74601	0.000179673	0.00275547	C4b	12268	complement component 4B (Chido blood group)
ENSMUSG00000048706	378.214	0.452559	0.120824	3.74561	0.000179954	0.00275729	Lurap1l	52829	leucine rich adaptor protein 1-like
ENSMUSG00000053560	461.557	-0.978879	0.261442	-3.74416	0.000180998	0.00277078	Ier2	15936	immediate early response 2
ENSMUSG00000001323	255.504	0.527779	0.141086	3.74083	0.00018341	0.00280266	Srr	27364	serine racemase
ENSMUSG00000041548	1554.37	0.350775	0.093767	3.74093	0.000183343	0.00280266	Hspb8	80888	heat shock protein 8
ENSMUSG00000036564	127.157	0.690153	0.184514	3.74039	0.000183737	0.00280512	Ndrg4	234593	N-myc downstream regulated gene 4
ENSMUSG00000000409	26.4209	-1.06058	0.28383	-3.73669	0.000186462	0.00284171	Lck	16818	lymphocyte protein tyrosine kinase
ENSMUSG00000019124	116.485	0.667747	0.178707	3.73655	0.000186565	0.00284171	Scrn1	69938	secernin 1
ENSMUSG00000056952	1341.7	-0.387383	0.103677	-3.73645	0.000186635	0.00284171	Tatdn2	381801	TatD DNase domain containing 2
ENSMUSG00000056612	3456.07	-0.334523	0.0895748	-3.73457	0.000188038	0.00285794	Ppp1r14b	18938	protein phosphatase 1, regulatory (inhibitor) subunit 14B
ENSMUSG00000095567	1517.7	-0.386582	0.103513	-3.73463	0.000187995	0.00285794	Noc2l	57741	nucleolar complex associated 2 homolog (S. cerevisiae)
ENSMUSG00000038910	206.688	-0.465218	0.124626	-3.73292	0.000189276	0.00287327	Plcl2	224860	phospholipase C-like 2
ENSMUSG00000055632	15.528	-1.26514	0.338929	-3.73277	0.000189385	0.00287327	Hmcn2	665700	hemicentin 2
ENSMUSG00000070462	654.768	-0.55395	0.148426	-3.73217	0.000189839	0.00287758	Mesdc1	80889	mesoderm development candidate 1
ENSMUSG00000078616	10.9738	-1.37141	0.367595	-3.73075	0.000190907	0.0028912	NA	NA	NA
ENSMUSG00000029777	7849.33	-0.256498	0.0687694	-3.72983	0.000191606	0.00289899	Gars	353172	glycyl-tRNA synthetase
ENSMUSG00000039899	98.3078	0.918711	0.246328	3.72963	0.000191763	0.00289899	Fgl2	14190	fibrinogen-like protein 2
ENSMUSG00000020806	555.354	-0.525929	0.141035	-3.72907	0.000192189	0.00290026	Rhbdf2	217344	rhomboid 5 homolog 2 (Drosophila)
ENSMUSG00000097415	297.151	-0.561305	0.150513	-3.72928	0.000192024	0.00290026	NA	NA	NA
ENSMUSG00000003810	1902.04	-0.279229	0.074942	-3.72593	0.000194594	0.00293394	Mast2	17776	microtubule associated serine/threonine kinase 2
ENSMUSG00000036995	332.418	-0.590155	0.158401	-3.7257	0.000194775	0.00293406	Asap3	230837	ArfGAP with SH3 domain, ankyrin repeat and PH domain 3
ENSMUSG00000019960	2264.8	-0.583354	0.156637	-3.72425	0.000195898	0.0029475	Dusp6	67603	dual specificity phosphatase 6
ENSMUSG00000041481	7264.24	-0.512946	0.13774	-3.72402	0.000196075	0.0029475	NA	NA	NA
ENSMUSG00000041957	376.117	0.416547	0.111858	3.72388	0.000196187	0.0029475	Pkp2	67451	plakophilin 2
ENSMUSG00000010721	139.476	0.617313	0.165849	3.72214	0.00019754	0.00295681	Lmbr1	56873	limb region 1
ENSMUSG00000020303	89.9452	-0.641561	0.172359	-3.72223	0.000197472	0.00295681	Stc2	20856	stanniocalcin 2
ENSMUSG00000031429	492.417	-0.431155	0.115818	-3.7227	0.000197106	0.00295681	Psmd10	53380	proteasome (prosome, macropain) 26S subunit, non-ATPase, 10
ENSMUSG00000038843	673.198	0.516681	0.138819	3.72197	0.000197678	0.00295681	Gcnt1	14537	glucosaminyl (N-acetyl) transferase 1, core 2
ENSMUSG00000042729	732.682	-0.484796	0.130241	-3.72231	0.000197411	0.00295681	Wdr74	107071	WD repeat domain 74
ENSMUSG00000017765	1120.88	-0.425937	0.114491	-3.72027	0.000199007	0.00296887	Slc12a4	20498	solute carrier family 12, member 4
ENSMUSG00000034438	2106.49	-0.407617	0.109564	-3.72035	0.000198945	0.00296887	Gbp8	76074	guanylate-binding protein 8
ENSMUSG00000040254	62.0226	1.01153	0.271898	3.72027	0.000199009	0.00296887	Sema3d	108151	sema domain, immunoglobulin domain (Ig), short basic domain, secreted, (semaphorin) 3D
ENSMUSG00000083284	14.9952	-1.45597	0.391887	-3.71527	0.000202985	0.00302552	NA	NA	NA
ENSMUSG00000034981	17.7341	1.32469	0.356753	3.71319	0.000204667	0.00304291	Parm1	231440	prostate androgen-regulated mucin-like protein 1
ENSMUSG00000047638	32.861	1.20308	0.324	3.71321	0.000204644	0.00304291	Nr1h4	20186	nuclear receptor subfamily 1, group H, member 4
ENSMUSG00000058420	59.167	-0.915454	0.246543	-3.71316	0.000204689	0.00304291	Syt17	110058	synaptotagmin XVII
ENSMUSG00000031373	187.863	0.549883	0.14812	3.71241	0.000205298	0.00304929	Car5b	56078	carbonic anhydrase 5b, mitochondrial
ENSMUSG00000025402	1393.99	-0.413749	0.11147	-3.71174	0.000205839	0.00305322	Nab2	17937	Ngfi-A binding protein 2
ENSMUSG00000028104	181.208	0.598253	0.161183	3.71164	0.000205922	0.00305322	Polr3gl	69870	polymerase (RNA) III (DNA directed) polypeptide G like
ENSMUSG00000027593	3539.87	-0.302692	0.0815787	-3.71043	0.000206907	0.00306515	Raly	19383	hnRNP-associated with lethal yellow
ENSMUSG00000036206	1070.8	-0.366932	0.0989028	-3.71003	0.000207235	0.00306733	Sh3bp4	98402	SH3-domain binding protein 4
ENSMUSG00000087626	61.2943	0.839838	0.226729	3.70415	0.000212099	0.0031366	NA	NA	NA
ENSMUSG00000022708	1071.79	0.681702	0.184126	3.70238	0.000213589	0.00315313	Zbtb20	56490	zinc finger and BTB domain containing 20
ENSMUSG00000035954	128.049	0.578975	0.156378	3.7024	0.000213568	0.00315313	Dock4	238130	dedicator of cytokinesis 4
ENSMUSG00000028893	861.591	-0.429274	0.115957	-3.70202	0.000213891	0.00315484	Sesn2	230784	sestrin 2
ENSMUSG00000075318	76.6028	0.718998	0.194237	3.70165	0.000214204	0.00315672	Scn2a1	110876	sodium channel, voltage-gated, type II, alpha 1
ENSMUSG00000024429	1436.74	-0.463884	0.125376	-3.69994	0.000215655	0.00317534	Gnl1	14670	guanine nucleotide binding protein-like 1
ENSMUSG00000024589	411.494	-0.581744	0.157437	-3.6951	0.000219799	0.00323356	Nedd4l	83814	neural precursor cell expressed, developmentally down-regulated gene 4-like
ENSMUSG00000024735	3994.74	-0.33669	0.0911558	-3.69356	0.000221134	0.00325039	Prpf19	28000	PRP19/PSO4 pre-mRNA processing factor 19 homolog (S. cerevisiae)
ENSMUSG00000045064	36.9893	0.952953	0.258209	3.69062	0.000223704	0.00328532	Zc2hc1c	72350	zinc finger, C2HC-type containing 1C
ENSMUSG00000025213	22.8322	1.10109	0.298455	3.68931	0.00022486	0.00329944	Kazald1	107250	Kazal-type serine peptidase inhibitor domain 1
ENSMUSG00000085513	52.5573	1.08588	0.294631	3.68557	0.000228194	0.00334546	NA	NA	NA
ENSMUSG00000075609	945.067	-0.450914	0.122417	-3.68344	0.000230106	0.00337059	NA	NA	NA
ENSMUSG00000024785	825.198	-0.347696	0.0944277	-3.68214	0.000231283	0.00338491	Rcl1	59028	RNA terminal phosphate cyclase-like 1
ENSMUSG00000027439	496.757	0.364172	0.0989447	3.68056	0.000232727	0.0034031	Gzf1	74533	GDNF-inducible zinc finger protein 1
ENSMUSG00000027330	710.245	-0.371797	0.10111	-3.67714	0.000235861	0.00344596	Cdc25b	12531	cell division cycle 25B
ENSMUSG00000026166	3.92064	-1.46025	0.397352	-3.67494	0.000237906	0.00347286	Ccl20	20297	chemokine (C-C motif) ligand 20
ENSMUSG00000028953	1660.77	-0.302955	0.0824464	-3.67457	0.000238249	0.00347487	Abcf2	27407	ATP-binding cassette, sub-family F (GCN20), member 2
ENSMUSG00000038068	13.8404	1.25084	0.34052	3.67332	0.000239424	0.00348901	Rnf144b	218215	ring finger protein 144B
ENSMUSG00000026380	495.229	-0.357047	0.0972518	-3.67136	0.000241261	0.00351277	Tfcp2l1	81879	transcription factor CP2-like 1
ENSMUSG00000022807	563.994	0.339012	0.0923928	3.66925	0.000243267	0.003533	Osbpl11	106326	oxysterol binding protein-like 11
ENSMUSG00000046743	461.479	0.519976	0.141712	3.66924	0.000243275	0.003533	Fat4	329628	FAT tumor suppressor homolog 4 (Drosophila)
ENSMUSG00000062825	46852.9	-0.288964	0.0787437	-3.66967	0.000242863	0.003533	Actg1	11465	actin, gamma, cytoplasmic 1
ENSMUSG00000024924	755.682	-0.4691	0.127914	-3.66729	0.000245133	0.00355695	Vldlr	22359	very low density lipoprotein receptor
ENSMUSG00000046519	469.185	0.554414	0.151205	3.66664	0.000245761	0.00356302	Golph3l	229593	golgi phosphoprotein 3-like
ENSMUSG00000024212	1557.48	-0.334171	0.0912215	-3.6633	0.000248989	0.00360457	Mllt1	64144	myeloid/lymphoid or mixed-lineage leukemia (trithorax homolog, Drosophila)
ENSMUSG00000042286	119.31	-0.731311	0.199635	-3.66323	0.000249052	0.00360457	Stab1	192187	stabilin 1
ENSMUSG00000033256	130.67	-0.625852	0.170972	-3.66056	0.000251667	0.00363931	Shf	435684	Src homology 2 domain containing F
ENSMUSG00000074141	1697.55	-0.407534	0.11139	-3.65864	0.000253556	0.0036635	Il4i1	14204	interleukin 4 induced 1
ENSMUSG00000018899	5660.84	-0.415382	0.113677	-3.65406	0.000258127	0.00372637	Irf1	16362	interferon regulatory factor 1
ENSMUSG00000005087	3970.28	-0.470678	0.128883	-3.65196	0.000260242	0.00374735	Cd44	12505	CD44 antigen
ENSMUSG00000064210	2754.15	0.326927	0.0895186	3.65205	0.000260151	0.00374735	Ano6	105722	anoctamin 6
ENSMUSG00000097053	32.3898	1.08965	0.298351	3.65225	0.000259957	0.00374735	NA	NA	NA
ENSMUSG00000016487	7891.55	0.358652	0.0982533	3.65028	0.000261955	0.00376572	Ppfibp1	67533	PTPRF interacting protein, binding protein 1 (liprin beta 1)
ENSMUSG00000023088	1748.47	-0.3796	0.103992	-3.65027	0.000261961	0.00376572	Abcc1	17250	ATP-binding cassette, sub-family C (CFTR/MRP), member 1
ENSMUSG00000028756	189.122	0.646439	0.177234	3.64737	0.000264936	0.00380526	Pink1	68943	PTEN induced putative kinase 1
ENSMUSG00000026585	776.961	0.432288	0.118549	3.6465	0.00026584	0.00381502	Kifap3	16579	kinesin-associated protein 3
ENSMUSG00000024952	1573.38	-0.500592	0.137292	-3.64619	0.000266155	0.00381631	Rps6ka4	56613	ribosomal protein S6 kinase, polypeptide 4
ENSMUSG00000055116	354.196	0.433981	0.11908	3.64446	0.00026795	0.00383881	Arntl	11865	aryl hydrocarbon receptor nuclear translocator-like
ENSMUSG00000031119	165.446	0.503656	0.13823	3.6436	0.00026885	0.00384845	Gpc4	14735	glypican 4
ENSMUSG00000031349	987.834	0.289018	0.0793487	3.64238	0.000270132	0.00386354	Nsdhl	18194	NAD(P) dependent steroid dehydrogenase-like
ENSMUSG00000066800	115.505	0.640778	0.175938	3.64206	0.000270463	0.00386503	Rnasel	24014	ribonuclease L (2', 5'-oligoisoadenylate synthetase-dependent)
ENSMUSG00000025868	571.336	0.361283	0.0993091	3.63797	0.0002748	0.00392202	Higd2a	67044	HIG1 domain family, member 2A
ENSMUSG00000097694	94.4555	0.910849	0.250381	3.63786	0.000274913	0.00392202	NA	NA	NA
ENSMUSG00000003617	3220.75	0.466135	0.128164	3.63702	0.000275813	0.00393112	Cp	12870	ceruloplasmin
ENSMUSG00000040359	488.32	0.408326	0.112275	3.63683	0.000276014	0.00393112	Ufl1	67490	UFM1 specific ligase 1
ENSMUSG00000018567	2746.32	0.281059	0.0773673	3.63279	0.000280374	0.00398047	Gabarap	56486	gamma-aminobutyric acid receptor associated protein
ENSMUSG00000030255	425.699	0.43581	0.119957	3.63306	0.000280081	0.00398047	Sspn	16651	sarcospan
ENSMUSG00000031740	51.0614	-0.816337	0.224707	-3.63289	0.000280265	0.00398047	Mmp2	17390	matrix metallopeptidase 2
ENSMUSG00000056290	8.73286	1.4612	0.40223	3.63275	0.000280417	0.00398047	Ms4a4b	60361	membrane-spanning 4-domains, subfamily A, member 4B
ENSMUSG00000044700	581.375	-0.364222	0.100296	-3.63146	0.000281827	0.00399713	Tmem201	230917	transmembrane protein 201
ENSMUSG00000026825	834.853	-0.50135	0.138186	-3.62808	0.000285536	0.00404637	Dnm1	13429	dynamin 1
ENSMUSG00000024747	326.515	1.1293	0.311326	3.62738	0.000286314	0.004054	Aldh1a7	26358	aldehyde dehydrogenase family 1, subfamily A7
ENSMUSG00000059498	178.643	0.766346	0.211324	3.6264	0.000287401	0.00406601	Fcgr3	14131	Fc receptor, IgG, low affinity III
ENSMUSG00000008604	1218.92	-0.37685	0.103961	-3.62492	0.00028905	0.00408593	Ubqln4	94232	ubiquilin 4
ENSMUSG00000040829	36.4103	-1.05257	0.29048	-3.62355	0.000290592	0.00410431	Zmynd15	574428	zinc finger, MYND-type containing 15
ENSMUSG00000021996	2889.72	-0.391867	0.108163	-3.62294	0.000291273	0.00411051	Esd	13885	esterase D/formylglutathione hydrolase
ENSMUSG00000029371	6.06552	-1.4557	0.401986	-3.62127	0.000293162	0.00413373	Cxcl5	20311	chemokine (C-X-C motif) ligand 5
ENSMUSG00000023074	173.173	0.771078	0.213082	3.61868	0.000296106	0.00416887	Mospd1	70380	motile sperm domain containing 1
ENSMUSG00000029673	76.0448	0.992126	0.27417	3.61865	0.000296145	0.00416887	NA	NA	NA
ENSMUSG00000025047	1787.31	-0.384128	0.10619	-3.61735	0.000297635	0.00418159	Pdcd11	18572	programmed cell death 11
ENSMUSG00000035929	3291.95	-0.651646	0.180145	-3.61735	0.000297637	0.00418159	H2-Q4	15015	histocompatibility 2, Q region locus 4
ENSMUSG00000042677	149.061	-0.617482	0.170706	-3.61722	0.000297788	0.00418159	Zc3h12a	230738	zinc finger CCCH type containing 12A
ENSMUSG00000025429	48.9847	0.862356	0.238639	3.61364	0.000301932	0.00423628	Pstpip2	19201	proline-serine-threonine phosphatase-interacting protein 2
ENSMUSG00000004631	442.958	0.407092	0.112691	3.61246	0.000303309	0.00425208	Sgce	20392	sarcoglycan, epsilon
ENSMUSG00000025358	753.448	-0.302008	0.0836368	-3.61095	0.000305083	0.00427343	Cdk2	12566	cyclin-dependent kinase 2
ENSMUSG00000022704	344.72	-0.399151	0.110555	-3.61042	0.0003057	0.00427854	Qtrtd1	106248	queuine tRNA-ribosyltransferase domain containing 1
ENSMUSG00000025034	1286.28	-0.409738	0.113496	-3.61014	0.000306031	0.00427965	Trim8	93679	tripartite motif-containing 8
ENSMUSG00000070056	400.32	-0.427894	0.118561	-3.60906	0.000307303	0.00429389	Mfhas1	52065	malignant fibrous histiocytoma amplified sequence 1
ENSMUSG00000029414	989.471	-0.326244	0.0904027	-3.60878	0.000307638	0.00429505	Kntc1	208628	kinetochore associated 1
ENSMUSG00000031917	1439.71	-0.34021	0.0942821	-3.60843	0.000308056	0.00429734	Nip7	66164	nuclear import 7 homolog (S. cerevisiae)
ENSMUSG00000060733	476.378	0.362305	0.100413	3.60814	0.000308401	0.00429862	Ipmk	69718	inositol polyphosphate multikinase
ENSMUSG00000004508	487.396	0.526325	0.145952	3.60616	0.000310762	0.00432798	Gab2	14389	growth factor receptor bound protein 2-associated protein 2
ENSMUSG00000027634	611.269	0.351251	0.0974824	3.60323	0.00031429	0.00437292	Ndrg3	29812	N-myc downstream regulated gene 3
ENSMUSG00000038375	420.524	0.413611	0.114795	3.60305	0.000314504	0.00437292	Trp53inp2	68728	transformation related protein 53 inducible nuclear protein 2
ENSMUSG00000002068	342.831	-0.377824	0.10502	-3.59764	0.00032112	0.00446126	Ccne1	12447	cyclin E1
ENSMUSG00000064105	100.345	0.610378	0.169687	3.59707	0.000321817	0.00446729	Cnnm2	94219	cyclin M2
ENSMUSG00000021266	7218.99	-0.236106	0.0656491	-3.59649	0.000322545	0.00447373	Wars	22375	tryptophanyl-tRNA synthetase
ENSMUSG00000020454	1922.94	0.349758	0.0972764	3.59551	0.000323762	0.004477	Eif4enif1	74203	eukaryotic translation initiation factor 4E nuclear import factor 1
ENSMUSG00000034773	255.446	-0.463184	0.128812	-3.59582	0.000323372	0.004477	BC030867	217216	cDNA sequence BC030867
ENSMUSG00000051098	56.9426	1.00976	0.280844	3.59545	0.000323836	0.004477	Mblac2	72852	metallo-beta-lactamase domain containing 2
ENSMUSG00000096157	125.428	-0.66008	0.183558	-3.59604	0.000323097	0.004477	NA	NA	NA
ENSMUSG00000020577	47.787	0.96747	0.269213	3.5937	0.00032602	0.00450353	Tspan13	66109	tetraspanin 13
ENSMUSG00000037822	527.489	0.464091	0.129159	3.59317	0.000326677	0.00450894	Smim14	68552	small integral membrane protein 14
ENSMUSG00000094873	58.1041	-1.41247	0.393218	-3.59208	0.000328052	0.00452057	NA	NA	NA
ENSMUSG00000095203	58.1041	-1.41247	0.393218	-3.59208	0.000328052	0.00452057	NA	NA	NA
ENSMUSG00000040093	124.134	0.702905	0.195709	3.59158	0.000328684	0.0045256	Bmf	171543	BCL2 modifying factor
ENSMUSG00000074088	675.638	-0.40932	0.114026	-3.58972	0.000331031	0.00455422	Snrnp40	66585	small nuclear ribonucleoprotein 40 (U5)
ENSMUSG00000051391	6887.94	-0.203272	0.0566677	-3.58708	0.000334398	0.00459682	Ywhag	22628	tyrosine 3-monooxygenase/tryptophan 5-monooxygenase activation protein, gamma polypeptide
ENSMUSG00000050530	1043.03	-0.345542	0.0963741	-3.58542	0.000336532	0.00462242	Fam171a1	269233	family with sequence similarity 171, member A1
ENSMUSG00000078869	84.627	0.793741	0.22152	3.58316	0.000339468	0.00465898	NA	NA	NA
ENSMUSG00000025350	24.0733	-1.21323	0.338944	-3.57944	0.000344336	0.00472196	Rdh5	19682	retinol dehydrogenase 5
ENSMUSG00000034235	460.445	0.423553	0.118341	3.57908	0.000344801	0.00472452	Usp54	78787	ubiquitin specific peptidase 54
ENSMUSG00000040663	322.275	-0.583524	0.163103	-3.57763	0.000346719	0.00474697	Clcf1	56708	cardiotrophin-like cytokine factor 1
ENSMUSG00000018932	1324.19	-0.417426	0.116708	-3.57668	0.000347992	0.00476057	Map2k3	26397	mitogen-activated protein kinase kinase 3
ENSMUSG00000033542	2145.55	0.279099	0.0780382	3.57644	0.0003483	0.00476095	Arhgef5	54324	Rho guanine nucleotide exchange factor (GEF) 5
ENSMUSG00000043953	52.9047	-0.97884	0.273731	-3.57592	0.000349003	0.00476671	Ccrl2	54199	chemokine (C-C motif) receptor-like 2
ENSMUSG00000040213	214.787	0.439709	0.123114	3.57155	0.00035488	0.00484309	Ccbl2	229905	cysteine conjugate-beta lyase 2
ENSMUSG00000001416	4857.52	-0.33917	0.0950245	-3.5693	0.000357942	0.00488095	Cct3	12462	chaperonin containing Tcp1, subunit 3 (gamma)
ENSMUSG00000024776	244.852	-0.520894	0.145986	-3.56811	0.000359567	0.00489917	Stambpl1	76630	STAM binding protein like 1
ENSMUSG00000097012	32.6568	1.0725	0.300708	3.5666	0.000361649	0.00492359	NA	NA	NA
ENSMUSG00000040312	383.682	-0.454311	0.127392	-3.56624	0.000362142	0.00492635	Cchcr1	240084	coiled-coil alpha-helical rod protein 1
ENSMUSG00000034771	127.555	0.699435	0.19616	3.56564	0.000362968	0.00493364	Tle2	21886	transducin-like enhancer of split 2, homolog of Drosophila E(spl)
ENSMUSG00000074384	83.5392	0.748664	0.210005	3.56499	0.000363876	0.00494202	AI429214	621080	expressed sequence AI429214
ENSMUSG00000004677	1996.97	-0.313064	0.0878393	-3.56405	0.000365175	0.00495569	Myo9b	17925	myosin IXb
ENSMUSG00000054196	412.241	0.715171	0.200719	3.56304	0.000366582	0.00497081	Cthrc1	68588	collagen triple helix repeat containing 1
ENSMUSG00000050052	82.2475	0.724219	0.203288	3.56252	0.000367312	0.00497674	Tdrp	72148	testis development related protein
ENSMUSG00000079012	3.85953	1.43923	0.404127	3.56132	0.000368992	0.00499551	Serpina3m	20717	serine (or cysteine) peptidase inhibitor, clade A, member 3M
ENSMUSG00000012819	8.7577	-1.40039	0.39339	-3.5598	0.000371133	0.0050205	Cdh23	22295	cadherin 23 (otocadherin)
ENSMUSG00000050953	3224.67	0.507199	0.142603	3.55671	0.000375531	0.00507595	Gja1	14609	gap junction protein, alpha 1
ENSMUSG00000053801	607.562	-0.630873	0.177411	-3.55599	0.000376552	0.0050857	Grwd1	101612	glutamate-rich WD repeat containing 1
ENSMUSG00000026576	209.21	0.666978	0.187655	3.55428	0.000379012	0.00511485	Atp1b1	11931	ATPase, Na+/K+ transporting, beta 1 polypeptide
ENSMUSG00000023944	54680.4	-0.234567	0.066017	-3.55312	0.000380684	0.00512927	Hsp90ab1	15516	heat shock protein 90 alpha (cytosolic), class B member 1
ENSMUSG00000032997	625.09	-0.566533	0.159443	-3.5532	0.000380569	0.00512927	Chpf	74241	chondroitin polymerizing factor
ENSMUSG00000054723	126.3	0.674903	0.189964	3.5528	0.000381149	0.00513146	Vmac	106639	vimentin-type intermediate filament associated coiled-coil protein
ENSMUSG00000043998	1055.8	0.30964	0.0871745	3.55195	0.000382381	0.00514396	Mgat2	217664	mannoside acetylglucosaminyltransferase 2
ENSMUSG00000002814	340.207	-0.395663	0.111413	-3.5513	0.000383329	0.00515263	Top3a	21975	topoisomerase (DNA) III alpha
ENSMUSG00000022358	370.025	0.46958	0.132246	3.55081	0.00038404	0.00515403	Fbxo32	67731	F-box protein 32
ENSMUSG00000038909	1997.94	-0.235973	0.0664522	-3.55101	0.000383751	0.00515403	Kat7	217127	K(lysine) acetyltransferase 7
ENSMUSG00000029003	441.746	0.47939	0.135075	3.54907	0.000386597	0.00518425	Mad2l2	71890	MAD2 mitotic arrest deficient-like 2
ENSMUSG00000035692	1501.94	-0.879182	0.248153	-3.5429	0.00039575	0.0053028	Isg15	100038882	ISG15 ubiquitin-like modifier
ENSMUSG00000036057	1271.12	-0.380958	0.107629	-3.53954	0.00040082	0.0053665	Ptpn23	104831	protein tyrosine phosphatase, non-receptor type 23
ENSMUSG00000000275	1840.59	-0.430427	0.121614	-3.5393	0.000401193	0.00536725	Trim25	217069	tripartite motif-containing 25
ENSMUSG00000037849	7.29656	-1.40598	0.39753	-3.53679	0.000405025	0.00541426	NA	NA	NA
ENSMUSG00000006527	323.315	-0.375966	0.10633	-3.53583	0.000406495	0.00542964	Sfmbt1	54650	Scm-like with four mbt domains 1
ENSMUSG00000021556	1356.27	0.251107	0.0710843	3.53253	0.000411609	0.00548261	Golm1	105348	golgi membrane protein 1
ENSMUSG00000024883	1535.25	-0.414922	0.117445	-3.53291	0.000411012	0.00548261	Rin1	225870	Ras and Rab interactor 1
ENSMUSG00000031755	174.212	0.461838	0.130742	3.53243	0.000411753	0.00548261	Bbs2	67378	Bardet-Biedl syndrome 2 (human)
ENSMUSG00000066983	13.6321	-1.40488	0.397676	-3.53274	0.000411283	0.00548261	NA	NA	NA
ENSMUSG00000048285	1326.63	-0.264894	0.0750094	-3.53148	0.000413242	0.00549812	Frmd6	319710	FERM domain containing 6
ENSMUSG00000018659	214.979	0.624181	0.17683	3.52984	0.000415817	0.00552805	Pnpo	103711	pyridoxine 5'-phosphate oxidase
ENSMUSG00000019997	3706.35	-0.626846	0.177753	-3.5265	0.000421098	0.00559389	Ctgf	14219	connective tissue growth factor
ENSMUSG00000021103	583.976	0.386492	0.109703	3.52307	0.000426574	0.0056622	Mnat1	17420	menage a trois 1
ENSMUSG00000040276	45.2234	-0.966103	0.274279	-3.52234	0.000427762	0.00567352	Pacsin1	23969	protein kinase C and casein kinase substrate in neurons 1
ENSMUSG00000062345	196.66	-0.97603	0.277209	-3.52091	0.00043006	0.00569956	Serpinb2	18788	serine (or cysteine) peptidase inhibitor, clade B, member 2
ENSMUSG00000027809	603.033	0.313021	0.0889182	3.52032	0.000431027	0.00570791	Etfdh	66841	electron transferring flavoprotein, dehydrogenase
ENSMUSG00000033965	32.0883	-0.990016	0.281259	-3.51995	0.000431635	0.00571151	Slc16a2	20502	solute carrier family 16 (monocarboxylic acid transporters), member 2
ENSMUSG00000004460	2075.29	0.305528	0.08683	3.51869	0.000433685	0.00573417	Dnajb11	67838	DnaJ (Hsp40) homolog, subfamily B, member 11
ENSMUSG00000062175	212.74	-0.740029	0.210624	-3.5135	0.000442244	0.00584278	Tgif2	228839	TGFB-induced factor homeobox 2
ENSMUSG00000097062	69.2391	0.788644	0.224481	3.51319	0.000442767	0.00584514	NA	NA	NA
ENSMUSG00000057596	97.7424	-0.752131	0.214189	-3.51152	0.000445551	0.00587732	Trim30d	209387	tripartite motif-containing 30D
ENSMUSG00000034108	402.583	0.553958	0.157787	3.51079	0.00044677	0.00588884	Ccs	12460	copper chaperone for superoxide dismutase
ENSMUSG00000034684	626.983	0.42877	0.122137	3.51055	0.000447175	0.0058896	Sema3f	20350	sema domain, immunoglobulin domain (Ig), short basic domain, secreted, (semaphorin) 3F
ENSMUSG00000078870	647.057	0.626672	0.178528	3.51021	0.000447748	0.00589257	NA	NA	NA
ENSMUSG00000001995	343.247	-0.501344	0.142889	-3.50862	0.000450436	0.00592335	Sipa1l2	244668	signal-induced proliferation-associated 1 like 2
ENSMUSG00000032405	540.461	0.456629	0.13021	3.50687	0.000453415	0.00595599	Pias1	56469	protein inhibitor of activated STAT 1
ENSMUSG00000066278	504.475	-0.376405	0.107337	-3.50675	0.00045362	0.00595599	Vps37b	330192	vacuolar protein sorting 37B (yeast)
ENSMUSG00000074978	4377.87	-0.278974	0.0795627	-3.50634	0.000454306	0.0059604	NA	NA	NA
ENSMUSG00000026043	17754.9	0.600881	0.171399	3.50573	0.00045535	0.00596947	Col3a1	12825	collagen, type III, alpha 1
ENSMUSG00000051236	1734.87	0.399117	0.113941	3.50283	0.00046035	0.00603038	Msrb3	320183	methionine sulfoxide reductase B3
ENSMUSG00000031750	23.1653	-1.15496	0.329764	-3.5024	0.000461094	0.00603546	Il34	76527	interleukin 34
ENSMUSG00000012017	523.332	-0.6049	0.172735	-3.5019	0.000461946	0.00604196	Scarf2	224024	scavenger receptor class F, member 2
ENSMUSG00000022892	9506	0.234295	0.0669303	3.50059	0.000464238	0.00606726	App	11820	amyloid beta (A4) precursor protein
ENSMUSG00000061436	1761.31	0.524247	0.149783	3.50005	0.000465168	0.00607474	Hipk2	15258	homeodomain interacting protein kinase 2
ENSMUSG00000048332	1409.58	0.309594	0.0885074	3.49795	0.000468852	0.00611814	Lhfp	108927	lipoma HMGIC fusion partner
ENSMUSG00000045414	807.76	0.867519	0.24828	3.49412	0.000475628	0.00620179	1190002N15Rik	68861	RIKEN cDNA 1190002N15 gene
ENSMUSG00000078864	187.448	0.574767	0.164524	3.49351	0.000476722	0.00621129	Gm14322	626802	predicted gene 14322
ENSMUSG00000051890	50.5016	0.78606	0.225045	3.49291	0.000477791	0.00622045	Klhdc1	271005	kelch domain containing 1
ENSMUSG00000040105	145.31	0.537125	0.153831	3.49165	0.000480053	0.00624511	Ppapdc2	74411	phosphatidic acid phosphatase type 2 domain containing 2
ENSMUSG00000032908	16.0258	1.22628	0.351497	3.48873	0.000485329	0.00630891	Sgpp2	433323	sphingosine-1-phosphate phosphotase 2
ENSMUSG00000051705	98.2799	0.690086	0.197875	3.48749	0.000487578	0.00633329	Senp8	71599	SUMO/sentrin specific peptidase 8
ENSMUSG00000020527	408.667	-0.461837	0.132446	-3.48699	0.000488481	0.00633897	Myo19	66196	myosin XIX
ENSMUSG00000042350	770.421	-0.311589	0.0893614	-3.48684	0.000488762	0.00633897	Arel1	68497	apoptosis resistant E3 ubiquitin protein ligase 1
ENSMUSG00000030268	3302.91	-0.294633	0.0845067	-3.4865	0.000489383	0.00634218	Bcat1	12035	branched chain aminotransferase 1, cytosolic
ENSMUSG00000038349	120.031	0.692845	0.198747	3.48606	0.000490193	0.00634784	Plcl1	227120	phospholipase C-like 1
ENSMUSG00000045322	79.281	-0.702798	0.201625	-3.48567	0.000490907	0.00635223	Tlr9	81897	toll-like receptor 9
ENSMUSG00000042032	939.336	0.458012	0.131454	3.48419	0.000493622	0.00638249	Mat2b	108645	methionine adenosyltransferase II, beta
ENSMUSG00000026494	984.674	0.457394	0.131378	3.48152	0.000498579	0.00644169	Kif26b	269152	kinesin family member 26B
ENSMUSG00000002227	1163.28	-0.457299	0.131376	-3.48084	0.000499851	0.00645321	Mov10	17454	Moloney leukemia virus 10
ENSMUSG00000002083	178.165	-0.66566	0.191338	-3.47897	0.000503345	0.00648846	Bbc3	170770	BCL2 binding component 3
ENSMUSG00000047030	399.571	-0.514401	0.14786	-3.47898	0.000503332	0.00648846	Spata2	263876	spermatogenesis associated 2
ENSMUSG00000018796	345.825	-0.445194	0.128111	-3.47506	0.000510739	0.00657796	Acsl1	14081	acyl-CoA synthetase long-chain family member 1
ENSMUSG00000057315	99.3036	0.574019	0.165191	3.47489	0.000511064	0.00657796	Arhgap24	231532	Rho GTPase activating protein 24
ENSMUSG00000095512	300.389	-0.511286	0.147175	-3.474	0.000512762	0.00658982	NA	NA	NA
ENSMUSG00000096579	300.389	-0.511286	0.147175	-3.474	0.000512762	0.00658982	NA	NA	NA
ENSMUSG00000024312	789.043	-0.454855	0.130987	-3.47253	0.000515586	0.0066211	Wdr46	57315	WD repeat domain 46
ENSMUSG00000078887	733.758	0.615961	0.177407	3.47203	0.000516541	0.00662335	Gm6710	626832	predicted gene 6710
ENSMUSG00000078897	909.04	0.634908	0.182856	3.47217	0.000516261	0.00662335	Gm4724	100043915	predicted gene 4724
ENSMUSG00000097386	15.1128	1.26538	0.364489	3.47166	0.000517242	0.00662734	NA	NA	NA
ENSMUSG00000025747	885.611	-0.308828	0.0889671	-3.47125	0.000518033	0.00663246	Tyms	22171	thymidylate synthase
ENSMUSG00000033970	525.474	-0.388946	0.112085	-3.47011	0.000520252	0.00665585	Rfc3	69263	replication factor C (activator 1) 3
ENSMUSG00000027187	771.889	0.33368	0.096168	3.46976	0.000520919	0.00665937	Cat	12359	catalase
ENSMUSG00000026917	1046.28	-0.243208	0.0701148	-3.46871	0.000522967	0.00667586	Wdr5	140858	WD repeat domain 5
ENSMUSG00000038193	174.919	0.633161	0.182536	3.46869	0.000522995	0.00667586	Hand2	15111	heart and neural crest derivatives expressed transcript 2
ENSMUSG00000037111	1735.99	0.373208	0.107673	3.46613	0.000528005	0.00673475	Setd7	73251	SET domain containing (lysine methyltransferase) 7
ENSMUSG00000047434	565.663	-0.423912	0.122356	-3.46458	0.000531066	0.0067687	Xxylt1	268880	xyloside xylosyltransferase 1
ENSMUSG00000030162	136.645	-0.812894	0.234645	-3.46436	0.000531493	0.00676907	Olr1	108078	oxidized low density lipoprotein (lectin-like) receptor 1
ENSMUSG00000091255	23.1697	1.16969	0.337971	3.46091	0.000538345	0.00685119	Speer4e	624245	spermatogenesis associated glutamate (E)-rich protein 4e
ENSMUSG00000091650	6.63041	-1.39884	0.404271	-3.46015	0.000539866	0.00686539	Apol11a	626615	apolipoprotein L 11a
ENSMUSG00000041438	1200	-0.358245	0.103547	-3.45974	0.000540689	0.00687072	Cirh1a	21771	cirrhosis, autosomal recessive 1A (human)
ENSMUSG00000034487	538.309	0.431317	0.124675	3.45952	0.000541133	0.00687121	Kdelc2	68304	KDEL (Lys-Asp-Glu-Leu) containing 2
ENSMUSG00000036737	1178.45	0.340697	0.0985093	3.45853	0.000543141	0.00688641	Oxsr1	108737	oxidative-stress responsive 1
ENSMUSG00000053007	27.2485	-1.09964	0.317947	-3.45855	0.000543085	0.00688641	Creb5	231991	cAMP responsive element binding protein 5
ENSMUSG00000041362	148.162	0.535297	0.154863	3.45659	0.000547057	0.00693089	Shtn1	71653	shootin 1
ENSMUSG00000079363	7530.63	-0.449707	0.130121	-3.45608	0.000548101	0.00693893	Gbp4	17472	guanylate binding protein 4
ENSMUSG00000032290	1174.28	-0.291333	0.0843225	-3.45498	0.000550326	0.00696191	Ptpn9	56294	protein tyrosine phosphatase, non-receptor type 9
ENSMUSG00000034006	239.891	-0.528277	0.152928	-3.45441	0.000551501	0.00697158	Pqlc1	66943	PQ loop repeat containing 1
ENSMUSG00000036545	846.434	0.467076	0.135302	3.45211	0.000556223	0.00702604	Adamts2	216725	a disintegrin-like and metallopeptidase (reprolysin type) with thrombospondin type 1 motif, 2
ENSMUSG00000042129	173.128	0.733493	0.212496	3.4518	0.000556865	0.00702891	Rassf4	213391	Ras association (RalGDS/AF-6) domain family member 4
ENSMUSG00000024587	6159.54	-0.238384	0.0690699	-3.45134	0.000557814	0.00703567	Nars	70223	asparaginyl-tRNA synthetase
ENSMUSG00000024675	30.5047	0.962864	0.279263	3.44787	0.00056502	0.00711881	Ms4a4c	64380	membrane-spanning 4-domains, subfamily A, member 4C
ENSMUSG00000046079	870.874	0.406489	0.117899	3.44777	0.000565245	0.00711881	Lrrc8d	231549	leucine rich repeat containing 8D
ENSMUSG00000014349	2582.24	-0.261439	0.075839	-3.44729	0.000566236	0.00712601	Ube2z	268470	ubiquitin-conjugating enzyme E2Z (putative)
ENSMUSG00000027248	19143.6	0.430527	0.124899	3.447	0.000566858	0.00712855	Pdia3	14827	protein disulfide isomerase associated 3
ENSMUSG00000033730	71.0351	-0.885748	0.257228	-3.44343	0.000574375	0.00721774	Egr3	13655	early growth response 3
ENSMUSG00000027495	189.634	0.483959	0.140573	3.44276	0.000575817	0.00722516	Fam210b	67017	family with sequence similarity 210, member B
ENSMUSG00000072620	1140.04	-0.628562	0.182566	-3.44293	0.000575447	0.00722516	Slfn2	20556	schlafen 2
ENSMUSG00000037411	2471.91	-0.352287	0.10237	-3.44132	0.000578883	0.00725828	Serpine1	18787	serine (or cysteine) peptidase inhibitor, clade E, member 1
ENSMUSG00000035109	49.6962	-0.786093	0.228453	-3.44094	0.000579705	0.00726322	Shc4	271849	SHC (Src homology 2 domain containing) family, member 4
ENSMUSG00000021366	1056.07	-0.355478	0.103321	-3.4405	0.00058063	0.00726944	Hivep1	110521	human immunodeficiency virus type I enhancer binding protein 1
ENSMUSG00000051279	100.865	0.788481	0.229253	3.43935	0.000583116	0.00729518	Gdf6	242316	growth differentiation factor 6
ENSMUSG00000028191	762.151	-0.332382	0.0966634	-3.43855	0.000584841	0.00731138	Bcl10	12042	B cell leukemia/lymphoma 10
ENSMUSG00000030246	501.285	0.448416	0.130497	3.43621	0.000589906	0.00736927	Ldhb	16832	lactate dehydrogenase B
ENSMUSG00000029174	783.577	-0.262988	0.0765496	-3.43552	0.000591409	0.00738261	Tbc1d1	57915	TBC1 domain family, member 1
ENSMUSG00000036782	59.8437	0.928121	0.270209	3.43483	0.000592931	0.00739617	Klhl13	67455	kelch-like 13
ENSMUSG00000074063	395.099	-0.502839	0.14652	-3.43189	0.000599387	0.00747121	Osgin1	71839	oxidative stress induced growth inhibitor 1
ENSMUSG00000026094	514.637	0.603704	0.176077	3.42864	0.000606618	0.0075558	Stk17b	98267	serine/threonine kinase 17b (apoptosis-inducing)
ENSMUSG00000037580	40.8074	-1.06619	0.311	-3.42827	0.000607447	0.00756057	Gch1	14528	GTP cyclohydrolase 1
ENSMUSG00000016529	10.6602	1.36259	0.397599	3.42705	0.000610166	0.00757775	Il10	16153	interleukin 10
ENSMUSG00000026193	70969.2	-0.410773	0.119855	-3.42725	0.000609728	0.00757775	Fn1	14268	fibronectin 1
ENSMUSG00000068220	29960.7	-0.326991	0.0954118	-3.42716	0.000609939	0.00757775	Lgals1	16852	lectin, galactose binding, soluble 1
ENSMUSG00000033060	482.786	0.466839	0.136339	3.4241	0.000616833	0.00765376	Lmo7	380928	LIM domain only 7
ENSMUSG00000033577	359.807	0.441438	0.128927	3.42395	0.000617188	0.00765376	Myo6	17920	myosin VI
ENSMUSG00000056962	690.215	-0.357032	0.104287	-3.42354	0.000618112	0.00765963	Jmjd6	107817	jumonji domain containing 6
ENSMUSG00000042473	937.914	0.655424	0.191689	3.4192	0.000628061	0.00777724	Tbc1d8b	245638	TBC1 domain family, member 8B
ENSMUSG00000030282	504.957	0.439882	0.128701	3.41785	0.000631171	0.00781006	Cmas	12764	cytidine monophospho-N-acetylneuraminic acid synthetase
ENSMUSG00000039509	990.662	-0.340519	0.099652	-3.41708	0.000632974	0.00782665	Nup133	234865	nucleoporin 133
ENSMUSG00000037331	6041.16	-0.320983	0.0939431	-3.41678	0.000633657	0.0078294	Larp1	73158	La ribonucleoprotein domain family, member 1
ENSMUSG00000025037	1000.61	0.441713	0.129356	3.4147	0.00063853	0.00788388	Maoa	17161	monoamine oxidase A
ENSMUSG00000028035	531.841	0.64447	0.188746	3.41449	0.000639009	0.00788405	Dnajb4	67035	DnaJ (Hsp40) homolog, subfamily B, member 4
ENSMUSG00000049225	282.387	0.486731	0.142558	3.41426	0.000639563	0.00788515	Pdp1	381511	pyruvate dehyrogenase phosphatase catalytic subunit 1
ENSMUSG00000023908	492.578	-0.471155	0.138008	-3.41398	0.000640224	0.00788758	Pkmyt1	268930	protein kinase, membrane associated tyrosine/threonine 1
ENSMUSG00000037440	39.6163	0.882946	0.258753	3.41232	0.000644134	0.00792999	Vnn1	22361	vanin 1
ENSMUSG00000030342	3789.46	-0.223512	0.0655373	-3.41046	0.00064854	0.00797846	Cd9	12527	CD9 antigen
ENSMUSG00000034675	2765.46	-0.411005	0.120588	-3.40835	0.000653576	0.00803458	Dbn1	56320	drebrin 1
ENSMUSG00000024190	183.429	0.838603	0.24616	3.40675	0.000657425	0.00807021	Dusp1	19252	dual specificity phosphatase 1
ENSMUSG00000031765	4942.66	0.699255	0.205252	3.40682	0.000657249	0.00807021	Mt1	17748	metallothionein 1
ENSMUSG00000041064	232.596	-0.504104	0.148005	-3.40599	0.000659255	0.00808683	Pif1	208084	PIF1 5'-to-3' DNA helicase homolog (S. cerevisiae)
ENSMUSG00000016087	67.0273	0.825127	0.242373	3.40437	0.000663157	0.00812882	Fli1	14247	Friend leukemia integration 1
ENSMUSG00000015214	425.477	0.487764	0.143349	3.40262	0.000667424	0.00817523	Mtmr1	53332	myotubularin related protein 1
ENSMUSG00000004383	843.315	0.327553	0.0962746	3.40228	0.000668273	0.00817971	Large	16795	like-glycosyltransferase
ENSMUSG00000078905	93.897	0.655459	0.192697	3.4015	0.00067018	0.00819715	Gm14393	664987	predicted gene 14393
ENSMUSG00000022032	85.2833	0.757276	0.222675	3.40081	0.000671872	0.00821193	Scara5	71145	scavenger receptor class A, member 5 (putative)
ENSMUSG00000032373	73.8003	0.748542	0.220345	3.39714	0.00068094	0.00831678	Car12	76459	carbonic anyhydrase 12
ENSMUSG00000030861	769.149	0.572055	0.168446	3.39608	0.000683575	0.00834296	Acadsb	66885	acyl-Coenzyme A dehydrogenase, short/branched chain
ENSMUSG00000038459	901.212	0.331438	0.09769	3.39275	0.000691936	0.00843893	Abhd17c	70178	abhydrolase domain containing 17C
ENSMUSG00000031758	122.788	-0.542023	0.1598	-3.39189	0.000694132	0.00845964	Cdyl2	75796	chromodomain protein, Y chromosome-like 2
ENSMUSG00000004328	6.5268	1.36534	0.402622	3.39113	0.000696059	0.00847704	Hif3a	53417	hypoxia inducible factor 3, alpha subunit
ENSMUSG00000027569	211.496	-0.408232	0.120411	-3.39033	0.000698095	0.00849574	Mrgbp	73247	MRG/MORF4L binding protein
ENSMUSG00000033294	847.273	-0.364714	0.107586	-3.38996	0.000699021	0.00850092	Noc4l	100608	nucleolar complex associated 4 homolog (S. cerevisiae)
ENSMUSG00000024308	8672.9	-0.418895	0.123586	-3.38951	0.000700164	0.00850872	Tapbp	21356	TAP binding protein
ENSMUSG00000024841	932.091	-0.357611	0.10557	-3.38741	0.000705546	0.00856799	Eif1ad	69860	eukaryotic translation initiation factor 1A domain containing
ENSMUSG00000063870	6434.67	-0.236639	0.0698962	-3.38558	0.000710284	0.00861937	Chd4	107932	chromodomain helicase DNA binding protein 4
ENSMUSG00000053835	647.642	-0.508023	0.150071	-3.38521	0.000711235	0.00862474	H2-T24	15042	histocompatibility 2, T region locus 24
ENSMUSG00000022303	27.1318	-1.27754	0.377699	-3.38243	0.000718486	0.00870645	Dcstamp	75766	dentrocyte expressed seven transmembrane protein
ENSMUSG00000028948	915.44	-0.337879	0.0999058	-3.38197	0.000719668	0.00871455	Nol9	74035	nucleolar protein 9
ENSMUSG00000031486	2223.61	-0.418071	0.123678	-3.38033	0.000723999	0.00876075	Adgra3	78560	adhesion G protein-coupled receptor A3
ENSMUSG00000027613	1427.43	-0.546384	0.161771	-3.37752	0.000731416	0.00884419	Eif6	16418	eukaryotic translation initiation factor 6
ENSMUSG00000000876	189.627	0.497537	0.147355	3.37645	0.00073427	0.00886869	Pxmp4	59038	peroxisomal membrane protein 4
ENSMUSG00000001576	2399.74	0.2645	0.0783386	3.37637	0.000734487	0.00886869	Ergic1	67458	endoplasmic reticulum-golgi intermediate compartment (ERGIC) 1
ENSMUSG00000022257	530.532	0.416841	0.123537	3.37422	0.000740259	0.00893204	Laptm4b	114128	lysosomal-associated protein transmembrane 4B
ENSMUSG00000041229	529.311	0.422093	0.125192	3.37157	0.000747411	0.00901193	Phf8	320595	PHD finger protein 8
ENSMUSG00000010453	855.162	-0.366502	0.108742	-3.37037	0.000750661	0.00904469	Kansl3	226976	KAT8 regulatory NSL complex subunit 3
ENSMUSG00000078886	960.814	0.654452	0.194357	3.36726	0.000759197	0.00914105	0610010B08Rik	100039060	RIKEN cDNA 0610010B08 gene
ENSMUSG00000075592	444.916	0.459205	0.136387	3.36692	0.000760124	0.00914573	Nynrin	277154	NYN domain and retroviral integrase containing
ENSMUSG00000007888	531.071	-0.367438	0.109176	-3.36555	0.000763905	0.00918472	Crlf1	12931	cytokine receptor-like factor 1
ENSMUSG00000026696	251.267	0.513916	0.152844	3.36235	0.000772832	0.00928547	Vamp4	53330	vesicle-associated membrane protein 4
ENSMUSG00000022498	736.407	0.317831	0.094542	3.3618	0.000774375	0.00929742	Txndc11	106200	thioredoxin domain containing 11
ENSMUSG00000001924	6662.94	-0.227981	0.0678338	-3.36087	0.000776971	0.00930885	Uba1	22201	ubiquitin-like modifier activating enzyme 1
ENSMUSG00000023495	1176.57	-0.418622	0.124545	-3.3612	0.000776045	0.00930885	Pcbp4	59092	poly(rC) binding protein 4
ENSMUSG00000026890	134.428	-0.509475	0.151584	-3.361	0.000776597	0.00930885	Lhx6	16874	LIM homeobox protein 6
ENSMUSG00000020075	5305.73	-0.354292	0.105444	-3.36001	0.000779385	0.00933118	Ddx21	56200	DEAD (Asp-Glu-Ala-Asp) box polypeptide 21
ENSMUSG00000038893	137.553	0.660753	0.196686	3.35943	0.00078104	0.00934441	Fam117a	215512	family with sequence similarity 117, member A
ENSMUSG00000019966	744.826	0.742214	0.221224	3.35503	0.000793565	0.00948644	Kitl	17311	kit ligand
ENSMUSG00000104861	62.3888	0.744912	0.222039	3.35487	0.000794029	0.00948644	3110039M20Rik	67293	RIKEN cDNA 3110039M20 gene
ENSMUSG00000038280	435.039	0.415736	0.123951	3.35402	0.000796462	0.00950882	Ostm1	14628	osteopetrosis associated transmembrane protein 1
ENSMUSG00000031706	328.958	-0.429914	0.128207	-3.35329	0.000798568	0.00952726	Rfx1	19724	regulatory factor X, 1 (influences HLA class II expression)
ENSMUSG00000083668	329.421	-0.734341	0.219054	-3.35233	0.000801337	0.00955358	NA	NA	NA
ENSMUSG00000024053	548.114	0.709539	0.211868	3.34897	0.000811128	0.00966352	Emilin2	246707	elastin microfibril interfacer 2
ENSMUSG00000022391	2464.93	-0.373096	0.111465	-3.34721	0.000816297	0.00971829	Rangap1	19387	RAN GTPase activating protein 1
ENSMUSG00000039633	118.815	-0.574919	0.171789	-3.34666	0.000817913	0.0097307	Lonrf1	244421	LON peptidase N-terminal domain and ring finger 1
ENSMUSG00000022556	641.196	-0.393514	0.117609	-3.34596	0.000819984	0.00974851	Hsf1	15499	heat shock factor 1
ENSMUSG00000004846	1850.58	-0.373631	0.111697	-3.34504	0.000822722	0.00977421	Plod3	26433	procollagen-lysine, 2-oxoglutarate 5-dioxygenase 3
ENSMUSG00000061666	207.713	0.544749	0.162913	3.34381	0.000826375	0.00981074	Gdpd1	66569	glycerophosphodiester phosphodiesterase domain containing 1
ENSMUSG00000030921	1003.9	-0.632023	0.189047	-3.3432	0.000828177	0.00982527	Trim30a	20128	tripartite motif-containing 30A
ENSMUSG00000024242	465.564	0.434027	0.129882	3.34169	0.000832706	0.00985378	Map4k3	225028	mitogen-activated protein kinase kinase kinase kinase 3
ENSMUSG00000030748	648.923	-0.431727	0.129197	-3.34162	0.000832902	0.00985378	Il4ra	16190	interleukin 4 receptor, alpha
ENSMUSG00000031378	452.158	0.448267	0.13414	3.34178	0.000832435	0.00985378	Abcd1	11666	ATP-binding cassette, sub-family D (ALD), member 1
ENSMUSG00000052726	62.2251	0.816913	0.244433	3.34207	0.000831569	0.00985378	Kcnt2	240776	potassium channel, subfamily T, member 2
ENSMUSG00000049878	846.299	0.480715	0.143904	3.34053	0.000836188	0.00988576	Rlf	109263	rearranged L-myc fusion sequence
ENSMUSG00000032527	397.976	0.400727	0.119995	3.33951	0.000839249	0.00990815	Pccb	66904	propionyl Coenzyme A carboxylase, beta polypeptide
ENSMUSG00000051518	296.485	-0.589492	0.176512	-3.33966	0.000838799	0.00990815	Rps19bp1	66538	ribosomal protein S19 binding protein 1
ENSMUSG00000028383	309.174	0.503451	0.150789	3.33878	0.000841477	0.00992755	Hsdl2	72479	hydroxysteroid dehydrogenase like 2
ENSMUSG00000030788	697.974	0.364965	0.109349	3.3376	0.000845043	0.00996271	Rnf141	67150	ring finger protein 141
ENSMUSG00000028102	172.997	0.530343	0.158972	3.33608	0.000849698	0.0100106	Pex11b	18632	peroxisomal biogenesis factor 11 beta
ENSMUSG00000043671	356.696	0.352129	0.105576	3.33532	0.000852006	0.0100309	Dpy19l3	233115	dpy-19-like 3 (C. elegans)
ENSMUSG00000028047	177.257	-0.475275	0.142611	-3.33266	0.000860192	0.0101202	Thbs3	21827	thrombospondin 3
ENSMUSG00000057135	57.5808	-0.958722	0.28773	-3.33203	0.000862165	0.0101364	Scimp	327957	SLP adaptor and CSK interacting membrane protein
ENSMUSG00000030189	5121.42	-0.302412	0.0908014	-3.33047	0.000866989	0.0101861	Ybx3	56449	Y box protein 3
ENSMUSG00000039748	403.357	-0.376626	0.113148	-3.32863	0.000872742	0.0102431	Exo1	26909	exonuclease 1
ENSMUSG00000058440	657.639	-0.3668	0.110199	-3.32853	0.000873052	0.0102431	Nrf1	18181	nuclear respiratory factor 1
ENSMUSG00000029622	5969.44	-0.499201	0.15004	-3.32713	0.000877457	0.0102877	Arpc1b	11867	actin related protein 2/3 complex, subunit 1B
ENSMUSG00000010601	57.3855	0.705339	0.212058	3.32617	0.000880484	0.0103161	Apol7a	75761	apolipoprotein L 7a
ENSMUSG00000078889	558.445	0.750236	0.225582	3.32578	0.000881701	0.0103232	Gm14288	13999	predicted gene 14288
ENSMUSG00000068742	136.453	-0.486893	0.146503	-3.32344	0.000889143	0.0104032	Cry2	12953	cryptochrome 2 (photolyase-like)
ENSMUSG00000026393	1377.66	0.49958	0.150369	3.32236	0.000892598	0.0104342	Nek7	59125	NIMA (never in mitosis gene a)-related expressed kinase 7
ENSMUSG00000052125	48.2456	-0.713278	0.214699	-3.32223	0.000893026	0.0104342	F730043M19Rik	320046	RIKEN cDNA F730043M19 gene
ENSMUSG00000020283	468.245	0.471259	0.141932	3.32031	0.000899178	0.0104844	Pex13	72129	peroxisomal biogenesis factor 13
ENSMUSG00000028037	1648.52	-0.595111	0.179218	-3.32059	0.000898283	0.0104844	Ifi44	99899	interferon-induced protein 44
ENSMUSG00000029156	431.831	0.324053	0.0975931	3.32045	0.000898716	0.0104844	Sgcb	24051	sarcoglycan, beta (dystrophin-associated glycoprotein)
ENSMUSG00000078881	937.238	0.654651	0.197231	3.31921	0.000902741	0.0105188	Gm14434	668039	predicted gene 14434
ENSMUSG00000001655	130.194	0.677795	0.204245	3.31854	0.000904884	0.0105337	Hoxc13	15422	homeobox C13
ENSMUSG00000068732	688.502	0.386828	0.11657	3.31842	0.000905267	0.0105337	Tmem167b	67495	transmembrane protein 167B
ENSMUSG00000003868	1467.78	-0.452759	0.13645	-3.31814	0.000906197	0.0105373	Ruvbl2	20174	RuvB-like protein 2
ENSMUSG00000023845	1279.63	0.598368	0.180363	3.31757	0.000908045	0.0105516	Lnpep	240028	leucyl/cystinyl aminopeptidase
ENSMUSG00000020935	911.812	-0.384248	0.115836	-3.31719	0.000909282	0.0105529	Dcakd	68087	dephospho-CoA kinase domain containing
ENSMUSG00000078901	552.464	0.747159	0.225241	3.31715	0.000909403	0.0105529	Gm14440	100503353	predicted gene 14440
ENSMUSG00000026532	11.1606	1.31783	0.397332	3.3167	0.000910886	0.0105557	Spta1	20739	spectrin alpha, erythrocytic 1
ENSMUSG00000032737	1633.49	-0.3788	0.114209	-3.31672	0.000910814	0.0105557	Inppl1	16332	inositol polyphosphate phosphatase-like 1
ENSMUSG00000078861	241.387	0.643135	0.193932	3.3163	0.000912191	0.0105636	Zfp931	353208	zinc finger protein 931
ENSMUSG00000026942	477.479	-0.615517	0.18564	-3.31564	0.000914321	0.0105811	Traf2	22030	TNF receptor-associated factor 2
ENSMUSG00000029233	216.19	0.399565	0.120609	3.3129	0.000923336	0.0106781	Srd5a3	57357	steroid 5 alpha-reductase 3
ENSMUSG00000013629	2554.46	-0.456496	0.137807	-3.31258	0.000924389	0.010683	Cad	69719	carbamoyl-phosphate synthetase 2, aspartate transcarbamylase, and dihydroorotase
ENSMUSG00000024168	10.0732	1.27561	0.385223	3.31136	0.000928446	0.0107189	Tmem204	407831	transmembrane protein 204
ENSMUSG00000037851	4419.93	-0.259497	0.078368	-3.31126	0.000928758	0.0107189	Iars	105148	isoleucine-tRNA synthetase
ENSMUSG00000013698	1667.71	-0.319939	0.0966434	-3.31051	0.00093125	0.0107404	Pea15a	18611	phosphoprotein enriched in astrocytes 15A
ENSMUSG00000001552	1931.2	0.368582	0.111384	3.30912	0.000935894	0.0107866	Jup	16480	junction plakoglobin
ENSMUSG00000048578	8133.94	0.209417	0.0632945	3.30861	0.000937609	0.010799	Mlec	109154	malectin
ENSMUSG00000041375	425.768	-0.391094	0.118378	-3.30376	0.00095397	0.01098	Ccdc9	243846	coiled-coil domain containing 9
ENSMUSG00000027134	763.421	-0.347379	0.105227	-3.30124	0.000962578	0.0110716	Lpcat4	99010	lysophosphatidylcholine acyltransferase 4
ENSMUSG00000025321	106.629	0.766346	0.232226	3.3	0.00096686	0.0111133	Itgb8	320910	integrin beta 8
ENSMUSG00000047557	642.764	0.464068	0.140737	3.29742	0.00097578	0.0112083	Lxn	17035	latexin
ENSMUSG00000060336	99.5838	0.600731	0.182344	3.2945	0.00098597	0.0113177	Zfp937	245174	zinc finger protein 937
ENSMUSG00000034845	20.1845	-1.02846	0.312212	-3.29412	0.000987315	0.0113254	Plvap	84094	plasmalemma vesicle associated protein
ENSMUSG00000000184	3639.81	-0.258595	0.0785406	-3.2925	0.000992998	0.0113656	Ccnd2	12444	cyclin D2
ENSMUSG00000005481	2150.11	-0.434879	0.132084	-3.29245	0.000993179	0.0113656	Ddx39	68278	DEAD (Asp-Glu-Ala-Asp) box polypeptide 39
ENSMUSG00000009585	919.442	-0.348287	0.105779	-3.2926	0.000992659	0.0113656	Apobec3	80287	apolipoprotein B mRNA editing enzyme, catalytic polypeptide 3
ENSMUSG00000038644	670.366	-0.531202	0.161344	-3.29236	0.000993494	0.0113656	Pold1	18971	polymerase (DNA directed), delta 1, catalytic subunit
ENSMUSG00000040836	176.461	0.496795	0.151026	3.28948	0.00100373	0.011475	Gpr161	240888	G protein-coupled receptor 161
ENSMUSG00000001415	1743.24	-0.318107	0.0967161	-3.28908	0.00100515	0.0114835	Smg5	229512	Smg-5 homolog, nonsense mediated mRNA decay factor (C. elegans)
ENSMUSG00000047230	3.74075	1.29518	0.393829	3.28868	0.00100659	0.0114922	Cldn2	12738	claudin 2
ENSMUSG00000078651	40.0848	-0.792294	0.241039	-3.287	0.00101261	0.0115531	Aoc2	237940	amine oxidase, copper containing 2 (retina-specific)
ENSMUSG00000038611	1220.45	-0.336792	0.102562	-3.28379	0.0010242	0.0116775	Phrf1	101471	PHD and ring finger domains 1
ENSMUSG00000026737	695.934	0.458647	0.139743	3.28207	0.00103048	0.0117412	Pip4k2a	18718	phosphatidylinositol-5-phosphate 4-kinase, type II, alpha
ENSMUSG00000032280	1493.57	-0.338709	0.103208	-3.28182	0.0010314	0.0117438	Tle3	21887	transducin-like enhancer of split 3, homolog of Drosophila E(spl)
ENSMUSG00000078880	935.061	0.634726	0.19345	3.28109	0.00103406	0.0117663	Gm14308	100043381	predicted gene 14308
ENSMUSG00000086006	77.5757	0.91694	0.279501	3.28064	0.00103574	0.0117774	Gm13293	100503147	predicted gene 13293
ENSMUSG00000027977	41.4476	-0.986499	0.300723	-3.28043	0.00103649	0.0117782	Ndst3	83398	N-deacetylase/N-sulfotransferase (heparan glucosaminyl) 3
ENSMUSG00000026656	65.1558	0.73676	0.224707	3.27875	0.00104267	0.0118404	Fcgr2b	14130	Fc receptor, IgG, low affinity IIb
ENSMUSG00000059878	347.937	0.514035	0.156906	3.27607	0.00105264	0.0119456	Zfp422	67255	zinc finger protein 422
ENSMUSG00000040354	1965.37	-0.455477	0.139045	-3.27575	0.00105381	0.0119509	Mars	216443	methionine-tRNA synthetase
ENSMUSG00000094737	291.246	-0.532219	0.16262	-3.27277	0.00106498	0.0120695	NA	NA	NA
ENSMUSG00000033909	700.854	-0.35851	0.109616	-3.2706	0.00107319	0.0121545	Usp36	72344	ubiquitin specific peptidase 36
ENSMUSG00000038777	63.3788	0.874291	0.267363	3.27006	0.00107525	0.0121697	Sema6c	20360	sema domain, transmembrane domain (TM), and cytoplasmic domain, (semaphorin) 6C
ENSMUSG00000006585	1079.25	-0.42687	0.130547	-3.26985	0.00107605	0.0121706	Cdt1	67177	chromatin licensing and DNA replication factor 1
ENSMUSG00000053198	125.4	-0.552824	0.169106	-3.2691	0.00107889	0.0121946	Prx	19153	periaxin
ENSMUSG00000003283	279.344	-0.710808	0.217457	-3.26873	0.00108032	0.0122012	Hck	15162	hemopoietic cell kinase
ENSMUSG00000031754	1753.26	0.250415	0.0766128	3.26857	0.00108091	0.0122012	Nudt21	68219	nudix (nucleoside diphosphate linked moiety X)-type motif 21
ENSMUSG00000025068	1385.43	-0.299093	0.091536	-3.26749	0.00108506	0.0122399	Gsto1	14873	glutathione S-transferase omega 1
ENSMUSG00000078903	666.818	0.535866	0.164027	3.26694	0.00108717	0.0122556	Gm14391	665001	predicted gene 14391
ENSMUSG00000037890	155.627	0.490285	0.150111	3.26616	0.00109019	0.0122756	Wdr19	213081	WD repeat domain 19
ENSMUSG00000067161	1219.35	-0.711842	0.217949	-3.2661	0.00109039	0.0122756	NA	NA	NA
ENSMUSG00000039770	367.053	0.506491	0.155111	3.26534	0.00109331	0.0123003	Ypel5	383295	yippee-like 5 (Drosophila)
ENSMUSG00000090709	19.0374	-1.12292	0.344006	-3.26423	0.00109762	0.0123406	NA	NA	NA
ENSMUSG00000025192	341.001	0.344663	0.105603	3.26377	0.00109941	0.0123525	Entpd7	93685	ectonucleoside triphosphate diphosphohydrolase 7
ENSMUSG00000020876	282.171	-0.583701	0.178866	-3.26334	0.00110107	0.012363	Snx11	74479	sorting nexin 11
ENSMUSG00000021306	701.859	-0.38829	0.119003	-3.26288	0.00110288	0.0123657	Gpr137b	83924	G protein-coupled receptor 137B
ENSMUSG00000075595	585.558	0.328707	0.100746	3.26272	0.0011035	0.0123657	Zfp652	268469	zinc finger protein 652
ENSMUSG00000096916	81.692	0.696793	0.213558	3.26278	0.00110324	0.0123657	Zfp850	100043772	zinc finger protein 850
ENSMUSG00000007411	1060.45	-0.243965	0.0747973	-3.26168	0.00110753	0.0123849	Mark3	17169	MAP/microtubule affinity regulating kinase 3
ENSMUSG00000014867	5155.33	0.16381	0.0502249	3.26153	0.00110813	0.0123849	Surf4	20932	surfeit gene 4
ENSMUSG00000023206	146.811	-0.517794	0.158741	-3.26189	0.00110673	0.0123849	Il15ra	16169	interleukin 15 receptor, alpha chain
ENSMUSG00000066363	2136.25	-0.482676	0.147979	-3.26178	0.00110714	0.0123849	Serpina3f	238393	serine (or cysteine) peptidase inhibitor, clade A, member 3F
ENSMUSG00000050088	427.422	0.475522	0.145832	3.26076	0.00111113	0.0124103	1600012H06Rik	67912	RIKEN cDNA 1600012H06 gene
ENSMUSG00000034324	14.0376	1.13432	0.348064	3.25895	0.00111824	0.0124815	Tmem132c	208213	transmembrane protein 132C
ENSMUSG00000025085	1744.6	0.356335	0.109471	3.25506	0.00113369	0.0126456	Ablim1	226251	actin-binding LIM protein 1
ENSMUSG00000001674	1270.27	-0.263701	0.0810496	-3.25358	0.00113962	0.0127035	Ddx18	66942	DEAD (Asp-Glu-Ala-Asp) box polypeptide 18
ENSMUSG00000020532	2366.46	-0.248249	0.076328	-3.2524	0.00114435	0.0127478	Acaca	107476	acetyl-Coenzyme A carboxylase alpha
ENSMUSG00000094242	291.402	-0.53019	0.163102	-3.25066	0.00115138	0.0128177	NA	NA	NA
ENSMUSG00000024669	15.454	-1.28093	0.394566	-3.24643	0.00116862	0.013001	Cd5	12507	CD5 antigen
ENSMUSG00000029071	704.941	-0.357431	0.110109	-3.24616	0.00116973	0.0130049	Dvl1	13542	dishevelled, dsh homolog 1 (Drosophila)
ENSMUSG00000026888	66.6954	0.732574	0.225814	3.24415	0.00117803	0.0130886	Grb14	50915	growth factor receptor bound protein 14
ENSMUSG00000030144	77.9912	0.686555	0.211674	3.24346	0.00118089	0.0131118	Clec4d	17474	C-type lectin domain family 4, member d
ENSMUSG00000023988	790.973	-0.360699	0.111249	-3.24226	0.00118586	0.0131584	Bysl	53414	bystin-like
ENSMUSG00000024098	2201.96	0.370067	0.114154	3.24182	0.00118767	0.0131699	Twsg1	65960	twisted gastrulation homolog 1 (Drosophila)
ENSMUSG00000020901	210.984	-0.668951	0.206569	-3.23839	0.00120208	0.0133209	Pik3r5	320207	phosphoinositide-3-kinase, regulatory subunit 5, p101
ENSMUSG00000039982	183.067	0.524013	0.161924	3.23617	0.00121146	0.0134162	Dtx4	207521	deltex 4 homolog (Drosophila)
ENSMUSG00000037405	311.527	-0.743361	0.22984	-3.23425	0.00121963	0.0134978	Icam1	15894	intercellular adhesion molecule 1
ENSMUSG00000017493	7229.3	-0.345454	0.106884	-3.23205	0.00122907	0.0135934	Igfbp4	16010	insulin-like growth factor binding protein 4
ENSMUSG00000031601	1526.98	0.720161	0.222863	3.2314	0.00123184	0.0136152	Cnot7	18983	CCR4-NOT transcription complex, subunit 7
ENSMUSG00000040713	403.023	0.409733	0.126847	3.23014	0.00123729	0.0136665	Creg1	433375	cellular repressor of E1A-stimulated genes 1
ENSMUSG00000055027	27.1401	1.00042	0.309787	3.22938	0.00124058	0.013694	Smyd1	12180	SET and MYND domain containing 1
ENSMUSG00000027778	489.595	0.473454	0.146648	3.22851	0.00124436	0.0137267	Ift80	68259	intraflagellar transport 80
ENSMUSG00000040596	642.262	-0.31254	0.0968562	-3.22684	0.00125163	0.013798	Pogk	71592	pogo transposable element with KRAB domain
ENSMUSG00000037416	781.832	0.551068	0.170854	3.22538	0.00125805	0.0138598	Dmxl1	240283	Dmx-like 1
ENSMUSG00000026470	410.606	-0.384302	0.119256	-3.2225	0.00127075	0.0139815	Stx6	58244	syntaxin 6
ENSMUSG00000026471	132.368	0.549136	0.170404	3.22256	0.0012705	0.0139815	Mr1	15064	major histocompatibility complex, class I-related
ENSMUSG00000035064	485.993	0.339503	0.10536	3.22231	0.0012716	0.0139818	Eef2k	13631	eukaryotic elongation factor-2 kinase
ENSMUSG00000027309	606.376	-0.289406	0.0898883	-3.21962	0.00128359	0.0141046	4930402H24Rik	228602	RIKEN cDNA 4930402H24 gene
ENSMUSG00000007080	935.134	-0.347807	0.10806	-3.21865	0.00128796	0.0141342	Pole	18973	polymerase (DNA directed), epsilon
ENSMUSG00000047945	1469.45	-0.255796	0.0794705	-3.21875	0.00128751	0.0141342	Marcksl1	17357	MARCKS-like 1
ENSMUSG00000045094	46.8969	0.81551	0.253417	3.21805	0.00129064	0.0141545	Arhgef37	328967	Rho guanine nucleotide exchange factor (GEF) 37
ENSMUSG00000029578	1192.45	-0.286745	0.089116	-3.21766	0.0012924	0.0141647	Wipi2	74781	WD repeat domain, phosphoinositide interacting 2
ENSMUSG00000029832	98.2113	0.761485	0.236721	3.21681	0.00129625	0.0141977	Nfe2l3	18025	nuclear factor, erythroid derived 2, like 3
ENSMUSG00000021754	275.718	0.41071	0.127707	3.21603	0.00129976	0.0142178	Map3k1	26401	mitogen-activated protein kinase kinase kinase 1
ENSMUSG00000027907	8672.14	0.289258	0.0899405	3.2161	0.00129945	0.0142178	S100a11	20195	S100 calcium binding protein A11
ENSMUSG00000001018	727.878	0.486596	0.151345	3.21514	0.00130382	0.0142346	Snapin	20615	SNAP-associated protein
ENSMUSG00000020437	146.2	-0.76722	0.238621	-3.21522	0.00130343	0.0142346	Myo1g	246177	myosin IG
ENSMUSG00000046993	862.259	-0.632068	0.196584	-3.21526	0.00130326	0.0142346	NA	NA	NA
ENSMUSG00000078915	265.002	0.77453	0.241005	3.21374	0.00131017	0.0142948	NA	NA	NA
ENSMUSG00000032300	913.476	0.393263	0.122386	3.21328	0.00131226	0.0143085	1700017B05Rik	74211	RIKEN cDNA 1700017B05 gene
ENSMUSG00000000266	419.953	0.6899	0.214769	3.21229	0.0013168	0.0143487	Mid2	23947	midline 2
ENSMUSG00000035478	1957.96	-0.400483	0.124906	-3.20628	0.00134462	0.0146424	Mbd3	17192	methyl-CpG binding domain protein 3
ENSMUSG00000032508	567.214	-0.490745	0.153146	-3.20443	0.00135332	0.0147183	Myd88	17874	myeloid differentiation primary response gene 88
ENSMUSG00000074151	1104.01	-0.394677	0.123162	-3.20455	0.00135276	0.0147183	Nlrc5	434341	NLR family, CARD domain containing 5
ENSMUSG00000053113	971.403	-0.432864	0.135351	-3.19809	0.00138339	0.0150358	Socs3	12702	suppressor of cytokine signaling 3
ENSMUSG00000043017	10.9831	-1.19892	0.375402	-3.1937	0.00140461	0.0152566	Ptgir	19222	prostaglandin I receptor (IP)
ENSMUSG00000062038	935.345	-0.422229	0.132222	-3.19332	0.00140645	0.0152669	NA	NA	NA
ENSMUSG00000031861	143.258	0.542276	0.169909	3.19157	0.00141503	0.0153502	Lpar2	53978	lysophosphatidic acid receptor 2
ENSMUSG00000032035	1163.15	-0.458226	0.143643	-3.19003	0.00142257	0.0154221	Ets1	23871	E26 avian leukemia oncogene 1, 5' domain
ENSMUSG00000017615	2022.21	-0.195298	0.0612341	-3.18936	0.00142587	0.0154479	Tnfaip1	21927	tumor necrosis factor, alpha-induced protein 1 (endothelial)
ENSMUSG00000040043	1950.47	0.200015	0.0627189	3.18908	0.00142729	0.0154535	Rbms2	56516	RNA binding motif, single stranded interacting protein 2
ENSMUSG00000004462	253.027	0.378539	0.118714	3.18866	0.00142934	0.0154659	Tbccd1	70573	TBCC domain containing 1
ENSMUSG00000045842	35.071	-1.02599	0.321954	-3.18675	0.0014388	0.0155583	NA	NA	NA
ENSMUSG00000023994	732.38	-0.335743	0.10543	-3.18452	0.00144996	0.0156689	Nfya	18044	nuclear transcription factor-Y alpha
ENSMUSG00000042757	146.032	0.706055	0.221821	3.18299	0.00145764	0.0157419	Tmem108	81907	transmembrane protein 108
ENSMUSG00000032422	370.004	0.398348	0.125279	3.17968	0.0014744	0.0158926	Snx14	244962	sorting nexin 14
ENSMUSG00000066687	24.639	1.19145	0.374702	3.17974	0.00147409	0.0158926	Zbtb16	235320	zinc finger and BTB domain containing 16
ENSMUSG00000069520	396.584	0.405401	0.127495	3.17973	0.0014741	0.0158926	Tmem19	67226	transmembrane protein 19
ENSMUSG00000033697	283.078	-0.375949	0.118282	-3.17841	0.00148085	0.015952	Arhgap39	223666	Rho GTPase activating protein 39
ENSMUSG00000029752	4560.12	-0.261599	0.0823443	-3.17689	0.00148865	0.0160259	Asns	27053	asparagine synthetase
ENSMUSG00000017119	1756.76	0.258081	0.0812519	3.1763	0.00149165	0.016048	Nbr1	17966	neighbor of Brca1 gene 1
ENSMUSG00000034755	25.1922	0.975936	0.30729	3.17594	0.00149351	0.0160487	Pcdh11x	245578	protocadherin 11 X-linked
ENSMUSG00000038507	2510.84	-0.268098	0.0844157	-3.17592	0.00149361	0.0160487	Parp12	243771	poly (ADP-ribose) polymerase family, member 12
ENSMUSG00000059839	149.273	0.593746	0.186969	3.17564	0.00149504	0.016054	Zfp874b	408067	zinc finger protein 874b
ENSMUSG00000026271	13.1543	1.21793	0.383687	3.17428	0.00150208	0.0161092	Gpr35	64095	G protein-coupled receptor 35
ENSMUSG00000049744	19.1964	0.948857	0.298911	3.17439	0.00150154	0.0161092	Arhgap15	76117	Rho GTPase activating protein 15
ENSMUSG00000022096	337.17	0.452271	0.142575	3.17216	0.0015131	0.0161865	Hr	15460	hairless
ENSMUSG00000025856	452.887	-0.370781	0.116878	-3.17237	0.00151198	0.0161865	Pdgfa	18590	platelet derived growth factor, alpha
ENSMUSG00000030435	3899.23	-0.194911	0.0614438	-3.17218	0.00151301	0.0161865	U2af2	22185	U2 small nuclear ribonucleoprotein auxiliary factor (U2AF) 2
ENSMUSG00000037062	3996.73	0.586884	0.184987	3.17258	0.00151092	0.0161865	Sh3glb1	54673	SH3-domain GRB2-like B1 (endophilin)
ENSMUSG00000015766	3576.77	0.272071	0.0857911	3.17132	0.0015175	0.0162029	Eps8	13860	epidermal growth factor receptor pathway substrate 8
ENSMUSG00000022125	458.37	0.491445	0.154963	3.17137	0.00151724	0.0162029	Cln5	211286	ceroid-lipofuscinosis, neuronal 5
ENSMUSG00000044337	135.65	0.486815	0.153493	3.17158	0.00151612	0.0162029	Ackr3	12778	atypical chemokine receptor 3
ENSMUSG00000055541	84.8715	0.750484	0.236705	3.17055	0.00152153	0.0162357	Lair1	52855	leukocyte-associated Ig-like receptor 1
ENSMUSG00000048498	58.8643	-0.857511	0.270489	-3.17022	0.00152322	0.0162435	Cd300e	217306	CD300e antigen
ENSMUSG00000038697	875.614	-0.294145	0.0928487	-3.16801	0.00153487	0.0163575	Taf5l	102162	TAF5-like RNA polymerase II, p300/CBP-associated factor (PCAF)-associated factor
ENSMUSG00000035847	1188.83	0.626405	0.197769	3.16736	0.00153831	0.0163839	Ids	15931	iduronate 2-sulfatase
ENSMUSG00000055866	101.412	-0.60175	0.190065	-3.16602	0.00154538	0.0164488	Per2	18627	period circadian clock 2
ENSMUSG00000030515	341.154	0.440053	0.139119	3.16314	0.00156077	0.0165736	Tarsl2	272396	threonyl-tRNA synthetase-like 2
ENSMUSG00000030609	1345.45	-0.312138	0.0986669	-3.16355	0.00155855	0.0165736	Aen	68048	apoptosis enhancing nuclease
ENSMUSG00000031504	68.8891	-0.818244	0.258664	-3.16334	0.00155969	0.0165736	Rab20	19332	RAB20, member RAS oncogene family
ENSMUSG00000060509	35.7137	-0.909848	0.287645	-3.1631	0.00156101	0.0165736	Xcr1	23832	chemokine (C motif) receptor 1
ENSMUSG00000025545	100.346	0.577468	0.182735	3.16013	0.00157699	0.0167329	Clybl	69634	citrate lyase beta like
ENSMUSG00000037157	9.48331	1.2497	0.395556	3.15935	0.00158124	0.0167674	Il22ra1	230828	interleukin 22 receptor, alpha 1
ENSMUSG00000030681	1262.4	-0.495658	0.156914	-3.15879	0.00158423	0.0167887	Mvp	78388	major vault protein
ENSMUSG00000031516	675.197	0.389727	0.123473	3.15637	0.00159745	0.0169182	Dctn6	22428	dynactin 6
ENSMUSG00000020235	973.733	-0.432078	0.136919	-3.15573	0.00160095	0.0169342	Fzr1	56371	fizzy/cell division cycle 20 related 1 (Drosophila)
ENSMUSG00000063065	2294.68	-0.246461	0.0780964	-3.15586	0.00160025	0.0169342	Mapk3	26417	mitogen-activated protein kinase 3
ENSMUSG00000043831	111.808	0.522818	0.165714	3.15494	0.00160533	0.0169699	Lysmd4	75099	LysM, putative peptidoglycan-binding, domain containing 4
ENSMUSG00000002984	1134.03	-0.498435	0.158101	-3.15264	0.001618	0.0170738	Tomm40	53333	translocase of outer mitochondrial membrane 40 homolog (yeast)
ENSMUSG00000042121	660.992	0.286383	0.0908393	3.15264	0.00161802	0.0170738	Ssh1	231637	slingshot homolog 1 (Drosophila)
ENSMUSG00000071281	293.802	0.650901	0.206464	3.15261	0.00161817	0.0170738	Zfp65	235907	zinc finger protein 65
ENSMUSG00000020387	1310.27	0.281206	0.08922	3.15182	0.00162255	0.0171094	Jade2	76901	jade family PHD finger 2
ENSMUSG00000025384	362.536	-0.583111	0.185036	-3.15134	0.00162523	0.0171269	Faap100	71885	Fanconi anemia core complex associated protein 100
ENSMUSG00000024381	1150.1	-0.297991	0.0945839	-3.15055	0.00162963	0.0171627	Bin1	30948	bridging integrator 1
ENSMUSG00000003746	700.407	0.489518	0.155471	3.14862	0.00164042	0.0172656	Man1a	17155	mannosidase 1, alpha
ENSMUSG00000036398	882.631	-0.276238	0.0877926	-3.14649	0.00165246	0.0173815	Ppp1r11	76497	protein phosphatase 1, regulatory (inhibitor) subunit 11
ENSMUSG00000042686	168.105	0.448286	0.142499	3.14588	0.00165585	0.0174064	Jph1	57339	junctophilin 1
ENSMUSG00000046841	5248.89	-0.226125	0.0719051	-3.14477	0.00166215	0.0174619	Ckap4	216197	cytoskeleton-associated protein 4
ENSMUSG00000040616	75.7145	-0.648314	0.206266	-3.14309	0.00167174	0.0175517	Tmem51	214359	transmembrane protein 51
ENSMUSG00000022769	941.348	0.491956	0.156677	3.13994	0.00168984	0.0177279	Sdf2l1	64136	stromal cell-derived factor 2-like 1
ENSMUSG00000055963	75.6716	0.698576	0.22249	3.1398	0.00169061	0.0177279	Triqk	208820	triple QxxK/R motif containing
ENSMUSG00000028578	169.814	0.599729	0.191039	3.1393	0.00169352	0.0177475	Caap1	67770	caspase activity and apoptosis inhibitor 1
ENSMUSG00000001750	1202.08	-0.492493	0.157046	-3.13598	0.00171281	0.0179385	Tcirg1	27060	T cell, immune regulator 1, ATPase, H+ transporting, lysosomal V0 protein A3
ENSMUSG00000032437	2996.26	0.197036	0.0628415	3.13544	0.00171596	0.0179604	Stt3b	68292	STT3, subunit of the oligosaccharyltransferase complex, homolog B (S. cerevisiae)
ENSMUSG00000020739	1568.51	-0.326208	0.104058	-3.13488	0.00171927	0.017984	Nup85	445007	nucleoporin 85
ENSMUSG00000022074	432.131	-0.305893	0.0975911	-3.13444	0.00172183	0.0179997	Tnfrsf10b	21933	tumor necrosis factor receptor superfamily, member 10b
ENSMUSG00000001062	254.162	-0.400046	0.127656	-3.13379	0.00172562	0.0180282	Vps9d1	72325	VPS9 domain containing 1
ENSMUSG00000039814	192.719	-0.431348	0.137655	-3.13354	0.00172714	0.018033	Xkr5	319581	X Kell blood group precursor-related family, member 5
ENSMUSG00000032757	480.229	0.564656	0.18029	3.13193	0.00173659	0.0181205	Bet1	12068	blocked early in transport 1 homolog (S. cerevisiae)
ENSMUSG00000001630	278.256	-0.401276	0.128244	-3.12899	0.00175406	0.0182821	Stk38l	232533	serine/threonine kinase 38 like
ENSMUSG00000031840	47.351	0.737063	0.235561	3.12897	0.00175423	0.0182821	Rab3a	19339	RAB3A, member RAS oncogene family
ENSMUSG00000055538	2047.18	0.215414	0.0688926	3.1268	0.00176717	0.0184057	Zcchc24	71918	zinc finger, CCHC domain containing 24
ENSMUSG00000019432	3295.86	-0.274345	0.0877587	-3.12613	0.00177122	0.0184365	Ddx39b	53817	DEAD (Asp-Glu-Ala-Asp) box polypeptide 39B
ENSMUSG00000024437	38.3307	0.733644	0.234696	3.12594	0.00177239	0.0184374	NA	NA	NA
ENSMUSG00000039483	353.012	-0.486682	0.155706	-3.12566	0.00177407	0.0184436	Asb6	72323	ankyrin repeat and SOCS box-containing 6
ENSMUSG00000034574	453.855	-0.419996	0.134445	-3.12392	0.0017846	0.0185417	Daam1	208846	dishevelled associated activator of morphogenesis 1
ENSMUSG00000039952	4303.02	0.275442	0.0882157	3.12237	0.00179403	0.0186283	Dag1	13138	dystroglycan 1
ENSMUSG00000066829	116.17	0.499517	0.160028	3.12144	0.00179972	0.0186759	Zfp810	235050	zinc finger protein 810
ENSMUSG00000040462	1727.78	0.338105	0.108338	3.12082	0.00180345	0.0187032	Os9	216440	amplified in osteosarcoma
ENSMUSG00000049988	26.9636	-0.911652	0.29244	-3.1174	0.00182457	0.0189107	Lrrc25	211228	leucine rich repeat containing 25
ENSMUSG00000020108	1021.34	0.593527	0.1905	3.11563	0.00183552	0.019001	Ddit4	74747	DNA-damage-inducible transcript 4
ENSMUSG00000032185	1855.41	-0.302334	0.0970332	-3.11578	0.00183461	0.019001	Carm1	59035	coactivator-associated arginine methyltransferase 1
ENSMUSG00000028538	286.117	-0.353474	0.113461	-3.11539	0.00183701	0.0190049	St3gal3	20441	ST3 beta-galactoside alpha-2,3-sialyltransferase 3
ENSMUSG00000026109	159.594	0.579132	0.185932	3.11475	0.001841	0.0190345	Tmeff2	56363	transmembrane protein with EGF-like and two follistatin-like domains 2
ENSMUSG00000000142	26.4633	1.03902	0.333708	3.11356	0.00184843	0.019088	Axin2	12006	axin2
ENSMUSG00000020212	253.59	-0.35645	0.114481	-3.11363	0.00184802	0.019088	Mdm1	17245	transformed mouse 3T3 cell double minute 1
ENSMUSG00000023087	4799.5	0.403445	0.129615	3.11263	0.00185428	0.0191368	Noct	12457	nocturnin
ENSMUSG00000039682	2530.42	-0.243618	0.078278	-3.11222	0.00185687	0.0191519	Lap3	66988	leucine aminopeptidase 3
ENSMUSG00000005043	121.49	0.488737	0.157126	3.11048	0.00186783	0.0192532	Sgsh	27029	N-sulfoglucosamine sulfohydrolase (sulfamidase)
ENSMUSG00000027496	931.257	-0.283986	0.0913277	-3.10953	0.00187387	0.0193038	Aurka	20878	aurora kinase A
ENSMUSG00000037997	663.595	-0.38106	0.122612	-3.10785	0.00188453	0.0194018	Parp11	101187	poly (ADP-ribose) polymerase family, member 11
ENSMUSG00000030357	3995.67	-0.321027	0.103305	-3.10756	0.00188638	0.0194092	Fkbp4	14228	FK506 binding protein 4
ENSMUSG00000000531	78.2931	-0.62717	0.201842	-3.10724	0.00188845	0.0194187	Grasp	56149	GRP1 (general receptor for phosphoinositides 1)-associated scaffold protein
ENSMUSG00000006273	1817.64	0.478878	0.154133	3.10692	0.0018905	0.019428	Atp6v1b2	11966	ATPase, H+ transporting, lysosomal V1 subunit B2
ENSMUSG00000001891	1557.72	0.518129	0.166802	3.10624	0.00189481	0.0194605	Ugp2	216558	UDP-glucose pyrophosphorylase 2
ENSMUSG00000038759	3285.5	-0.246484	0.079359	-3.10593	0.00189681	0.0194693	Nup205	70699	nucleoporin 205
ENSMUSG00000031304	105.64	-0.54807	0.176484	-3.10549	0.00189962	0.0194863	Il2rg	16186	interleukin 2 receptor, gamma chain
ENSMUSG00000026158	319.073	0.522345	0.168224	3.10505	0.00190248	0.0195038	Ogfrl1	70155	opioid growth factor receptor-like 1
ENSMUSG00000047547	951.649	0.355735	0.114687	3.10179	0.00192354	0.0197079	Cltb	74325	clathrin, light polypeptide (Lcb)
ENSMUSG00000080763	84.4575	-1.1575	0.373569	-3.09849	0.00194508	0.0199165	NA	NA	NA
ENSMUSG00000055360	974.04	-0.891039	0.287589	-3.09831	0.00194627	0.0199167	Prl2c5	107849	prolactin family 2, subfamily c, member 5
ENSMUSG00000025764	897.273	0.377602	0.121929	3.09691	0.0019555	0.0199991	Jade1	269424	jade family PHD finger 1
ENSMUSG00000004099	3395.03	-0.33981	0.109755	-3.09609	0.00196089	0.0200422	Dnmt1	13433	DNA methyltransferase (cytosine-5) 1
ENSMUSG00000043336	1453.06	0.592144	0.191267	3.0959	0.00196214	0.0200429	Filip1l	78749	filamin A interacting protein 1-like
ENSMUSG00000033213	130.443	-0.764203	0.246864	-3.09564	0.00196387	0.0200485	AA467197	433470	expressed sequence AA467197
ENSMUSG00000081125	7.31788	-1.23293	0.398337	-3.09519	0.00196685	0.0200668	NA	NA	NA
ENSMUSG00000029254	174.175	-0.68726	0.222119	-3.09411	0.00197402	0.0201189	Stap1	56792	signal transducing adaptor family member 1
ENSMUSG00000029822	570.734	-0.34323	0.110932	-3.09407	0.00197433	0.0201189	Osbpl3	71720	oxysterol binding protein-like 3
ENSMUSG00000000378	822.439	-0.332006	0.107382	-3.09181	0.00198937	0.02026	Ccm2	216527	cerebral cavernous malformation 2
ENSMUSG00000037326	198.336	-0.632037	0.204581	-3.08943	0.00200544	0.0204115	Capn15	50817	calpain 15
ENSMUSG00000029762	919.549	-0.235626	0.0762775	-3.08906	0.00200789	0.0204242	Akr1b8	14187	aldo-keto reductase family 1, member B8
ENSMUSG00000031938	363.971	0.453063	0.146742	3.08747	0.0020187	0.0205218	4931406C07Rik	70984	RIKEN cDNA 4931406C07 gene
ENSMUSG00000065954	932.962	0.250374	0.081132	3.08601	0.0020286	0.0206101	Tacc1	320165	transforming, acidic coiled-coil containing protein 1
ENSMUSG00000028634	507.475	-0.418633	0.135678	-3.08549	0.00203219	0.0206343	Hivep3	16656	human immunodeficiency virus type I enhancer binding protein 3
ENSMUSG00000067106	988.834	-0.631795	0.204843	-3.0843	0.00204035	0.0207047	NA	NA	NA
ENSMUSG00000016559	10993.3	-0.250928	0.0813638	-3.08402	0.00204225	0.0207116	H3f3b	15081	H3 histone, family 3B
ENSMUSG00000031347	438.716	0.468387	0.151971	3.08207	0.00205563	0.0208349	Cetn2	26370	centrin 2
ENSMUSG00000043019	847.238	0.428289	0.138989	3.08146	0.0020599	0.0208657	Edem3	66967	ER degradation enhancer, mannosidase alpha-like 3
ENSMUSG00000021846	26.2417	0.981333	0.318561	3.08052	0.00206642	0.0209193	Peli2	93834	pellino 2
ENSMUSG00000028391	233.467	0.415423	0.134881	3.07993	0.00207049	0.020941	Wdr31	71354	WD repeat domain 31
ENSMUSG00000032327	15.5945	1.18824	0.385811	3.07985	0.00207104	0.020941	Stra6	20897	stimulated by retinoic acid gene 6
ENSMUSG00000020053	894.374	-0.662253	0.215055	-3.07946	0.00207373	0.0209558	Igf1	16000	insulin-like growth factor 1
ENSMUSG00000021022	349.687	0.501919	0.16307	3.07794	0.00208439	0.0210509	Ppp2r3c	59032	protein phosphatase 2, regulatory subunit B'', gamma
ENSMUSG00000032121	68.2719	0.687853	0.223558	3.07684	0.00209207	0.021116	Tmem218	66279	transmembrane protein 218
ENSMUSG00000037419	384.029	-0.38946	0.126632	-3.07552	0.00210132	0.0211944	Endod1	71946	endonuclease domain containing 1
ENSMUSG00000047098	465.631	-0.39546	0.128589	-3.07538	0.00210234	0.0211944	Rnf31	268749	ring finger protein 31
ENSMUSG00000047242	147.131	0.711021	0.231256	3.0746	0.00210784	0.0212373	Taf9b	407786	TAF9B RNA polymerase II, TATA box binding protein (TBP)-associated factor
ENSMUSG00000064246	5.72742	-1.24099	0.403835	-3.07301	0.00211909	0.021338	Chil1	12654	chitinase-like 1
ENSMUSG00000039253	155.64	0.428647	0.139499	3.07277	0.00212083	0.0213428	Fn3krp	238024	fructosamine 3 kinase related protein
ENSMUSG00000052917	254.106	0.508522	0.165566	3.07141	0.00213052	0.0214276	Senp7	66315	SUMO1/sentrin specific peptidase 7
ENSMUSG00000022325	388.804	-0.414604	0.13502	-3.07068	0.00213569	0.0214669	Pop1	67724	processing of precursor 1, ribonuclease P/MRP family, (S. cerevisiae)
ENSMUSG00000019726	1058.28	0.471492	0.153603	3.06954	0.00214385	0.0215362	Lyst	17101	lysosomal trafficking regulator
ENSMUSG00000038267	446.327	0.490312	0.159748	3.06929	0.00214569	0.0215419	Slc22a23	73102	solute carrier family 22, member 23
ENSMUSG00000027583	169.408	-0.481516	0.156927	-3.0684	0.00215208	0.0215933	Zbtb46	72147	zinc finger and BTB domain containing 46
ENSMUSG00000034201	894.86	-0.395844	0.129028	-3.0679	0.00215571	0.0216169	Gas2l1	78926	growth arrest-specific 2 like 1
ENSMUSG00000061232	7338.73	-0.505169	0.164717	-3.06688	0.00216305	0.0216778	H2-K1	14972	histocompatibility 2, K1, K region
ENSMUSG00000025453	1012.2	0.228726	0.0745929	3.06632	0.00216712	0.0216929	Nnt	18115	nicotinamide nucleotide transhydrogenase
ENSMUSG00000049940	1002.61	0.237891	0.0775794	3.06642	0.00216638	0.0216929	Pgrmc2	70804	progesterone receptor membrane component 2
ENSMUSG00000030084	5418.81	-0.318826	0.103991	-3.06591	0.00217009	0.0217099	Plxna1	18844	plexin A1
ENSMUSG00000026211	855.39	-0.427027	0.139315	-3.06519	0.00217532	0.0217493	Obsl1	98733	obscurin-like 1
ENSMUSG00000050244	1278.91	-0.325634	0.106266	-3.06432	0.00218164	0.0217997	Heatr1	217995	HEAT repeat containing 1
ENSMUSG00000049625	82.6066	0.679574	0.221834	3.06344	0.00218808	0.0218512	Tifab	212937	TRAF-interacting protein with forkhead-associated domain, family member B
ENSMUSG00000034714	199.049	-0.426414	0.139262	-3.06196	0.00219896	0.0219469	Ttyh2	117160	tweety homolog 2 (Drosophila)
ENSMUSG00000006740	4385.76	0.470688	0.153774	3.0609	0.00220671	0.0220113	Kif5b	16573	kinesin family member 5B
ENSMUSG00000024622	487.208	-0.35229	0.115103	-3.06065	0.00220854	0.0220167	Hmgxb3	106894	HMG box domain containing 3
ENSMUSG00000031595	751.476	0.480873	0.157143	3.0601	0.00221263	0.0220445	Pdgfrl	68797	platelet-derived growth factor receptor-like
ENSMUSG00000037643	1450.9	0.417922	0.136602	3.05941	0.00221777	0.0220828	Prkci	18759	protein kinase C, iota
ENSMUSG00000020692	367.201	-0.548927	0.179441	-3.0591	0.00222005	0.0220924	Nle1	217011	notchless homolog 1 (Drosophila)
ENSMUSG00000040537	16.9266	1.14306	0.373691	3.05883	0.002222	0.0220989	Adam22	11496	a disintegrin and metallopeptidase domain 22
ENSMUSG00000022370	1254.88	-0.212338	0.0694338	-3.05814	0.00222715	0.0221372	Mrpl13	68537	mitochondrial ribosomal protein L13
ENSMUSG00000035314	305.543	-0.523989	0.171492	-3.05547	0.00224711	0.0223143	Gdpd5	233552	glycerophosphodiester phosphodiesterase domain containing 5
ENSMUSG00000059588	183.347	0.703315	0.230187	3.0554	0.0022476	0.0223143	Calcrl	54598	calcitonin receptor-like
ENSMUSG00000001525	23348.5	-0.183589	0.0601108	-3.05417	0.00225684	0.0223669	Tubb5	22154	tubulin, beta 5 class I
ENSMUSG00000033769	1290.72	0.322569	0.105613	3.05424	0.00225633	0.0223669	Exoc6b	75914	exocyst complex component 6B
ENSMUSG00000097312	15.2424	1.10316	0.361172	3.05439	0.00225522	0.0223669	NA	NA	NA
ENSMUSG00000021592	179.822	0.636508	0.208434	3.05376	0.00225992	0.0223843	Arsk	77041	arylsulfatase K
ENSMUSG00000024640	7177.37	-0.214647	0.070295	-3.05352	0.00226175	0.0223893	Psat1	107272	phosphoserine aminotransferase 1
ENSMUSG00000033323	622.989	-0.355529	0.116469	-3.05256	0.00226897	0.0224478	Ctdp1	67655	CTD (carboxy-terminal domain, RNA polymerase II, polypeptide A) phosphatase, subunit 1
ENSMUSG00000002319	1564.94	-0.355977	0.116641	-3.0519	0.00227402	0.0224845	Ipo4	75751	importin 4
ENSMUSG00000052776	994.769	-0.743019	0.243483	-3.05163	0.00227605	0.0224916	Oas1a	246730	2'-5' oligoadenylate synthetase 1A
ENSMUSG00000028965	22.315	-0.968214	0.317385	-3.0506	0.00228388	0.0225558	Tnfrsf9	21942	tumor necrosis factor receptor superfamily, member 9
ENSMUSG00000000303	3.116	-1.21502	0.398358	-3.05008	0.00228779	0.0225682	Cdh1	12550	cadherin 1
ENSMUSG00000073705	135.888	-0.529695	0.173657	-3.05024	0.00228658	0.0225682	Apitd1	69928	apoptosis-inducing, TAF9-like domain 1
ENSMUSG00000083107	25.1095	-1.04232	0.341834	-3.04921	0.00229446	0.0226208	NA	NA	NA
ENSMUSG00000022842	283.585	-0.511529	0.167799	-3.04846	0.00230017	0.022664	Ece2	107522	endothelin converting enzyme 2
ENSMUSG00000037072	4609.14	0.407614	0.133772	3.04707	0.00231082	0.0227557	2015-09-01	93684	selenoprotein
ENSMUSG00000028894	747.654	-0.352283	0.115643	-3.04631	0.00231668	0.0228001	Inpp5b	16330	inositol polyphosphate-5-phosphatase B
ENSMUSG00000047514	936.163	0.295967	0.0971639	3.04606	0.00231859	0.0228057	Tspyl1	22110	testis-specific protein, Y-encoded-like 1
ENSMUSG00000081957	83.5335	-0.571885	0.187844	-3.04447	0.0023309	0.0229135	NA	NA	NA
ENSMUSG00000031371	309.626	-0.382825	0.125829	-3.04241	0.00234689	0.0230573	Haus7	73738	HAUS augmin-like complex, subunit 7
ENSMUSG00000092416	246.864	0.611882	0.201196	3.04122	0.00235621	0.0231356	Zfp141	434178	zinc finger protein 141
ENSMUSG00000068417	811.381	-0.350849	0.115396	-3.04039	0.00236271	0.0231859	Pnp2	667034	purine-nucleoside phosphorylase 2
ENSMUSG00000028412	1619.31	0.369322	0.121489	3.03996	0.0023661	0.0232058	Slc44a1	100434	solute carrier family 44, member 1
ENSMUSG00000036281	319.949	-0.388827	0.12796	-3.03867	0.00237627	0.0232921	Snapc4	227644	small nuclear RNA activating complex, polypeptide 4
ENSMUSG00000090958	37.0532	-0.947288	0.311847	-3.03767	0.00238416	0.0233559	Lrrc32	434215	leucine rich repeat containing 32
ENSMUSG00000015451	58.2793	-0.625846	0.206076	-3.03697	0.00238967	0.0233964	NA	NA	NA
ENSMUSG00000036353	29.2608	0.954306	0.314302	3.03627	0.00239525	0.0234251	P2ry12	70839	purinergic receptor P2Y, G-protein coupled 12
ENSMUSG00000074527	664.422	0.508247	0.167393	3.03626	0.00239535	0.0234251	Gm6182	100504263	predicted gene 6182
ENSMUSG00000033762	293.368	-0.476958	0.157099	-3.03603	0.00239718	0.0234294	Recql4	79456	RecQ protein-like 4
ENSMUSG00000025130	24978.2	0.22438	0.0739228	3.03533	0.00240271	0.02347	P4hb	18453	prolyl 4-hydroxylase, beta polypeptide
ENSMUSG00000031862	1063.01	-0.315606	0.103986	-3.03507	0.00240481	0.0234701	Atp13a1	170759	ATPase type 13A1
ENSMUSG00000078894	568.133	0.47538	0.156633	3.03498	0.00240549	0.0234701	Gm6182	100504263	predicted gene 6182
ENSMUSG00000039046	735.131	-0.362571	0.119507	-3.0339	0.00241416	0.0235412	Usp6nl	98910	USP6 N-terminal like
ENSMUSG00000021871	1947.01	-0.346394	0.114192	-3.03343	0.00241791	0.0235642	Pnp	18950	purine-nucleoside phosphorylase
ENSMUSG00000085666	634.698	-0.277221	0.0913942	-3.03324	0.0024194	0.0235652	NA	NA	NA
ENSMUSG00000031391	76.4019	-0.725581	0.239258	-3.03262	0.00242439	0.0236002	L1cam	16728	L1 cell adhesion molecule
ENSMUSG00000089838	148.758	0.699716	0.230755	3.03229	0.00242708	0.0236129	NA	NA	NA
ENSMUSG00000032584	229.801	0.509631	0.168204	3.02983	0.00244692	0.0237923	Mst1r	19882	macrophage stimulating 1 receptor (c-met-related tyrosine kinase)
ENSMUSG00000037816	237.138	-0.367495	0.121347	-3.02846	0.00245803	0.0238866	Fbxw17	109082	F-box and WD-40 domain protein 17
ENSMUSG00000041741	12.9357	1.14268	0.377413	3.02767	0.00246444	0.0239352	Pde3a	54611	phosphodiesterase 3A, cGMP inhibited
ENSMUSG00000024099	1408.8	0.329216	0.108767	3.0268	0.00247158	0.0239908	Ndufv2	72900	NADH dehydrogenase (ubiquinone) flavoprotein 2
ENSMUSG00000085281	183.891	-0.446224	0.147447	-3.02634	0.00247536	0.0240138	NA	NA	NA
ENSMUSG00000003808	1083.28	-0.378448	0.125117	-3.02474	0.00248846	0.0241154	Farsa	66590	phenylalanyl-tRNA synthetase, alpha subunit
ENSMUSG00000035547	251.231	-0.435521	0.143995	-3.02455	0.00249003	0.0241154	Capn5	12337	calpain 5
ENSMUSG00000051212	81.775	0.736757	0.243593	3.02454	0.00249009	0.0241154	Gpr183	321019	G protein-coupled receptor 183
ENSMUSG00000021245	206.919	0.426068	0.140911	3.02368	0.00249724	0.0241346	Mlh3	217716	mutL homolog 3 (E coli)
ENSMUSG00000030894	963.483	0.271937	0.0899372	3.02364	0.00249757	0.0241346	Tpp1	12751	tripeptidyl peptidase I
ENSMUSG00000036940	1421.66	-0.210921	0.0697519	-3.02388	0.00249555	0.0241346	Kdm1a	99982	lysine (K)-specific demethylase 1A
ENSMUSG00000040688	754.784	-0.526715	0.1742	-3.02361	0.00249776	0.0241346	Tbl3	213773	transducin (beta)-like 3
ENSMUSG00000028680	165.358	-0.518857	0.171708	-3.02175	0.00251318	0.0242598	Plk3	12795	polo-like kinase 3
ENSMUSG00000030595	371.848	-0.466432	0.154361	-3.0217	0.00251358	0.0242598	Nfkbib	18036	nuclear factor of kappa light polypeptide gene enhancer in B cells inhibitor, beta
ENSMUSG00000024140	41.7273	0.745091	0.246675	3.02053	0.00252329	0.0243398	Epas1	13819	endothelial PAS domain protein 1
ENSMUSG00000061731	3080.98	-0.314222	0.10407	-3.01934	0.00253323	0.0244217	Ext1	14042	exostoses (multiple) 1
ENSMUSG00000066152	111.811	0.65418	0.216742	3.01825	0.00254238	0.024496	Slc31a2	20530	solute carrier family 31, member 2
ENSMUSG00000064037	568.269	-0.362921	0.120312	-3.0165	0.0025571	0.0246238	Gpn1	74254	GPN-loop GTPase 1
ENSMUSG00000006219	822.263	-0.263587	0.0874037	-3.01574	0.0025635	0.0246575	Fblim1	74202	filamin binding LIM protein 1
ENSMUSG00000044927	228.212	-0.441209	0.146298	-3.01582	0.00256288	0.0246575	H1fx	243529	H1 histone family, member X
ENSMUSG00000050538	34.5865	0.807169	0.267746	3.01468	0.00257249	0.02473	B230217C12Rik	68127	RIKEN cDNA B230217C12 gene
ENSMUSG00000020462	473.387	0.392727	0.130385	3.01207	0.00259476	0.0249159	Cfap36	216618	cilia and flagella associated protein 36
ENSMUSG00000068227	4.25147	-1.21812	0.404399	-3.01217	0.00259385	0.0249159	Il2rb	16185	interleukin 2 receptor, beta chain
ENSMUSG00000034687	11.5759	1.16198	0.385826	3.01167	0.00259813	0.0249341	Fras1	231470	Fraser syndrome 1 homolog (human)
ENSMUSG00000044068	147.795	0.513398	0.170507	3.01101	0.00260381	0.0249745	Zrsr1	22183	zinc finger (CCCH type), RNA binding motif and serine/arginine rich 1
ENSMUSG00000003031	1543.56	0.591285	0.196401	3.01059	0.00260737	0.0249945	Cdkn1b	12576	cyclin-dependent kinase inhibitor 1B
ENSMUSG00000025178	885.782	-0.442366	0.146949	-3.01034	0.00260951	0.025001	Pi4k2a	84095	phosphatidylinositol 4-kinase type 2 alpha
ENSMUSG00000087365	156.805	0.763233	0.253641	3.0091	0.00262019	0.0250891	NA	NA	NA
ENSMUSG00000049791	140.007	0.518733	0.172476	3.00756	0.00263351	0.0251956	Fzd4	14366	frizzled homolog 4 (Drosophila)
ENSMUSG00000058835	1374.19	0.456907	0.151924	3.00747	0.00263428	0.0251956	Abi1	11308	abl-interactor 1
ENSMUSG00000050148	1804.79	0.334962	0.111406	3.00669	0.00264108	0.0252464	Ubqln2	54609	ubiquilin 2
ENSMUSG00000038372	297.329	0.37801	0.125798	3.00489	0.00265681	0.0253824	Gmds	218138	GDP-mannose 4, 6-dehydratase
ENSMUSG00000068856	1881.46	-0.325436	0.108429	-3.00139	0.00268754	0.0256617	Sf3b4	107701	splicing factor 3b, subunit 4
ENSMUSG00000032440	2318.15	0.246106	0.0820132	3.00081	0.0026926	0.0256955	Tgfbr2	21813	transforming growth factor, beta receptor II
ENSMUSG00000024270	1122.5	0.291931	0.0973175	2.99978	0.00270172	0.0257266	Slc39a6	106957	solute carrier family 39 (metal ion transporter), member 6
ENSMUSG00000029474	422.467	0.281028	0.0936836	2.99976	0.00270192	0.0257266	Rnf34	80751	ring finger protein 34
ENSMUSG00000030104	2875.22	0.311289	0.103764	2.99998	0.00269999	0.0257266	Edem1	192193	ER degradation enhancer, mannosidase alpha-like 1
ENSMUSG00000040010	5737.05	-0.349623	0.116546	-2.99988	0.00270085	0.0257266	Slc7a5	20539	solute carrier family 7 (cationic amino acid transporter, y+ system), member 5
ENSMUSG00000003228	99.0349	0.546449	0.182199	2.99919	0.00270696	0.025737	Grk5	14773	G protein-coupled receptor kinase 5
ENSMUSG00000052533	1582.67	-0.370032	0.123375	-2.99926	0.00270637	0.025737	Nup188	227699	nucleoporin 188
ENSMUSG00000055629	149.622	-0.501005	0.16705	-2.99912	0.00270756	0.025737	B4galnt4	330671	beta-1,4-N-acetyl-galactosaminyl transferase 4
ENSMUSG00000015697	914.086	-0.237045	0.07905	-2.99867	0.00271163	0.0257613	Setdb1	84505	SET domain, bifurcated 1
ENSMUSG00000020564	358.537	-0.389604	0.130065	-2.99545	0.00274041	0.0259667	Atxn7l1	380753	ataxin 7-like 1
ENSMUSG00000024500	414.237	0.436295	0.145626	2.996	0.00273545	0.0259667	Ppp2r2b	72930	protein phosphatase 2, regulatory subunit B, beta
ENSMUSG00000029759	96.4323	0.669164	0.223374	2.99571	0.00273807	0.0259667	Pon3	269823	paraoxonase 3
ENSMUSG00000039640	1266.05	-0.428718	0.143126	-2.99539	0.00274091	0.0259667	Mrpl12	56282	mitochondrial ribosomal protein L12
ENSMUSG00000083885	64.7167	-1.09387	0.365138	-2.99578	0.00273746	0.0259667	NA	NA	NA
ENSMUSG00000032826	299.475	-0.315444	0.105332	-2.99475	0.00274673	0.0260074	Ank2	109676	ankyrin 2, brain
ENSMUSG00000004356	1674.56	-0.344676	0.11518	-2.9925	0.002767	0.0261721	Utp20	70683	UTP20, small subunit (SSU) processome component, homolog (yeast)
ENSMUSG00000028064	140.428	-0.721835	0.241244	-2.99214	0.00277029	0.0261721	Sema4a	20351	sema domain, immunoglobulin domain (Ig), transmembrane domain (TM) and short cytoplasmic domain, (semaphorin) 4A
ENSMUSG00000029426	2027.38	0.331151	0.110661	2.99247	0.00276731	0.0261721	Scarb2	12492	scavenger receptor class B, member 2
ENSMUSG00000039831	2097.82	0.420131	0.140405	2.99228	0.00276902	0.0261721	Arhgap29	214137	Rho GTPase activating protein 29
ENSMUSG00000031292	101.481	0.595269	0.19896	2.9919	0.00277244	0.0261778	Cdkl5	382253	cyclin-dependent kinase-like 5
ENSMUSG00000002660	488.992	-0.317109	0.106008	-2.99136	0.00277736	0.0262097	Clpp	53895	caseinolytic mitochondrial matrix peptidase proteolytic subunit
ENSMUSG00000042109	48.8956	0.886914	0.296581	2.99046	0.00278559	0.0262727	Csdc2	105859	cold shock domain containing C2, RNA binding
ENSMUSG00000003438	642.586	-0.50449	0.168737	-2.98981	0.00279154	0.0262938	Timm50	66525	translocase of inner mitochondrial membrane 50
ENSMUSG00000026385	1281.76	0.284286	0.0950872	2.98974	0.00279211	0.0262938	Dbi	13167	diazepam binding inhibitor
ENSMUSG00000061589	1071.97	-0.367273	0.122846	-2.9897	0.00279247	0.0262938	Dot1l	208266	DOT1-like, histone H3 methyltransferase (S. cerevisiae)
ENSMUSG00000004264	3555.14	-0.318464	0.106555	-2.98872	0.0028015	0.026351	Phb2	12034	prohibitin 2
ENSMUSG00000021786	209.834	0.456825	0.152851	2.9887	0.00280165	0.026351	Oxsm	71147	3-oxoacyl-ACP synthase, mitochondrial
ENSMUSG00000028874	52.6115	-0.908885	0.304272	-2.98708	0.00281657	0.0264767	Fgr	14191	Gardner-Rasheed feline sarcoma viral (Fgr) oncogene homolog
ENSMUSG00000103515	72.1165	0.63446	0.212464	2.9862	0.0028247	0.0265384	NA	NA	NA
ENSMUSG00000056124	713.003	0.430258	0.144091	2.98601	0.00282642	0.0265399	B4galt6	56386	UDP-Gal:betaGlcNAc beta 1,4-galactosyltransferase, polypeptide 6
ENSMUSG00000089942	36.6371	-0.808004	0.270649	-2.98543	0.00283178	0.0265756	Pira2	18725	paired-Ig-like receptor A2
ENSMUSG00000095545	231.513	0.56093	0.188041	2.98302	0.00285419	0.026771	NA	NA	NA
ENSMUSG00000040717	432.17	-0.305234	0.102337	-2.98263	0.00285787	0.0267908	Il17rd	171463	interleukin 17 receptor D
ENSMUSG00000048280	255.901	0.575084	0.192827	2.98239	0.00286011	0.026797	Zfp738	408068	zinc finger protein 738
ENSMUSG00000023960	320.059	0.510074	0.17105	2.98202	0.0028635	0.026814	Enpp5	83965	ectonucleotide pyrophosphatase/phosphodiesterase 5
ENSMUSG00000022967	1216.39	0.310207	0.104066	2.98087	0.00287428	0.0268852	Ifnar1	15975	interferon (alpha and beta) receptor 1
ENSMUSG00000042594	769.543	-0.285986	0.0959378	-2.98095	0.0028736	0.0268852	Sh2b3	16923	SH2B adaptor protein 3
ENSMUSG00000026630	17.149	-1.00762	0.33813	-2.97998	0.00288265	0.0269481	Batf3	381319	basic leucine zipper transcription factor, ATF-like 3
ENSMUSG00000078906	82.4054	0.635557	0.213287	2.97982	0.00288417	0.0269481	NA	NA	NA
ENSMUSG00000020827	1014.71	-0.319755	0.107338	-2.97895	0.00289242	0.0270102	Mink1	50932	misshapen-like kinase 1 (zebrafish)
ENSMUSG00000086677	8.09381	1.1824	0.397144	2.97725	0.00290847	0.0271452	NA	NA	NA
ENSMUSG00000022568	1352.96	-0.355274	0.119361	-2.97647	0.00291583	0.0271542	Scrib	105782	scribbled homolog (Drosophila)
ENSMUSG00000026072	532.881	0.422969	0.142082	2.97694	0.00291142	0.0271542	Il1r1	16177	interleukin 1 receptor, type I
ENSMUSG00000037306	423.069	0.411682	0.138306	2.9766	0.00291461	0.0271542	Man1c1	230815	mannosidase, alpha, class 1C, member 1
ENSMUSG00000057982	191.472	0.397344	0.13348	2.97681	0.00291268	0.0271542	Zfp809	235047	zinc finger protein 809
ENSMUSG00000093954	12.7776	-1.16658	0.392099	-2.97522	0.00292778	0.0272505	NA	NA	NA
ENSMUSG00000030934	2812.2	0.30446	0.102389	2.97355	0.00294378	0.0273844	Oat	18242	ornithine aminotransferase
ENSMUSG00000052684	1016.24	-0.505889	0.170179	-2.97269	0.00295207	0.0274465	Jun	16476	jun proto-oncogene
ENSMUSG00000022454	131.388	-0.552087	0.185732	-2.9725	0.00295386	0.0274481	Nell2	54003	NEL-like 2
ENSMUSG00000082507	31.7977	-1.19857	0.4033	-2.9719	0.00295965	0.0274869	NA	NA	NA
ENSMUSG00000002458	707.876	-0.243973	0.0821035	-2.97153	0.00296318	0.0275046	Rgs19	56470	regulator of G-protein signaling 19
ENSMUSG00000005583	385.732	0.434861	0.146361	2.97116	0.00296678	0.027523	Mef2c	17260	myocyte enhancer factor 2C
ENSMUSG00000040026	204.455	-0.728341	0.245159	-2.97089	0.00296934	0.0275292	Saa3	20210	serum amyloid A 3
ENSMUSG00000064138	579.913	0.425067	0.143084	2.97075	0.0029707	0.0275292	Fam172a	68675	family with sequence similarity 172, member A
ENSMUSG00000019880	55.0249	0.739024	0.248829	2.97	0.00297795	0.0275814	Rspo3	72780	R-spondin 3
ENSMUSG00000019846	383.321	-0.303321	0.102164	-2.96896	0.00298811	0.0276604	Lama4	16775	laminin, alpha 4
ENSMUSG00000006373	1739.92	0.300481	0.101299	2.96627	0.00301441	0.0278886	Pgrmc1	53328	progesterone receptor membrane component 1
ENSMUSG00000035062	132.995	0.53359	0.180004	2.96433	0.00303346	0.0280496	Zc4h2	245522	zinc finger, C4H2 domain containing
ENSMUSG00000026398	7.13434	1.16724	0.39379	2.96412	0.00303553	0.0280535	Nr5a2	26424	nuclear receptor subfamily 5, group A, member 2
ENSMUSG00000004709	9.29062	1.16552	0.39335	2.96306	0.003046	0.0281349	Cd244	18106	CD244 natural killer cell receptor 2B4
ENSMUSG00000001123	2094.72	-0.34761	0.117377	-2.96148	0.00306168	0.0282644	Lgals9	16859	lectin, galactose binding, soluble 9
ENSMUSG00000021326	1223.25	-0.344086	0.116228	-2.96044	0.00307199	0.0283441	Trim27	19720	tripartite motif-containing 27
ENSMUSG00000058301	1226.16	-0.380153	0.128425	-2.96011	0.00307532	0.0283594	Upf1	19704	UPF1 regulator of nonsense transcripts homolog (yeast)
ENSMUSG00000032398	102.391	0.491846	0.166195	2.95944	0.00308196	0.0284053	Snapc5	330959	small nuclear RNA activating complex, polypeptide 5
ENSMUSG00000058099	126.771	0.752656	0.254528	2.95706	0.00310584	0.0286098	Nfam1	74039	Nfat activating molecule with ITAM motif 1
ENSMUSG00000036109	431.783	0.590685	0.199787	2.95657	0.00311079	0.0286399	Mbnl3	171170	muscleblind-like 3 (Drosophila)
ENSMUSG00000036053	986.555	0.567125	0.191925	2.95493	0.0031274	0.0287772	Fmnl2	71409	formin-like 2
ENSMUSG00000027951	1407.46	-0.410539	0.138972	-2.95411	0.00313572	0.0288333	Adar	56417	adenosine deaminase, RNA-specific
ENSMUSG00000035329	271.28	0.467274	0.158184	2.95399	0.0031369	0.0288333	Fbxo33	70611	F-box protein 33
ENSMUSG00000008393	1552.6	-0.378234	0.128058	-2.9536	0.00314088	0.0288543	Carhsp1	52502	calcium regulated heat stable protein 1
ENSMUSG00000042680	224.038	-0.415955	0.140912	-2.95188	0.00315844	0.0289842	Garem	381126	GRB2 associated, regulator of MAPK1
ENSMUSG00000060550	1387.01	-0.558647	0.189249	-2.95192	0.00315806	0.0289842	H2-Q7	15018	histocompatibility 2, Q region locus 7
ENSMUSG00000028755	87.8704	0.753909	0.255502	2.95069	0.00317063	0.0290804	Cda	72269	cytidine deaminase
ENSMUSG00000050332	560.183	0.320061	0.108504	2.94976	0.00318024	0.0291528	Amer1	72345	APC membrane recruitment 1
ENSMUSG00000030536	8401.28	-0.176655	0.0599004	-2.94914	0.00318655	0.0291793	Iqgap1	29875	IQ motif containing GTPase activating protein 1
ENSMUSG00000064264	130.278	-0.507469	0.172073	-2.94914	0.00318657	0.0291793	Zfp428	232969	zinc finger protein 428
ENSMUSG00000086480	129.9	0.594719	0.201702	2.9485	0.00319322	0.0292245	NA	NA	NA
ENSMUSG00000001909	808.801	-0.395351	0.134096	-2.94827	0.00319553	0.0292298	Trmt1	212528	tRNA methyltransferase 1
ENSMUSG00000056394	1750.6	-0.303087	0.102809	-2.94805	0.00319785	0.0292353	Lig1	16881	ligase I, DNA, ATP-dependent
ENSMUSG00000042462	398.751	-0.534428	0.181333	-2.94722	0.00320648	0.0292984	Dctpp1	66422	dCTP pyrophosphatase 1
ENSMUSG00000022895	1594.64	0.326599	0.110841	2.94655	0.00321343	0.0293304	Ets2	23872	E26 avian leukemia oncogene 2, 3' domain
ENSMUSG00000031785	128.926	0.546371	0.185428	2.94655	0.00321344	0.0293304	Adgrg1	14766	adhesion G protein-coupled receptor G1
ENSMUSG00000024975	554.713	0.499886	0.169682	2.94602	0.00321894	0.0293649	Pdcd4	18569	programmed cell death 4
ENSMUSG00000023224	478.477	-0.332726	0.112969	-2.94529	0.00322647	0.0294178	Serping1	12258	serine (or cysteine) peptidase inhibitor, clade G, member 1
ENSMUSG00000034889	713.437	-0.377883	0.128334	-2.94452	0.00323453	0.0294754	Cactin	70312	cactin, spliceosome C complex subunit
ENSMUSG00000066861	817.465	-0.697979	0.237182	-2.9428	0.00325257	0.0296239	Oas1g	23960	2'-5' oligoadenylate synthetase 1G
ENSMUSG00000074519	297.191	0.57415	0.195154	2.94203	0.00326066	0.0296816	Etohi1	626848	ethanol induced 1
ENSMUSG00000074480	743.857	-0.321921	0.109463	-2.94092	0.00327235	0.0297721	Mex3a	72640	mex3 homolog A (C. elegans)
ENSMUSG00000009092	10.1644	1.17995	0.401288	2.94041	0.00327776	0.0298054	Derl3	70377	Der1-like domain family, member 3
ENSMUSG00000030987	477.992	0.348407	0.118579	2.93819	0.00330137	0.029992	Stim1	20866	stromal interaction molecule 1
ENSMUSG00000047417	749.259	-0.375835	0.127916	-2.93815	0.00330182	0.029992	Rexo1	66932	REX1, RNA exonuclease 1 homolog (S. cerevisiae)
ENSMUSG00000026879	3616.5	0.4335	0.147638	2.93622	0.00332234	0.0301622	Gsn	227753	gelsolin
ENSMUSG00000025324	649.663	-0.284346	0.0968498	-2.93595	0.00332532	0.0301732	Atp10a	11982	ATPase, class V, type 10A
ENSMUSG00000021280	249.464	-0.489187	0.166633	-2.93572	0.00332775	0.0301791	Exoc3l4	74190	exocyst complex component 3-like 4
ENSMUSG00000061410	1613.74	-0.22502	0.0766656	-2.93509	0.00333453	0.0302244	Zcchc14	142682	zinc finger, CCHC domain containing 14
ENSMUSG00000029415	1008.93	-0.318673	0.108581	-2.93489	0.00333663	0.0302273	Sdad1	231452	SDA1 domain containing 1
ENSMUSG00000070047	3033.92	-0.395289	0.134697	-2.93464	0.00333931	0.0302355	Fat1	14107	FAT tumor suppressor homolog 1 (Drosophila)
ENSMUSG00000039217	62.6398	0.644708	0.219747	2.93387	0.00334766	0.0302949	Il18	16173	interleukin 18
ENSMUSG00000002996	654.991	0.409376	0.139548	2.93359	0.00335067	0.0303021	Hbp1	73389	high mobility group box transcription factor 1
ENSMUSG00000029432	631.394	0.271359	0.0925046	2.93346	0.00335203	0.0303021	Gbas	14467	glioblastoma amplified sequence
ENSMUSG00000020916	3.57172	1.1822	0.403041	2.9332	0.00335483	0.0303035	Krt36	16673	keratin 36
ENSMUSG00000023886	66.968	0.662549	0.225885	2.93312	0.00335575	0.0303035	Smoc2	64074	SPARC related modular calcium binding 2
ENSMUSG00000075273	126.274	0.459806	0.156814	2.93217	0.00336607	0.0303806	Ttc30b	72421	tetratricopeptide repeat domain 30B
ENSMUSG00000060961	477.165	0.356443	0.121604	2.93118	0.00337678	0.030461	Slc4a4	54403	solute carrier family 4 (anion exchanger), member 4
ENSMUSG00000024862	360.574	-0.407842	0.13924	-2.92905	0.00339995	0.0306537	Klc2	16594	kinesin light chain 2
ENSMUSG00000029363	1034.99	-0.240578	0.082158	-2.92824	0.00340892	0.0307183	Rfc5	72151	replication factor C (activator 1) 5
ENSMUSG00000035776	879.483	0.248258	0.0847904	2.9279	0.00341256	0.0307212	Cd99l2	171486	CD99 antigen-like 2
ENSMUSG00000090881	56.7086	-0.658658	0.224961	-2.92788	0.00341286	0.0307212	Gm6904	628693	predicted gene 6904
ENSMUSG00000000711	1467.59	0.261244	0.0892406	2.92742	0.00341788	0.030733	Rab5b	19344	RAB5B, member RAS oncogene family
ENSMUSG00000004100	744.856	-0.401038	0.136999	-2.92731	0.00341911	0.030733	Ppan	235036	peter pan homolog (Drosophila)
ENSMUSG00000041324	437.52	-0.532262	0.181829	-2.92726	0.0034196	0.030733	Inhba	16323	inhibin beta-A
ENSMUSG00000036339	142.596	0.443454	0.151513	2.92685	0.00342418	0.0307475	Tmem260	218989	transmembrane protein 260
ENSMUSG00000040842	1836.54	-0.228186	0.0779648	-2.92679	0.00342484	0.0307475	Szrd1	213491	SUZ RNA binding domain containing 1
ENSMUSG00000047284	538.036	-0.355025	0.121311	-2.92657	0.00342724	0.0307528	Neurl4	216860	neuralized E3 ubiquitin protein ligase 4
ENSMUSG00000027067	4647.98	-0.225465	0.0771346	-2.92301	0.00346664	0.0310899	Ssrp1	20833	structure specific recognition protein 1
ENSMUSG00000028741	799.734	-0.328446	0.112373	-2.92282	0.00346877	0.0310926	Mrto4	69902	mRNA turnover 4, homolog (S. cerevisiae)
ENSMUSG00000058022	3.94224	-1.1465	0.392304	-2.92248	0.00347254	0.03111	Adtrp	109254	androgen dependent TFPI regulating protein
ENSMUSG00000024759	4491.13	0.447565	0.153288	2.91977	0.00350285	0.031365	Atl3	109168	atlastin GTPase 3
ENSMUSG00000084949	9.9987	1.05206	0.360361	2.91945	0.00350654	0.0313814	Gm16249	102633259	predicted gene 16249
ENSMUSG00000003955	1546.28	-0.497997	0.170628	-2.91861	0.00351594	0.0314324	Fam162a	70186	family with sequence similarity 162, member A
ENSMUSG00000005069	792.923	-0.499978	0.171298	-2.91876	0.0035143	0.0314324	Pex5	19305	peroxisomal biogenesis factor 5
ENSMUSG00000090523	484.05	-0.267892	0.0918061	-2.91802	0.00352262	0.0314755	Gypc	71683	glycophorin C
ENSMUSG00000070369	8.44688	-1.11763	0.38306	-2.91763	0.00352698	0.0314979	Itgad	381924	integrin, alpha D
ENSMUSG00000018999	1207.5	0.230082	0.0788849	2.91668	0.00353783	0.0315686	Slc35b4	58246	solute carrier family 35, member B4
ENSMUSG00000033767	504.94	-0.313267	0.107413	-2.91647	0.00354021	0.0315686	D930015E06Rik	229473	RIKEN cDNA D930015E06 gene
ENSMUSG00000053040	81.0624	0.59559	0.204218	2.91644	0.00354047	0.0315686	Aph1c	68318	anterior pharynx defective 1c homolog (C. elegans)
ENSMUSG00000030007	6378.18	-0.306183	0.105013	-2.91565	0.00354947	0.031599	Cct7	12468	chaperonin containing Tcp1, subunit 7 (eta)
ENSMUSG00000030752	72.3097	-0.578607	0.198446	-2.91569	0.00354901	0.031599	Kdm8	77035	lysine (K)-specific demethylase 8
ENSMUSG00000051457	288.005	-0.398376	0.136626	-2.91581	0.00354769	0.031599	Spn	20737	sialophorin
ENSMUSG00000079101	263.244	-0.464933	0.159508	-2.9148	0.00355919	0.031669	NA	NA	NA
ENSMUSG00000027175	219.313	0.442189	0.151791	2.91315	0.00357804	0.03182	Tcp11l1	320554	t-complex 11 like 1
ENSMUSG00000032366	18745.8	-0.349868	0.120122	-2.9126	0.00358429	0.0318589	Tpm1	22003	tropomyosin 1, alpha
ENSMUSG00000024844	2619.63	-0.353921	0.121566	-2.91134	0.00359877	0.0319709	Banf1	23825	barrier to autointegration factor 1
ENSMUSG00000033099	790.723	-0.345715	0.118791	-2.91027	0.00361122	0.0320576	Nol12	97961	nucleolar protein 12
ENSMUSG00000059883	110.628	0.542379	0.186374	2.91017	0.00361231	0.0320576	Irak4	266632	interleukin-1 receptor-associated kinase 4
ENSMUSG00000021785	424.626	0.404633	0.139079	2.90937	0.00362161	0.0321233	Ngly1	59007	N-glycanase 1
ENSMUSG00000001829	684.365	-0.408358	0.140411	-2.90831	0.00363385	0.0322151	Clpb	20480	ClpB caseinolytic peptidase B
ENSMUSG00000097789	264.533	-0.418137	0.143817	-2.90742	0.00364422	0.0322902	Gm2115	100039239	predicted gene 2115
ENSMUSG00000021298	3.93035	-1.17096	0.402837	-2.90679	0.00365163	0.0323389	Gpr132	56696	G protein-coupled receptor 132
ENSMUSG00000025280	380.554	-0.306099	0.105326	-2.90619	0.00365854	0.0323833	Polr3a	218832	polymerase (RNA) III (DNA directed) polypeptide A
ENSMUSG00000032067	138.269	0.46155	0.158845	2.90566	0.00366477	0.0324215	Pts	19286	6-pyruvoyl-tetrahydropterin synthase
ENSMUSG00000026269	643.756	-0.35352	0.121683	-2.90525	0.00366956	0.0324469	Rnpepl1	108657	arginyl aminopeptidase (aminopeptidase B)-like 1
ENSMUSG00000025007	3381.71	-0.335322	0.11543	-2.90499	0.00367265	0.0324574	Aldh18a1	56454	aldehyde dehydrogenase 18 family, member A1
ENSMUSG00000025580	1861.12	-0.305965	0.105401	-2.90286	0.00369768	0.0326616	Eif4a3	192170	eukaryotic translation initiation factor 4A3
ENSMUSG00000005686	38.349	0.774597	0.266891	2.9023	0.00370438	0.0326973	Ampd3	11717	adenosine monophosphate deaminase 3
ENSMUSG00000019851	39.8349	0.832856	0.286975	2.90219	0.00370558	0.0326973	Perp	64058	PERP, TP53 apoptosis effector
ENSMUSG00000023055	748.381	0.379373	0.130747	2.90158	0.0037128	0.032744	Calcoco1	67488	calcium binding and coiled coil domain 1
ENSMUSG00000030835	1879.48	-0.282256	0.0972884	-2.90123	0.003717	0.032764	Nomo1	211548	nodal modulator 1
ENSMUSG00000034563	28.533	0.822439	0.283542	2.90059	0.00372457	0.0328137	Ccpg1	72278	cell cycle progression 1
ENSMUSG00000022505	2289.7	-0.205782	0.0709509	-2.90034	0.00372757	0.0328231	Emp2	13731	epithelial membrane protein 2
ENSMUSG00000022010	3274.26	0.216897	0.0747918	2.90001	0.00373146	0.0328404	Tsc22d1	21807	TSC22 domain family, member 1
ENSMUSG00000078898	431.951	0.629783	0.217222	2.89925	0.00374052	0.032903	NA	NA	NA
ENSMUSG00000049957	491.481	-0.325284	0.112229	-2.89839	0.00375085	0.0329768	Ccdc137	67291	coiled-coil domain containing 137
ENSMUSG00000095098	246.608	-0.641835	0.22148	-2.89794	0.00375626	0.0330072	Ccdc85b	240514	coiled-coil domain containing 85B
ENSMUSG00000045664	1053.84	-0.261744	0.0903515	-2.89695	0.0037681	0.0330941	Cdc42ep2	104252	CDC42 effector protein (Rho GTPase binding) 2
ENSMUSG00000028944	124.992	0.5348	0.184721	2.89518	0.00378939	0.033264	Prkag2	108099	protein kinase, AMP-activated, gamma 2 non-catalytic subunit
ENSMUSG00000024037	468.829	-0.592037	0.204724	-2.89187	0.00382951	0.0335987	Wdr4	57773	WD repeat domain 4
ENSMUSG00000044268	57.6621	0.61418	0.212517	2.89002	0.00385212	0.0337796	NA	NA	NA
ENSMUSG00000030688	185.981	0.610219	0.211216	2.88908	0.00386373	0.0338554	Stard10	56018	START domain containing 10
ENSMUSG00000078878	648.898	0.70415	0.243735	2.889	0.00386474	0.0338554	Gm14432	668030	predicted gene 14432
ENSMUSG00000028776	1958.47	0.352936	0.12219	2.88841	0.00387197	0.0338919	Tinagl1	94242	tubulointerstitial nephritis antigen-like 1
ENSMUSG00000038648	1911.44	0.247893	0.0858256	2.88833	0.0038729	0.0338919	Creb3l2	208647	cAMP responsive element binding protein 3-like 2
ENSMUSG00000011877	1424.33	-0.33198	0.114965	-2.88766	0.00388118	0.0339469	Git1	216963	G protein-coupled receptor kinase-interactor 1
ENSMUSG00000029311	250.563	0.451288	0.156292	2.88748	0.00388343	0.033949	Hsd17b11	114664	hydroxysteroid (17-beta) dehydrogenase 11
ENSMUSG00000028633	1871.13	-0.265776	0.0920996	-2.88574	0.00390492	0.0341193	Ctps	51797	cytidine 5'-triphosphate synthase
ENSMUSG00000058290	1193.9	-0.379156	0.131413	-2.88522	0.00391145	0.0341587	Espl1	105988	extra spindle pole bodies 1, separase
ENSMUSG00000020836	20.8704	0.979876	0.339649	2.88497	0.00391457	0.0341684	Coro6	216961	coronin 6
ENSMUSG00000054874	1449.76	-0.362631	0.125708	-2.8847	0.00391784	0.0341794	Pcnxl3	104401	pecanex-like 3 (Drosophila)
ENSMUSG00000001632	741.29	-0.256793	0.0890358	-2.88415	0.00392471	0.0342217	Brpf1	78783	bromodomain and PHD finger containing, 1
ENSMUSG00000030917	281.895	0.484401	0.167986	2.88358	0.00393186	0.0342666	Tmem159	233806	transmembrane protein 159
ENSMUSG00000039512	812.056	-0.312113	0.108247	-2.88334	0.00393489	0.0342753	Uhrf1bp1	224648	UHRF1 (ICBP90) binding protein 1
ENSMUSG00000039005	222.231	0.551025	0.191231	2.88146	0.00395832	0.0344617	Tlr4	21898	toll-like receptor 4
ENSMUSG00000063193	68.5143	-0.743451	0.258043	-2.88112	0.0039627	0.0344822	Cd300lb	217304	CD300 antigen like family member B
ENSMUSG00000024940	2367.25	-0.334828	0.116245	-2.88036	0.00397219	0.0345471	Ltbp3	16998	latent transforming growth factor beta binding protein 3
ENSMUSG00000007207	91.9965	-0.618008	0.214595	-2.87988	0.00397829	0.0345647	Stx1a	20907	syntaxin 1A (brain)
ENSMUSG00000021477	5678.91	0.309105	0.107328	2.88001	0.0039766	0.0345647	Ctsl	13039	cathepsin L
ENSMUSG00000046814	116.818	-0.591732	0.205484	-2.8797	0.00398054	0.0345665	Gchfr	320415	GTP cyclohydrolase I feedback regulator
ENSMUSG00000000340	320.464	0.366688	0.127398	2.87829	0.00399839	0.0346635	Dbt	13171	dihydrolipoamide branched chain transacylase E2
ENSMUSG00000005615	1098.47	0.221187	0.0768416	2.87848	0.00399601	0.0346635	Pcyt1a	13026	phosphate cytidylyltransferase 1, choline, alpha isoform
ENSMUSG00000020474	222.456	0.362073	0.1258	2.87817	0.00399987	0.0346635	Polm	54125	polymerase (DNA directed), mu
ENSMUSG00000023952	599.299	-0.434267	0.150858	-2.87864	0.00399389	0.0346635	Gtpbp2	56055	GTP binding protein 2
ENSMUSG00000024758	4310.27	0.296476	0.10306	2.87672	0.00401831	0.0348055	Rtn3	20168	reticulon 3
ENSMUSG00000054263	874.686	-0.353487	0.122896	-2.87632	0.00402345	0.0348323	Lifr	16880	leukemia inhibitory factor receptor
ENSMUSG00000027499	197.377	0.562095	0.195433	2.87615	0.00402563	0.0348334	Pkia	18767	protein kinase inhibitor, alpha
ENSMUSG00000014859	1303.06	-0.304154	0.10577	-2.87562	0.00403235	0.0348738	E2f4	104394	E2F transcription factor 4
ENSMUSG00000001864	392.767	-0.365424	0.127121	-2.87462	0.00404511	0.0349485	Aif1l	108897	allograft inflammatory factor 1-like
ENSMUSG00000034595	1386	-0.331102	0.115176	-2.87475	0.0040435	0.0349485	Ppp1r18	76448	protein phosphatase 1, regulatory subunit 18
ENSMUSG00000072109	161.459	-0.723781	0.25183	-2.87408	0.00405201	0.0349903	NA	NA	NA
ENSMUSG00000004936	2010.46	-0.336358	0.117078	-2.87295	0.0040666	0.0350984	Map2k1	26395	mitogen-activated protein kinase kinase 1
ENSMUSG00000022973	690.509	0.299275	0.104215	2.87172	0.00408247	0.0352175	Synj1	104015	synaptojanin 1
ENSMUSG00000050335	2318.98	0.420649	0.146512	2.87109	0.00409055	0.0352693	Lgals3	16854	lectin, galactose binding, soluble 3
ENSMUSG00000052374	3.45025	1.10285	0.384145	2.87093	0.00409272	0.0352701	Actn2	11472	actinin alpha 2
ENSMUSG00000022747	58.0982	-0.828849	0.288794	-2.87003	0.00410427	0.0353517	St3gal6	54613	ST3 beta-galactoside alpha-2,3-sialyltransferase 6
ENSMUSG00000020048	31989.4	0.421245	0.146794	2.86964	0.00410936	0.0353776	Hsp90b1	22027	heat shock protein 90, beta (Grp94), member 1
ENSMUSG00000022471	790.228	-0.226829	0.0790503	-2.86943	0.00411218	0.0353839	Xrcc6	14375	X-ray repair complementing defective repair in Chinese hamster cells 6
ENSMUSG00000025153	5693.03	-0.405383	0.141299	-2.86897	0.00411807	0.0354167	Fasn	14104	fatty acid synthase
ENSMUSG00000030203	595.067	-0.311503	0.108626	-2.86765	0.00413533	0.0355215	Dusp16	70686	dual specificity phosphatase 16
ENSMUSG00000030512	703.437	-0.275894	0.0962123	-2.86756	0.00413653	0.0355215	Snrpa1	68981	small nuclear ribonucleoprotein polypeptide A'
ENSMUSG00000040263	876.769	-0.285506	0.0995596	-2.86769	0.00413485	0.0355215	Klhdc4	234825	kelch domain containing 4
ENSMUSG00000052005	606.078	0.28018	0.0977366	2.86668	0.00414802	0.0356021	NA	NA	NA
ENSMUSG00000027676	20.2814	0.941193	0.32834	2.86652	0.00415018	0.0356026	Ccdc39	51938	coiled-coil domain containing 39
ENSMUSG00000032599	288.828	0.349434	0.12191	2.86633	0.00415258	0.0356052	Ip6k2	76500	inositol hexaphosphate kinase 2
ENSMUSG00000070469	570.657	-0.407043	0.142027	-2.86596	0.00415748	0.0356293	Adamtsl3	269959	ADAMTS-like 3
ENSMUSG00000024516	360.516	0.373924	0.130498	2.86535	0.00416544	0.0356795	Sec11c	66286	SEC11 homolog C (S. cerevisiae)
ENSMUSG00000004872	158.661	0.490853	0.171369	2.86431	0.00417919	0.0357612	Pax3	18505	paired box 3
ENSMUSG00000031232	2047.54	0.426937	0.14905	2.86438	0.00417824	0.0357612	Magt1	67075	magnesium transporter 1
ENSMUSG00000032491	493.441	-0.429653	0.150013	-2.8641	0.00418199	0.0357671	Nradd	67169	neurotrophin receptor associated death domain
ENSMUSG00000022765	547.149	0.300323	0.104888	2.86327	0.00419294	0.0358426	Snap29	67474	synaptosomal-associated protein 29
ENSMUSG00000015092	1507.24	-0.315089	0.110059	-2.8629	0.00419779	0.0358481	Edf1	59022	endothelial differentiation-related factor 1
ENSMUSG00000050357	13.3479	-1.05068	0.366987	-2.86298	0.00419671	0.0358481	Rltpr	234695	RGD motif, leucine rich repeats, tropomodulin domain and proline-rich containing
ENSMUSG00000031955	2313.34	-0.320682	0.112038	-2.86226	0.00420631	0.0359028	Bcar1	12927	breast cancer anti-estrogen resistance 1
ENSMUSG00000032265	162.931	-0.582211	0.203446	-2.86175	0.00421309	0.0359369	Fam46a	212943	family with sequence similarity 46, member A
ENSMUSG00000051375	151.444	-0.477818	0.166973	-2.86164	0.00421455	0.0359369	Pcdh1	75599	protocadherin 1
ENSMUSG00000042660	401.73	-0.310703	0.108633	-2.86012	0.00423481	0.0360916	Wdr55	67936	WD repeat domain 55
ENSMUSG00000091553	529.312	-0.546328	0.191099	-2.85887	0.00425152	0.0362158	NA	NA	NA
ENSMUSG00000035765	506.685	0.262426	0.0918068	2.85846	0.00425705	0.0362447	Dym	69190	dymeclin
ENSMUSG00000043618	699.6	-0.573027	0.200494	-2.85808	0.00426212	0.0362697	NA	NA	NA
ENSMUSG00000045411	645.324	-0.353415	0.123682	-2.85744	0.00427076	0.036325	2410002F23Rik	668661	RIKEN cDNA 2410002F23 gene
ENSMUSG00000037007	202.372	0.45013	0.157565	2.85679	0.00427949	0.036381	Zfp113	56314	zinc finger protein 113
ENSMUSG00000057406	2280.54	-0.262283	0.091817	-2.85658	0.00428235	0.0363871	Whsc1	107823	Wolf-Hirschhorn syndrome candidate 1 (human)
[truncated: 809 more rows]
