# Supplementary material for: Plasmodium berghei NK65 in Combination with IFN-γ Induces Endothelial Glucocorticoid Resistance via Sustained Activation of p38 and JNK
Source: Front Immunol. 2017 Sep 28;8:1199. doi: 10.3389/fimmu.2017.01199 (PMC5625030; doi:10.3389/fimmu.2017.01199)
Supplement: Supplementary file 5 [file supplementary_file_4.xlsx]

## Sheet: results_Dex_inv
Supplementary file 4. Differential expression analysis: comparison of L2 MVEC stimulated with dexamethasone versus control.
	baseMean	log2FoldChange	lfcSE	stat	pvalue	padj	symbol	entrez	name
ENSMUSG00000053279	4329.69	3.63067	0.0899347	40.3701	0	0	Aldh1a1	11668	aldehyde dehydrogenase family 1, subfamily A1
ENSMUSG00000020893	886.758	2.27728	0.0998394	22.8094	3.70099e-115	2.97967e-111	Per1	18626	period circadian clock 1
ENSMUSG00000025026	1444.63	1.57495	0.0692598	22.7397	1.81265e-114	9.72912e-111	Add3	27360	adducin 3 (gamma)
ENSMUSG00000052353	1339.9	3.3507	0.153181	21.8742	4.57713e-106	1.84252e-102	Cemip	80982	cell migration inducing protein, hyaluronan binding
ENSMUSG00000044258	608.121	2.5434	0.117871	21.5779	2.89662e-103	9.32827e-100	Ctla2a	13024	cytotoxic T lymphocyte-associated protein 2 alpha
ENSMUSG00000019359	335.491	4.43968	0.230661	19.2476	1.47734e-82	3.96469e-79	Gdpd2	71584	glycerophosphodiester phosphodiesterase domain containing 2
ENSMUSG00000016552	912.803	1.65484	0.0885576	18.6866	6.3592e-78	1.4628e-74	Foxred2	239554	FAD-dependent oxidoreductase domain containing 2
ENSMUSG00000006457	330.056	3.59708	0.193261	18.6126	2.54156e-77	5.11553e-74	Actn3	11474	actinin alpha 3
ENSMUSG00000022123	177.613	3.55487	0.195358	18.1967	5.48348e-74	9.81056e-71	Scel	64929	sciellin
ENSMUSG00000022893	1331.95	1.94941	0.11048	17.6449	1.1141e-69	1.79392e-66	Adamts1	11504	a disintegrin-like and metallopeptidase (reprolysin type) with thrombospondin type 1 motif, 1
ENSMUSG00000092500	514.945	4.35718	0.250682	17.3813	1.14266e-67	1.67264e-64	NA	NA	NA
ENSMUSG00000086320	4805.86	3.64363	0.21801	16.7132	1.05116e-62	1.41049e-59	NA	NA	NA
ENSMUSG00000106874	6327.64	3.6388	0.220956	16.4684	6.18552e-61	7.66148e-58	NA	NA	NA
ENSMUSG00000021759	754.335	1.34641	0.0828044	16.2601	1.89352e-59	2.17782e-56	Ppap2a	19012	phosphatidic acid phosphatase type 2A
ENSMUSG00000017724	459.518	-1.90992	0.117657	-16.233	2.94895e-59	3.16559e-56	Etv4	18612	ets variant 4
ENSMUSG00000032118	220.778	4.30097	0.267098	16.1026	2.4465e-58	2.46209e-55	Fez1	235180	fasciculation and elongation protein zeta 1 (zygin I)
ENSMUSG00000040260	501.687	2.48332	0.156298	15.8884	7.62349e-57	7.22079e-54	Daam2	76441	dishevelled associated activator of morphogenesis 2
ENSMUSG00000031380	674.749	1.9923	0.126118	15.7971	3.25627e-56	2.91292e-53	Figf	14205	c-fos induced growth factor
ENSMUSG00000090104	319.744	3.15811	0.200127	15.7805	4.23824e-56	3.5918e-53	NA	NA	NA
ENSMUSG00000031431	969.352	1.86382	0.12313	15.137	9.23377e-52	7.43411e-49	Tsc22d3	14605	TSC22 domain family, member 3
ENSMUSG00000070348	5818.72	-1.02225	0.0677261	-15.094	1.77479e-51	1.36084e-48	Ccnd1	12443	cyclin D1
ENSMUSG00000046694	258.267	2.1297	0.14248	14.9473	1.62118e-50	1.18656e-47	Fam46b	100342	family with sequence similarity 46, member B
ENSMUSG00000031825	256.26	2.91865	0.200911	14.5271	8.16254e-48	5.71449e-45	Crispld2	78892	cysteine-rich secretory protein LCCL domain containing 2
ENSMUSG00000031451	116.01	2.88296	0.199944	14.4189	3.93636e-47	2.64097e-44	Gas6	14456	growth arrest specific 6
ENSMUSG00000056234	3015.24	1.77903	0.124835	14.2511	4.41299e-46	2.84232e-43	Ncoa4	27057	nuclear receptor coactivator 4
ENSMUSG00000009621	1240.88	1.34647	0.0951038	14.1579	1.66914e-45	1.03371e-42	Vav2	22325	vav 2 oncogene
ENSMUSG00000004105	1116.44	-1.39324	0.0990189	-14.0705	5.76866e-45	3.44026e-42	Angptl2	26360	angiopoietin-like 2
ENSMUSG00000047420	95.5324	3.14297	0.227737	13.8009	2.517e-43	1.44746e-40	Fam180a	208164	family with sequence similarity 180, member A
ENSMUSG00000052957	2551.57	2.01606	0.146191	13.7905	2.90574e-43	1.61338e-40	Gas1	14451	growth arrest specific 1
ENSMUSG00000068747	401.299	1.49907	0.111395	13.4572	2.79333e-41	1.49928e-38	Sort1	20661	sortilin 1
ENSMUSG00000045954	2090.17	1.65556	0.125156	13.228	6.04713e-40	3.141e-37	Sdpr	20324	serum deprivation response
ENSMUSG00000021806	1352.57	1.45947	0.110599	13.1961	9.23833e-40	4.64861e-37	Nid2	18074	nidogen 2
ENSMUSG00000075254	1953.2	1.16832	0.0894072	13.0674	5.05554e-39	2.4668e-36	Heg1	77446	HEG homolog 1 (zebrafish)
ENSMUSG00000022040	236.224	2.28331	0.177167	12.8879	5.26909e-38	2.49538e-35	Ephx2	13850	epoxide hydrolase 2, cytoplasmic
ENSMUSG00000045636	381.951	1.35883	0.106886	12.7129	5.01448e-37	2.30695e-34	Mtus1	102103	mitochondrial tumor suppressor 1
ENSMUSG00000031778	661.505	-1.54389	0.121759	-12.6799	7.64498e-37	3.41943e-34	Cx3cl1	20312	chemokine (C-X3-C motif) ligand 1
ENSMUSG00000004951	692.894	1.90307	0.150175	12.6723	8.42109e-37	3.66477e-34	Hspb1	15507	heat shock protein 1
ENSMUSG00000021908	2443.41	1.75482	0.139077	12.6176	1.68905e-36	7.15711e-34	NA	NA	NA
ENSMUSG00000046711	4603.48	-1.32161	0.104837	-12.6063	1.94989e-36	8.05056e-34	Hmga1	15361	high mobility group AT-hook 1
ENSMUSG00000024782	1263.91	1.24447	0.0992321	12.541	4.45487e-36	1.79331e-33	Ak3	56248	adenylate kinase 3
ENSMUSG00000024066	4748.69	1.54243	0.123348	12.5047	7.03326e-36	2.76219e-33	Xdh	22436	xanthine dehydrogenase
ENSMUSG00000039126	2956.97	1.28982	0.104134	12.3862	3.10497e-35	1.19038e-32	Prune2	353211	prune homolog 2 (Drosophila)
ENSMUSG00000078249	4352.44	-1.37105	0.110941	-12.3584	4.38949e-35	1.64371e-32	Hmga1-rs1	111241	high mobility group AT-hook I, related sequence 1
ENSMUSG00000090124	591.511	1.57682	0.128752	12.247	1.74418e-34	6.3829e-32	Ugt1a7c	394432	UDP glucuronosyltransferase 1 family, polypeptide A7C
ENSMUSG00000049001	134.547	2.38398	0.194732	12.2424	1.84533e-34	6.60299e-32	Ndnf	68169	neuron-derived neurotrophic factor
ENSMUSG00000020182	156.375	1.91146	0.158015	12.0967	1.09925e-33	3.84784e-31	Ddc	13195	dopa decarboxylase
ENSMUSG00000021238	648.029	1.93233	0.160197	12.0622	1.67294e-33	5.73142e-31	Aldh6a1	104776	aldehyde dehydrogenase family 6, subfamily A1
ENSMUSG00000028989	292.541	1.92975	0.160498	12.0235	2.67431e-33	8.97119e-31	Angptl7	654812	angiopoietin-like 7
ENSMUSG00000032625	197.253	2.03465	0.170092	11.962	5.61859e-33	1.84634e-30	Thsd7a	330267	thrombospondin, type I, domain containing 7A
ENSMUSG00000024678	276.479	2.7813	0.234135	11.879	1.52128e-32	4.89914e-30	Ms4a4d	66607	membrane-spanning 4-domains, subfamily A, member 4D
ENSMUSG00000024222	2279.4	1.00589	0.0853948	11.7793	4.98939e-32	1.57528e-29	Fkbp5	14229	FK506 binding protein 5
ENSMUSG00000032092	204.115	1.98441	0.169598	11.7007	1.26418e-31	3.91459e-29	Mpzl2	14012	myelin protein zero-like 2
ENSMUSG00000022265	1300.27	-1.33925	0.114872	-11.6586	2.07361e-31	6.29986e-29	Ank	11732	progressive ankylosis
ENSMUSG00000005836	1671.88	1.36215	0.11708	11.6344	2.75466e-31	8.214e-29	Gata6	14465	GATA binding protein 6
ENSMUSG00000025105	2767.37	0.941488	0.0811419	11.603	3.97961e-31	1.16509e-28	Bnc1	12173	basonuclin 1
ENSMUSG00000049866	1371.41	-0.954381	0.0823773	-11.5855	4.88179e-31	1.40369e-28	Arl4c	320982	ADP-ribosylation factor-like 4C
ENSMUSG00000027074	2135.45	1.41609	0.122692	11.5418	8.117e-31	2.29298e-28	Slc43a3	58207	solute carrier family 43, member 3
ENSMUSG00000016024	209.476	2.95694	0.26054	11.3493	7.47651e-30	2.07563e-27	Lbp	16803	lipopolysaccharide binding protein
ENSMUSG00000003452	487.901	1.76602	0.157374	11.2218	3.18738e-29	8.69885e-27	Bicd1	12121	bicaudal D homolog 1 (Drosophila)
ENSMUSG00000048489	446.745	3.00899	0.26821	11.2188	3.2978e-29	8.8502e-27	8430408G22Rik	213393	RIKEN cDNA 8430408G22 gene
ENSMUSG00000019970	3128.98	1.14822	0.102427	11.2101	3.63669e-29	9.59967e-27	Sgk1	20393	serum/glucocorticoid regulated kinase 1
ENSMUSG00000090210	76.1685	2.87568	0.257291	11.1768	5.29852e-29	1.37608e-26	Itga10	213119	integrin, alpha 10
ENSMUSG00000026473	859.895	1.09455	0.098809	11.0774	1.61489e-28	4.12744e-26	Glul	14645	glutamate-ammonia ligase (glutamine synthetase)
ENSMUSG00000038235	1788.95	1.31899	0.119101	11.0746	1.66703e-28	4.19416e-26	F11r	16456	F11 receptor
ENSMUSG00000038119	1217.08	1.05618	0.0954509	11.0652	1.85055e-28	4.58424e-26	Cdon	57810	cell adhesion molecule-related/down-regulated by oncogenes
ENSMUSG00000022479	1290.26	1.36635	0.124419	10.9819	4.67076e-28	1.13952e-25	Vdr	22337	vitamin D receptor
ENSMUSG00000027227	696.69	1.91749	0.174876	10.9649	5.63812e-28	1.355e-25	Sord	20322	sorbitol dehydrogenase
ENSMUSG00000026773	534.282	0.998574	0.0912407	10.9444	7.06983e-28	1.67409e-25	Pfkfb3	170768	6-phosphofructo-2-kinase/fructose-2,6-biphosphatase 3
ENSMUSG00000064373	825.871	1.58545	0.14491	10.941	7.34262e-28	1.71349e-25	Sepp1	20363	selenoprotein P, plasma, 1
ENSMUSG00000029378	54.3956	-2.55649	0.234475	-10.903	1.11463e-27	2.56396e-25	Areg	11839	amphiregulin
ENSMUSG00000022389	433.814	-1.44981	0.134264	-10.7983	3.50804e-27	7.95584e-25	Tef	21685	thyrotroph embryonic factor
ENSMUSG00000032060	1386.74	1.16372	0.107822	10.7929	3.71737e-27	8.31348e-25	Cryab	12955	crystallin, alpha B
ENSMUSG00000063011	971.204	1.60896	0.149123	10.7895	3.85956e-27	8.51324e-25	Msln	56047	mesothelin
ENSMUSG00000035407	29.2011	3.82745	0.355439	10.7682	4.86175e-27	1.05789e-24	Kank4	242553	KN motif and ankyrin repeat domains 4
ENSMUSG00000024065	214.704	1.33244	0.125824	10.5897	3.32743e-26	7.14378e-24	Ehd3	57440	EH-domain containing 3
ENSMUSG00000044468	140.717	1.79741	0.169778	10.5868	3.43003e-26	7.26716e-24	Fam46c	74645	family with sequence similarity 46, member C
ENSMUSG00000039405	3278.46	1.36693	0.129438	10.5605	4.54209e-26	9.49828e-24	Prss23	76453	protease, serine 23
ENSMUSG00000013089	355.832	-1.1217	0.108807	-10.3091	6.40758e-25	1.32276e-22	Etv5	104156	ets variant 5
ENSMUSG00000021253	1268.93	0.991511	0.0964233	10.2829	8.41572e-25	1.71532e-22	Tgfb3	21809	transforming growth factor, beta 3
ENSMUSG00000029005	39.6669	3.59353	0.349573	10.2798	8.69249e-25	1.74958e-22	Draxin	70433	dorsal inhibitory axon guidance protein
ENSMUSG00000078350	694.7	1.62328	0.159776	10.1597	2.99856e-24	5.96084e-22	Smim1	68859	small integral membrane protein 1
ENSMUSG00000031351	96.5076	2.31992	0.228773	10.1407	3.64447e-24	7.1565e-22	Zfp185	22673	zinc finger protein 185
ENSMUSG00000024085	3719.89	1.26543	0.125068	10.1179	4.60206e-24	8.928e-22	Man2a1	17158	mannosidase 2, alpha 1
ENSMUSG00000057751	127.449	2.60005	0.257563	10.0948	5.82347e-24	1.1163e-21	Megf6	230971	multiple EGF-like-domains 6
ENSMUSG00000031543	386.503	-1.14554	0.114275	-10.0244	1.19064e-23	2.2555e-21	Ank1	11733	ankyrin 1, erythroid
ENSMUSG00000051048	922.825	0.862602	0.0861999	10.007	1.41991e-23	2.65853e-21	P4ha3	320452	procollagen-proline, 2-oxoglutarate 4-dioxygenase (proline 4-hydroxylase), alpha polypeptide III
ENSMUSG00000089901	619.887	1.53365	0.153534	9.989	1.70288e-23	3.1517e-21	NA	NA	NA
ENSMUSG00000021701	2892.61	-0.914643	0.0916233	-9.98266	1.81543e-23	3.32145e-21	Plk2	20620	polo-like kinase 2
ENSMUSG00000031298	693.529	1.26299	0.126532	9.98155	1.83585e-23	3.32145e-21	Adgrg2	237175	adhesion G protein-coupled receptor G2
ENSMUSG00000066026	101.543	2.69027	0.270364	9.95054	2.5081e-23	4.48728e-21	Dhrs3	20148	dehydrogenase/reductase (SDR family) member 3
ENSMUSG00000030103	1368.54	-1.0284	0.103627	-9.92406	3.27185e-23	5.78938e-21	Bhlhe40	20893	basic helix-loop-helix family, member e40
ENSMUSG00000004891	1127.66	-1.19912	0.120899	-9.91839	3.46313e-23	6.06124e-21	Nes	18008	nestin
ENSMUSG00000028497	564.845	1.40223	0.14145	9.91331	3.64369e-23	6.30868e-21	Hacd4	66775	3-hydroxyacyl-CoA dehydratase 4
ENSMUSG00000021775	379.284	-1.96342	0.198576	-9.88749	4.71697e-23	8.08007e-21	Nr1d2	353187	nuclear receptor subfamily 1, group D, member 2
ENSMUSG00000019929	1224.66	1.87737	0.191836	9.78629	1.28946e-22	2.18556e-20	Dcn	13179	decorin
ENSMUSG00000008734	1208.57	0.809487	0.082896	9.76509	1.58969e-22	2.66638e-20	Gprc5b	64297	G protein-coupled receptor, family C, group 5, member B
ENSMUSG00000039239	373.818	1.44904	0.149966	9.66246	4.35267e-22	7.22544e-20	Tgfb2	21808	transforming growth factor, beta 2
ENSMUSG00000044864	1515.36	-0.76479	0.079212	-9.65497	4.683e-22	7.69445e-20	Ankrd50	99696	ankyrin repeat domain 50
ENSMUSG00000024042	422.454	1.23565	0.128783	9.59486	8.40338e-22	1.36678e-19	Sik1	17691	salt inducible kinase 1
ENSMUSG00000038807	530.71	-1.09477	0.114428	-9.56732	1.09715e-21	1.76664e-19	Rap1gap2	380711	RAP1 GTPase activating protein 2
ENSMUSG00000045312	563.324	-0.910169	0.0951593	-9.56469	1.12535e-21	1.77651e-19	Lhfpl2	218454	lipoma HMGIC fusion partner-like 2
ENSMUSG00000056025	80.5785	2.06326	0.215696	9.56561	1.11542e-21	1.77651e-19	Clca3a1	12722	chloride channel calcium activated 3A1
ENSMUSG00000032899	90.7639	-1.9273	0.201664	-9.55701	1.21203e-21	1.89476e-19	Styk1	243659	serine/threonine/tyrosine kinase 1
ENSMUSG00000000628	2079.24	-0.744073	0.0779819	-9.5416	1.40641e-21	2.15676e-19	Hk2	15277	hexokinase 2
ENSMUSG00000019278	23.6655	3.51944	0.36884	9.54192	1.40215e-21	2.15676e-19	Dpep1	13479	dipeptidase 1 (renal)
ENSMUSG00000058624	623.676	1.96569	0.206245	9.53084	1.5602e-21	2.37003e-19	Gda	14544	guanine deaminase
ENSMUSG00000079419	111.548	2.38094	0.250501	9.50473	2.00571e-21	3.01832e-19	Ms4a6c	73656	membrane-spanning 4-domains, subfamily A, member 6C
ENSMUSG00000037395	368.722	1.33179	0.140408	9.48517	2.41979e-21	3.60773e-19	Rcor3	214742	REST corepressor 3
ENSMUSG00000046844	159.738	1.39247	0.147595	9.43441	3.9322e-21	5.80883e-19	Vat1l	270097	vesicle amine transport protein 1 homolog-like (T. californica)
ENSMUSG00000024747	326.515	2.96649	0.314714	9.426	4.26033e-21	6.23635e-19	Aldh1a7	26358	aldehyde dehydrogenase family 1, subfamily A7
ENSMUSG00000031530	1455.18	-0.963714	0.103002	-9.35627	8.26003e-21	1.19823e-18	Dusp4	319520	dual specificity phosphatase 4
ENSMUSG00000036718	671.31	-1.31378	0.140442	-9.35463	8.38965e-21	1.20616e-18	Micall2	231830	MICAL-like 2
ENSMUSG00000037892	966.651	-1.07593	0.115048	-9.35197	8.60339e-21	1.22595e-18	Pcdh18	73173	protocadherin 18
ENSMUSG00000025743	598.076	-0.964651	0.103419	-9.32764	1.08256e-20	1.52907e-18	Sdc3	20970	syndecan 3
ENSMUSG00000038074	443.82	0.960379	0.103536	9.27584	1.76225e-20	2.46746e-18	Fkbp14	231997	FK506 binding protein 14
ENSMUSG00000061353	24138.1	0.989904	0.107132	9.23999	2.4651e-20	3.42182e-18	Cxcl12	20315	chemokine (C-X-C motif) ligand 12
ENSMUSG00000030409	466.333	1.45184	0.157939	9.19241	3.8415e-20	5.28683e-18	Dmpk	13400	dystrophia myotonica-protein kinase
ENSMUSG00000063531	504.215	1.28143	0.139464	9.18829	3.99132e-20	5.44646e-18	Sema3e	20349	sema domain, immunoglobulin domain (Ig), short basic domain, secreted, (semaphorin) 3E
ENSMUSG00000073530	97.7563	2.04294	0.223735	9.13105	6.78379e-20	9.17921e-18	Pappa2	23850	pappalysin 2
ENSMUSG00000046805	1929.59	1.58319	0.173845	9.10694	8.47416e-20	1.13709e-17	Mpeg1	17476	macrophage expressed gene 1
ENSMUSG00000022372	155.269	1.72491	0.18979	9.08855	1.00371e-19	1.33568e-17	Sla	20491	src-like adaptor
ENSMUSG00000037035	1032.35	-0.95553	0.105406	-9.0652	1.24373e-19	1.64152e-17	Inhbb	16324	inhibin beta-B
ENSMUSG00000073155	1103.27	0.786089	0.0870081	9.03466	1.64507e-19	2.15357e-17	1810058I24Rik	67705	RIKEN cDNA 1810058I24 gene
ENSMUSG00000042985	1403.65	1.39442	0.154435	9.02915	1.73016e-19	2.24669e-17	Upk3b	100647	uroplakin 3B
ENSMUSG00000072568	359.887	1.2167	0.135523	8.97779	2.76249e-19	3.55853e-17	Fam84b	399603	family with sequence similarity 84, member B
ENSMUSG00000056091	1896.61	0.623574	0.0695843	8.96142	3.20532e-19	4.09619e-17	St3gal5	20454	ST3 beta-galactoside alpha-2,3-sialyltransferase 5
ENSMUSG00000027339	376.416	1.44465	0.161425	8.94936	3.57538e-19	4.53313e-17	Rassf2	215653	Ras association (RalGDS/AF-6) domain family member 2
ENSMUSG00000024063	982.082	-0.720078	0.0805958	-8.93443	4.09267e-19	5.14845e-17	Lbh	77889	limb-bud and heart
ENSMUSG00000029705	2426.24	0.595322	0.066695	8.92603	4.41583e-19	5.51191e-17	Cux1	13047	cut-like homeobox 1
ENSMUSG00000022665	4504.67	1.03238	0.115914	8.90642	5.27084e-19	6.52855e-17	Ccdc80	67896	coiled-coil domain containing 80
ENSMUSG00000006014	88.1764	3.02292	0.339534	8.90315	5.42847e-19	6.67246e-17	Prg4	96875	proteoglycan 4 (megakaryocyte stimulating factor, articular superficial zone protein)
ENSMUSG00000024900	1526.51	0.844368	0.0949324	8.89441	5.87279e-19	7.16392e-17	Cpt1a	12894	carnitine palmitoyltransferase 1a, liver
ENSMUSG00000023942	2338.78	-0.88235	0.0995529	-8.86313	7.78004e-19	9.41911e-17	Slc29a1	63959	solute carrier family 29 (nucleoside transporters), member 1
ENSMUSG00000027966	2054.69	1.47494	0.166767	8.8443	9.21011e-19	1.10672e-16	Col11a1	12814	collagen, type XI, alpha 1
ENSMUSG00000029998	2207.1	0.721753	0.0823416	8.76535	1.86196e-18	2.22084e-16	Pcyox1	66881	prenylcysteine oxidase 1
ENSMUSG00000074874	122.002	1.90653	0.218111	8.7411	2.30843e-18	2.73311e-16	Ctla2b	13025	cytotoxic T lymphocyte-associated protein 2 beta
ENSMUSG00000026365	1123.97	1.73338	0.198723	8.72259	2.71901e-18	3.19573e-16	Cfh	12628	complement component factor h
ENSMUSG00000040003	79.9883	2.03027	0.232928	8.71629	2.87456e-18	3.35407e-16	Magi2	50791	membrane associated guanylate kinase, WW and PDZ domain containing 2
ENSMUSG00000022419	339.363	1.58843	0.182961	8.68179	3.89579e-18	4.51295e-16	Deptor	97998	DEP domain containing MTOR-interacting protein
ENSMUSG00000024561	650.068	1.02671	0.118987	8.62875	6.20235e-18	7.13359e-16	Mbd1	17190	methyl-CpG binding domain protein 1
ENSMUSG00000062542	318.333	-1.22993	0.142818	-8.61187	7.18781e-18	8.20838e-16	Syt9	60510	synaptotagmin IX
ENSMUSG00000021186	1044.12	0.909883	0.10575	8.60408	7.69291e-18	8.72332e-16	Fbln5	23876	fibulin 5
ENSMUSG00000038332	419.448	1.12815	0.131367	8.5878	8.865e-18	9.98211e-16	Sesn1	140742	sestrin 1
ENSMUSG00000027200	204.508	1.59199	0.186209	8.54947	1.23658e-17	1.38273e-15	Sema6d	214968	sema domain, transmembrane domain (TM), and cytoplasmic domain, (semaphorin) 6D
ENSMUSG00000021087	163.779	1.34099	0.157558	8.51109	1.72311e-17	1.91349e-15	Rtn1	104001	reticulon 1
ENSMUSG00000037235	575.649	1.19104	0.140271	8.491	2.04867e-17	2.25943e-15	Mxd4	17122	Max dimerization protein 4
ENSMUSG00000027896	89.7693	2.22528	0.262294	8.48393	2.17718e-17	2.38482e-15	Slc16a4	229699	solute carrier family 16 (monocarboxylic acid transporters), member 4
ENSMUSG00000015222	110.133	1.82823	0.215558	8.48139	2.22512e-17	2.42087e-15	Map2	17756	microtubule-associated protein 2
ENSMUSG00000027488	618.273	1.40067	0.165696	8.45326	2.83279e-17	3.06131e-15	Snta1	20648	syntrophin, acidic 1
ENSMUSG00000039960	1260.38	0.964321	0.114125	8.44966	2.92148e-17	3.13611e-15	Rhou	69581	ras homolog gene family, member U
ENSMUSG00000021703	629.089	0.973713	0.115266	8.4475	2.97599e-17	3.17347e-15	Serinc5	218442	serine incorporator 5
ENSMUSG00000029659	263.591	1.33383	0.158668	8.40645	4.22608e-17	4.47686e-15	Medag	70717	mesenteric estrogen dependent adipogenesis
ENSMUSG00000049436	4995.42	0.699273	0.0835511	8.3694	5.7911e-17	6.09466e-15	Upk1b	22268	uroplakin 1B
ENSMUSG00000020846	500.269	0.77546	0.0928167	8.35475	6.55716e-17	6.85606e-15	Fam101b	76566	family with sequence similarity 101, member B
ENSMUSG00000024646	1589.23	0.651201	0.0783485	8.31159	9.44285e-17	9.8096e-15	Cyb5a	109672	cytochrome b5 type A (microsomal)
ENSMUSG00000050530	1043.03	-0.781401	0.0941484	-8.29967	1.04403e-16	1.07762e-14	Fam171a1	269233	family with sequence similarity 171, member A1
ENSMUSG00000068196	3078.07	0.682442	0.0823779	8.28429	1.18811e-16	1.21853e-14	Col8a1	12837	collagen, type VIII, alpha 1
ENSMUSG00000025044	715.002	1.24856	0.151483	8.24228	1.68953e-16	1.72182e-14	Msr1	20288	macrophage scavenger receptor 1
ENSMUSG00000027832	970.689	1.03336	0.125512	8.2332	1.82285e-16	1.84601e-14	Ptx3	19288	pentraxin related gene
ENSMUSG00000069601	345.667	-0.922222	0.112286	-8.21318	2.15406e-16	2.16779e-14	Ank3	11735	ankyrin 3, epithelial
ENSMUSG00000031958	85.7203	1.98855	0.242871	8.18769	2.66298e-16	2.66331e-14	Ldhd	52815	lactate dehydrogenase D
ENSMUSG00000029426	2027.38	0.925069	0.113051	8.18279	2.77356e-16	2.75678e-14	Scarb2	12492	scavenger receptor class B, member 2
ENSMUSG00000030029	1322.35	-0.938742	0.114741	-8.18138	2.80617e-16	2.77208e-14	Lrig1	16206	leucine-rich repeats and immunoglobulin-like domains 1
ENSMUSG00000041556	332.87	1.73493	0.212085	8.18038	2.82956e-16	2.77815e-14	Fbxo2	230904	F-box protein 2
ENSMUSG00000020601	215.092	-1.41961	0.173951	-8.16098	3.32309e-16	3.24293e-14	Trib2	217410	tribbles homolog 2 (Drosophila)
ENSMUSG00000046312	201.926	1.18417	0.145399	8.14431	3.81458e-16	3.70014e-14	AI464131	329828	expressed sequence AI464131
ENSMUSG00000050578	215.653	1.80419	0.221775	8.13526	4.1107e-16	3.9635e-14	Mmp13	17386	matrix metallopeptidase 13
ENSMUSG00000084128	327.078	0.97105	0.119435	8.13037	4.27977e-16	4.10196e-14	Esrp2	77411	epithelial splicing regulatory protein 2
ENSMUSG00000020889	94.4253	-1.66791	0.205635	-8.11102	5.01965e-16	4.78262e-14	Nr1d1	217166	nuclear receptor subfamily 1, group D, member 1
ENSMUSG00000029070	1297.64	0.78174	0.0964945	8.1014	5.43321e-16	5.1462e-14	Mxra8	74761	matrix-remodelling associated 8
ENSMUSG00000056427	1779.84	0.96355	0.118968	8.09924	5.53051e-16	5.20773e-14	Slit3	20564	slit homolog 3 (Drosophila)
ENSMUSG00000026414	544.095	-1.40023	0.173231	-8.08301	6.31859e-16	5.91523e-14	Tnnt2	21956	troponin T2, cardiac
ENSMUSG00000050244	1278.91	-0.859733	0.106438	-8.0773	6.62146e-16	6.16293e-14	Heatr1	217995	HEAT repeat containing 1
ENSMUSG00000089991	308.254	1.73078	0.214307	8.07615	6.68412e-16	6.1855e-14	NA	NA	NA
ENSMUSG00000020160	479.749	0.865285	0.107646	8.03826	9.11248e-16	8.38452e-14	Meis1	17268	Meis homeobox 1
ENSMUSG00000039159	2111.86	0.732441	0.0917106	7.98644	1.38896e-15	1.27074e-13	Ube2h	22214	ubiquitin-conjugating enzyme E2H
ENSMUSG00000023905	1245.08	-1.15551	0.145137	-7.96147	1.70014e-15	1.54664e-13	Tnfrsf12a	27279	tumor necrosis factor receptor superfamily, member 12a
ENSMUSG00000052040	1403.64	0.66564	0.0841223	7.91277	2.51723e-15	2.2771e-13	Klf13	50794	Kruppel-like factor 13
ENSMUSG00000000567	275.89	-1.36165	0.172483	-7.89441	2.91695e-15	2.62395e-13	Sox9	20682	SRY (sex determining region Y)-box 9
ENSMUSG00000034936	194.476	1.24705	0.157992	7.8931	2.94768e-15	2.63686e-13	Arl4d	80981	ADP-ribosylation factor-like 4D
ENSMUSG00000037621	443.237	1.51727	0.192302	7.89005	3.02055e-15	2.68712e-13	Atoh8	71093	atonal homolog 8 (Drosophila)
ENSMUSG00000024529	11940.3	1.44682	0.183532	7.8832	3.19093e-15	2.8231e-13	Lox	16948	lysyl oxidase
ENSMUSG00000005087	3970.28	-1.01469	0.128846	-7.8752	3.4019e-15	2.9933e-13	Cd44	12505	CD44 antigen
ENSMUSG00000047963	894.371	1.19414	0.152114	7.85029	4.15086e-15	3.63245e-13	Stbd1	52331	starch binding domain 1
ENSMUSG00000035385	3154.06	-1.02136	0.130246	-7.8418	4.44144e-15	3.86574e-13	Ccl2	20296	chemokine (C-C motif) ligand 2
ENSMUSG00000038780	1534.84	-0.826902	0.105587	-7.83147	4.8218e-15	4.17423e-13	Smurf1	75788	SMAD specific E3 ubiquitin protein ligase 1
ENSMUSG00000041797	377.612	1.0144	0.129633	7.82516	5.07013e-15	4.36573e-13	Abca9	217262	ATP-binding cassette, sub-family A (ABC1), member 9
ENSMUSG00000022885	249.297	1.15516	0.147651	7.8236	5.13335e-15	4.39666e-13	St6gal1	20440	beta galactoside alpha 2,6 sialyltransferase 1
ENSMUSG00000020534	601.258	-0.867551	0.11094	-7.82	5.28226e-15	4.50026e-13	Shmt1	20425	serine hydroxymethyltransferase 1 (soluble)
ENSMUSG00000000751	4912.54	0.708017	0.0908641	7.79205	6.59326e-15	5.58761e-13	Rpa1	68275	replication protein A1
ENSMUSG00000003746	700.407	1.19888	0.154216	7.77404	7.60243e-15	6.40913e-13	Man1a	17155	mannosidase 1, alpha
ENSMUSG00000030849	883.082	0.743739	0.0956857	7.77273	7.68099e-15	6.44163e-13	Fgfr2	14183	fibroblast growth factor receptor 2
ENSMUSG00000033898	101.002	1.84798	0.238521	7.74766	9.36032e-15	7.80932e-13	Cfhr2	545366	complement factor H-related 2
ENSMUSG00000054555	1607.5	1.02377	0.132841	7.70675	1.29058e-14	1.07118e-12	Adam12	11489	a disintegrin and metallopeptidase domain 12 (meltrin alpha)
ENSMUSG00000031864	765.102	0.656369	0.085304	7.69447	1.42078e-14	1.1732e-12	Ints10	70885	integrator complex subunit 10
ENSMUSG00000033730	71.0351	-1.90457	0.248074	-7.67744	1.62295e-14	1.3333e-12	Egr3	13655	early growth response 3
ENSMUSG00000037656	961.039	-0.71188	0.0929822	-7.65609	1.91681e-14	1.56672e-12	Slc20a2	20516	solute carrier family 20, member 2
ENSMUSG00000031595	751.476	1.2149	0.159403	7.62155	2.50653e-14	2.03839e-12	Pdgfrl	68797	platelet-derived growth factor receptor-like
ENSMUSG00000032733	415.993	0.892657	0.117483	7.59819	3.00302e-14	2.42988e-12	Snx33	235406	sorting nexin 33
ENSMUSG00000000325	104.047	1.43154	0.188655	7.58813	3.24568e-14	2.61309e-12	Arvcf	11877	armadillo repeat gene deleted in velo-cardio-facial syndrome
ENSMUSG00000042284	130.263	1.38603	0.182865	7.57949	3.46922e-14	2.77918e-12	Itga1	109700	integrin alpha 1
ENSMUSG00000021236	710.758	0.887255	0.117135	7.57465	3.60087e-14	2.87035e-12	Entpd5	12499	ectonucleoside triphosphate diphosphohydrolase 5
ENSMUSG00000033039	1055.01	0.704563	0.09311	7.56699	3.8197e-14	3.01494e-12	Micall1	27008	microtubule associated monooxygenase, calponin and LIM domain containing -like 1
ENSMUSG00000063873	125.41	1.2732	0.168247	7.56747	3.80571e-14	3.01494e-12	Slc24a3	94249	solute carrier family 24 (sodium/potassium/calcium exchanger), member 3
ENSMUSG00000024236	1447.73	0.690806	0.0915169	7.54839	4.40666e-14	3.46127e-12	Svil	225115	supervillin
ENSMUSG00000055912	411.07	1.02624	0.136071	7.54191	4.63142e-14	3.62015e-12	Tmem150a	232086	transmembrane protein 150A
ENSMUSG00000078915	265.002	1.79843	0.238809	7.53084	5.04139e-14	3.92157e-12	NA	NA	NA
ENSMUSG00000030102	1924.57	0.677569	0.0900392	7.52527	5.2612e-14	4.07287e-12	Itpr1	16438	inositol 1,4,5-trisphosphate receptor 1
ENSMUSG00000055612	712.169	-0.688402	0.0915396	-7.52027	5.46632e-14	4.21142e-12	Cdca7	66953	cell division cycle associated 7
ENSMUSG00000021591	983.148	0.999703	0.133116	7.51002	5.91184e-14	4.53298e-12	Glrx	93692	glutaredoxin
ENSMUSG00000031112	461.708	1.64132	0.219898	7.46402	8.39227e-14	6.40438e-12	Stk26	70415	serine/threonine kinase 26
ENSMUSG00000034573	1430.3	0.60392	0.08101	7.45488	8.99519e-14	6.8321e-12	Ptpn13	19249	protein tyrosine phosphatase, non-receptor type 13
ENSMUSG00000022324	945.033	1.20257	0.16147	7.44763	9.5033e-14	7.18414e-12	Matn2	17181	matrilin 2
ENSMUSG00000024679	71.4762	1.91136	0.257464	7.42379	1.13813e-13	8.56364e-12	Ms4a6d	68774	membrane-spanning 4-domains, subfamily A, member 6D
ENSMUSG00000035735	478.141	-0.942527	0.127135	-7.41361	1.22904e-13	9.20464e-12	Dagla	269060	diacylglycerol lipase, alpha
ENSMUSG00000031976	880.784	-0.679209	0.0916622	-7.40991	1.26382e-13	9.4213e-12	Urb2	382038	URB2 ribosome biogenesis 2 homolog (S. cerevisiae)
ENSMUSG00000024462	734.538	1.51493	0.204598	7.40444	1.31702e-13	9.77267e-12	Gabbr1	54393	gamma-aminobutyric acid (GABA) B receptor, 1
ENSMUSG00000049130	86.0493	1.71985	0.232787	7.38809	1.4895e-13	1.10018e-11	C5ar1	12273	complement component 5a receptor 1
ENSMUSG00000022814	1187.43	-0.600582	0.0813297	-7.38454	1.52985e-13	1.11971e-11	Umps	22247	uridine monophosphate synthetase
ENSMUSG00000033863	779.113	1.41321	0.191368	7.3848	1.52684e-13	1.11971e-11	Klf9	16601	Kruppel-like factor 9
ENSMUSG00000079037	1812.45	0.696627	0.0946041	7.36361	1.79002e-13	1.3042e-11	Prnp	19122	prion protein
ENSMUSG00000039958	179.501	1.45902	0.199454	7.31507	2.57257e-13	1.86592e-11	Mettl20	320204	methyltransferase like 20
ENSMUSG00000024486	188.873	-1.37595	0.188136	-7.31357	2.60142e-13	1.87839e-11	Hbegf	15200	heparin-binding EGF-like growth factor
ENSMUSG00000026435	136.687	1.45457	0.198903	7.31295	2.61333e-13	1.87857e-11	Slc45a3	212980	solute carrier family 45, member 3
ENSMUSG00000070469	570.657	-1.00896	0.138265	-7.29735	2.93489e-13	2.10034e-11	Adamtsl3	269959	ADAMTS-like 3
ENSMUSG00000073208	30.4312	2.43826	0.334917	7.2802	3.33328e-13	2.37489e-11	Speer4c	100502967	spermatogenesis associated glutamate (E)-rich protein 4C
ENSMUSG00000026355	3028.34	-0.489446	0.0672453	-7.27851	3.37518e-13	2.39415e-11	Mcm6	17219	minichromosome maintenance deficient 6 (MIS5 homolog, S. pombe) (S. cerevisiae)
ENSMUSG00000036103	2250.97	0.569019	0.0782336	7.27334	3.50715e-13	2.47685e-11	Colec12	140792	collectin sub-family member 12
ENSMUSG00000052516	230.346	-1.37743	0.189457	-7.27043	3.58354e-13	2.51975e-11	Robo2	268902	roundabout homolog 2 (Drosophila)
ENSMUSG00000024677	44.9684	2.23729	0.307833	7.26788	3.65163e-13	2.55646e-11	Ms4a6b	69774	membrane-spanning 4-domains, subfamily A, member 6B
ENSMUSG00000071637	251.83	1.26828	0.174858	7.2532	4.0705e-13	2.83737e-11	NA	NA	NA
ENSMUSG00000024558	60.9045	1.71261	0.236441	7.24329	4.3794e-13	3.03953e-11	Mapk4	225724	mitogen-activated protein kinase 4
ENSMUSG00000025150	93.6045	1.32855	0.18374	7.23059	4.80898e-13	3.32336e-11	Cbr2	12409	carbonyl reductase 2
ENSMUSG00000041559	186.489	1.19453	0.165456	7.21965	5.21204e-13	3.5865e-11	Fmod	14264	fibromodulin
ENSMUSG00000001228	2921.62	-0.727611	0.101138	-7.19421	6.28236e-13	4.30462e-11	Uhrf1	18140	ubiquitin-like, containing PHD and RING finger domains, 1
ENSMUSG00000045005	231.2	0.936745	0.130261	7.19132	6.41688e-13	4.37816e-11	Fzd5	14367	frizzled homolog 5 (Drosophila)
ENSMUSG00000022091	1542.48	0.899028	0.125104	7.18625	6.65953e-13	4.52455e-11	Sorbs3	20410	sorbin and SH3 domain containing 3
ENSMUSG00000005357	42.4591	2.05193	0.285685	7.18251	6.84431e-13	4.63055e-11	Slc1a6	20513	solute carrier family 1 (high affinity aspartate/glutamate transporter), member 6
ENSMUSG00000020427	2276.65	1.0911	0.152432	7.15796	8.18892e-13	5.51707e-11	Igfbp3	16009	insulin-like growth factor binding protein 3
ENSMUSG00000038264	94.3737	-1.4613	0.204326	-7.1518	8.56477e-13	5.74625e-11	Sema7a	20361	sema domain, immunoglobulin domain (Ig), and GPI membrane anchor, (semaphorin) 7A
ENSMUSG00000062661	831.235	-0.855825	0.119722	-7.14845	8.77612e-13	5.86361e-11	Ncs1	14299	neuronal calcium sensor 1
ENSMUSG00000035891	418.739	0.857464	0.120227	7.13202	9.89044e-13	6.58082e-11	Cerk	223753	ceramide kinase
ENSMUSG00000002289	256.873	-1.22064	0.17136	-7.1232	1.05447e-12	6.98731e-11	Angptl4	57875	angiopoietin-like 4
ENSMUSG00000040723	48.1233	1.81861	0.255356	7.12187	1.06473e-12	7.02633e-11	Rcsd1	226594	RCSD domain containing 1
ENSMUSG00000031906	2061.32	0.714949	0.100416	7.11988	1.08018e-12	7.09923e-11	Smpd3	58994	sphingomyelin phosphodiesterase 3, neutral
ENSMUSG00000037926	977.322	0.697388	0.0981356	7.10637	1.19133e-12	7.79787e-11	Ssh2	237860	slingshot homolog 2 (Drosophila)
ENSMUSG00000054619	345.876	1.01367	0.142838	7.09663	1.27833e-12	8.33349e-11	Mettl7a1	70152	methyltransferase like 7A1
ENSMUSG00000023947	860.462	-1.15928	0.163383	-7.09548	1.28904e-12	8.36938e-11	Nfkbie	18037	nuclear factor of kappa light polypeptide gene enhancer in B cells inhibitor, epsilon
ENSMUSG00000025278	7394.13	-0.7904	0.111487	-7.08961	1.34493e-12	8.69719e-11	Flnb	286940	filamin, beta
ENSMUSG00000033066	299.179	1.29564	0.183085	7.07672	1.47604e-12	9.50689e-11	Gas7	14457	growth arrest specific 7
ENSMUSG00000027827	1380.58	0.743253	0.105093	7.07231	1.52376e-12	9.73635e-11	Kcnab1	16497	potassium voltage-gated channel, shaker-related subfamily, beta member 1
ENSMUSG00000039236	548.84	1.00498	0.142099	7.07238	1.52294e-12	9.73635e-11	Isg20	57444	interferon-stimulated protein
ENSMUSG00000023055	748.381	0.945655	0.133764	7.0696	1.55378e-12	9.88889e-11	Calcoco1	67488	calcium binding and coiled coil domain 1
ENSMUSG00000002020	95.8163	-1.36809	0.193594	-7.06684	1.58503e-12	1.00481e-10	Ltbp2	16997	latent transforming growth factor beta binding protein 2
ENSMUSG00000028793	2363.99	-0.620004	0.0877423	-7.06619	1.59244e-12	1.00555e-10	Rnf19b	75234	ring finger protein 19B
ENSMUSG00000033715	233.46	1.4271	0.202341	7.05296	1.75157e-12	1.10171e-10	Akr1c14	105387	aldo-keto reductase family 1, member C14
ENSMUSG00000035373	1060.53	-1.26869	0.179931	-7.051	1.77639e-12	1.11297e-10	Ccl7	20306	chemokine (C-C motif) ligand 7
ENSMUSG00000032369	1634.84	-0.706881	0.100298	-7.04778	1.81794e-12	1.13459e-10	Plscr1	22038	phospholipid scramblase 1
ENSMUSG00000031273	1218.29	0.899509	0.127686	7.04469	1.8588e-12	1.15561e-10	Col4a6	94216	collagen, type IV, alpha 6
ENSMUSG00000055302	4680.67	0.489103	0.0695182	7.03561	1.98391e-12	1.22865e-10	Mrfap1	67568	Morf4 family associated protein 1
ENSMUSG00000029922	872.671	1.09178	0.155307	7.02983	2.0679e-12	1.27576e-10	Mkrn1	54484	makorin, ring finger protein, 1
ENSMUSG00000018593	39783.3	0.467572	0.0665724	7.02351	2.16355e-12	1.32968e-10	Sparc	20692	secreted acidic cysteine rich glycoprotein
ENSMUSG00000037868	223.72	-1.13145	0.161515	-7.00523	2.46575e-12	1.50964e-10	Egr2	13654	early growth response 2
ENSMUSG00000020241	12843.3	0.863412	0.123375	6.99824	2.59189e-12	1.58086e-10	Col6a2	12834	collagen, type VI, alpha 2
ENSMUSG00000040463	6767.81	-0.605303	0.0866516	-6.98548	2.83881e-12	1.72493e-10	Mybbp1a	18432	MYB binding protein (P160) 1a
ENSMUSG00000098708	12.5359	2.67779	0.383483	6.98281	2.89325e-12	1.7514e-10	NA	NA	NA
ENSMUSG00000022894	470.016	1.03403	0.148111	6.98147	2.92114e-12	1.76165e-10	Adamts5	23794	a disintegrin-like and metallopeptidase (reprolysin type) with thrombospondin type 1 motif, 5 (aggrecanase-2)
ENSMUSG00000041362	148.162	1.26475	0.181255	6.97778	2.99881e-12	1.80175e-10	Shtn1	71653	shootin 1
ENSMUSG00000028980	2176.94	0.801438	0.115113	6.96222	3.34955e-12	2.005e-10	H6pd	100198	hexose-6-phosphate dehydrogenase (glucose 1-dehydrogenase)
ENSMUSG00000032402	1474.36	-0.499334	0.0717749	-6.95693	3.47755e-12	2.07391e-10	Smad3	17127	SMAD family member 3
ENSMUSG00000020741	1804.54	-0.693618	0.0998269	-6.94821	3.6995e-12	2.19813e-10	Cluh	74148	clustered mitochondria (cluA/CLU1) homolog
ENSMUSG00000030142	135.75	1.54355	0.222481	6.93789	3.98e-12	2.3561e-10	Clec4e	56619	C-type lectin domain family 4, member e
ENSMUSG00000072188	26.2209	2.39965	0.347116	6.9131	4.74183e-12	2.79681e-10	Gm10354	100503549	predicted gene 10354
ENSMUSG00000019302	781.327	0.611207	0.0884834	6.90759	4.92951e-12	2.89689e-10	Atp6v0a1	11975	ATPase, H+ transporting, lysosomal V0 subunit A1
ENSMUSG00000060568	141.709	-1.3041	0.189258	-6.8906	5.55568e-12	3.253e-10	Fam78b	226610	family with sequence similarity 78, member B
ENSMUSG00000020122	1700.07	0.706751	0.102741	6.87896	6.02923e-12	3.5144e-10	Egfr	13649	epidermal growth factor receptor
ENSMUSG00000038759	3285.5	-0.544501	0.0791591	-6.87857	6.04577e-12	3.5144e-10	Nup205	70699	nucleoporin 205
ENSMUSG00000039196	19.4261	2.58032	0.376194	6.859	6.93419e-12	4.01634e-10	Orm1	18405	orosomucoid 1
ENSMUSG00000020577	47.787	1.77082	0.258253	6.85694	7.0353e-12	4.05892e-10	Tspan13	66109	tetraspanin 13
ENSMUSG00000027962	5733	-0.654279	0.0954251	-6.85647	7.05812e-12	4.05892e-10	Vcam1	22329	vascular cell adhesion molecule 1
ENSMUSG00000031274	3254.22	0.802952	0.11722	6.84993	7.38882e-12	4.23398e-10	Col4a5	12830	collagen, type IV, alpha 5
ENSMUSG00000020034	127.294	1.48239	0.216989	6.83163	8.3956e-12	4.79383e-10	Tcp11l2	216198	t-complex 11 (mouse) like 2
ENSMUSG00000073557	821.529	0.523947	0.076747	6.82694	8.67479e-12	4.93574e-10	Ppp1r12b	329251	protein phosphatase 1, regulatory (inhibitor) subunit 12B
ENSMUSG00000032232	271.752	-0.919949	0.135231	-6.80278	1.02618e-11	5.81818e-10	Cgnl1	68178	cingulin-like 1
ENSMUSG00000035441	1545.74	0.67227	0.0988492	6.80096	1.03923e-11	5.87147e-10	Myo1d	338367	myosin ID
ENSMUSG00000034855	9307.02	-1.23807	0.18293	-6.768	1.30573e-11	7.35134e-10	Cxcl10	15945	chemokine (C-X-C motif) ligand 10
ENSMUSG00000031996	3112.72	0.344116	0.0509256	6.75724	1.40646e-11	7.89088e-10	Aplp2	11804	amyloid beta (A4) precursor-like protein 2
ENSMUSG00000041859	2264.99	-0.730055	0.10814	-6.75099	1.46837e-11	8.20959e-10	Mcm3	17215	minichromosome maintenance deficient 3 (S. cerevisiae)
ENSMUSG00000026547	7552.93	-0.483847	0.0717532	-6.74321	1.54927e-11	8.63193e-10	Tagln2	21346	transgelin 2
ENSMUSG00000033732	4329.44	-0.495179	0.0734471	-6.74197	1.56249e-11	8.67558e-10	Sf3b3	101943	splicing factor 3b, subunit 3
ENSMUSG00000020733	3868.65	0.950783	0.141246	6.73139	1.68047e-11	9.28183e-10	Slc9a3r1	26941	solute carrier family 9 (sodium/hydrogen exchanger), member 3 regulator 1
ENSMUSG00000059552	3161.99	-0.575666	0.0855226	-6.73116	1.6832e-11	9.28183e-10	Trp53	22059	transformation related protein 53
ENSMUSG00000038354	21.4482	2.26686	0.336965	6.72728	1.72866e-11	9.49997e-10	Ankrd35	213121	ankyrin repeat domain 35
ENSMUSG00000032332	6546.31	0.754927	0.112246	6.72566	1.74804e-11	9.5738e-10	Col12a1	12816	collagen, type XII, alpha 1
ENSMUSG00000066607	222.218	-1.0469	0.155697	-6.72394	1.76875e-11	9.65438e-10	6030419C18Rik	319477	RIKEN cDNA 6030419C18 gene
ENSMUSG00000017737	38.5024	-1.9443	0.289365	-6.7192	1.82725e-11	9.93998e-10	Mmp9	17395	matrix metallopeptidase 9
ENSMUSG00000028517	129.909	-1.15613	0.172118	-6.71706	1.85426e-11	1.00529e-09	Ppap2b	67916	phosphatidic acid phosphatase type 2B
ENSMUSG00000033542	2145.55	0.520919	0.07766	6.70769	1.97733e-11	1.06842e-09	Arhgef5	54324	Rho guanine nucleotide exchange factor (GEF) 5
ENSMUSG00000020075	5305.73	-0.706138	0.105411	-6.69891	2.09977e-11	1.13079e-09	Ddx21	56200	DEAD (Asp-Glu-Ala-Asp) box polypeptide 21
ENSMUSG00000021595	3336.89	-0.520815	0.077754	-6.69824	2.10944e-11	1.13221e-09	Nsun2	28114	NOL1/NOP2/Sun domain family member 2
ENSMUSG00000022892	9506	0.451704	0.0674505	6.69682	2.12997e-11	1.13943e-09	App	11820	amyloid beta (A4) precursor protein
ENSMUSG00000096528	126.416	1.71077	0.25552	6.69526	2.15295e-11	1.14791e-09	G430049J08Rik	545238	RIKEN cDNA G430049J08 gene
ENSMUSG00000009376	6531.16	0.708957	0.106026	6.68667	2.28309e-11	1.21328e-09	Met	17295	met proto-oncogene
ENSMUSG00000048355	125.859	1.13102	0.169342	6.67889	2.40759e-11	1.27523e-09	Arxes1	76219	adipocyte-related X-chromosome expressed sequence 1
ENSMUSG00000002997	1057.93	-1.20271	0.180247	-6.67254	2.51415e-11	1.32731e-09	Prkar2b	19088	protein kinase, cAMP dependent regulatory, type II beta
ENSMUSG00000055782	52.3054	1.58266	0.237536	6.66281	2.68649e-11	1.41366e-09	Abcd2	26874	ATP-binding cassette, sub-family D (ALD), member 2
ENSMUSG00000046324	934.313	0.887194	0.133414	6.64994	2.93209e-11	1.53787e-09	Ermp1	226090	endoplasmic reticulum metallopeptidase 1
ENSMUSG00000059325	136.171	1.35199	0.203342	6.64887	2.95352e-11	1.54408e-09	Hopx	74318	HOP homeobox
ENSMUSG00000044548	138.437	1.1301	0.170235	6.63848	3.1694e-11	1.65158e-09	Dact1	59036	dapper homolog 1, antagonist of beta-catenin (xenopus)
ENSMUSG00000008035	1777.71	0.56324	0.0848637	6.63699	3.20146e-11	1.6629e-09	Mid1ip1	68041	Mid1 interacting protein 1 (gastrulation specific G12-like (zebrafish))
ENSMUSG00000033777	247.101	1.19287	0.179747	6.63636	3.21525e-11	1.66469e-09	Tlr13	279572	toll-like receptor 13
ENSMUSG00000027820	30.8016	2.2318	0.336694	6.62856	3.38975e-11	1.74942e-09	Mme	17380	membrane metallo endopeptidase
ENSMUSG00000026204	286.626	-0.87591	0.132513	-6.60998	3.84372e-11	1.97737e-09	Ptprn	19275	protein tyrosine phosphatase, receptor type, N
ENSMUSG00000055013	1172.95	0.609322	0.0922448	6.60549	3.96195e-11	2.0317e-09	Agap1	347722	ArfGAP with GTPase domain, ankyrin repeat and PH domain 1
ENSMUSG00000026669	605.37	-0.66135	0.10015	-6.60362	4.01244e-11	2.05106e-09	Mcm10	70024	minichromosome maintenance deficient 10 (S. cerevisiae)
ENSMUSG00000055491	2124.92	-0.668357	0.101242	-6.60156	4.06865e-11	2.07321e-09	Pprc1	226169	peroxisome proliferative activated receptor, gamma, coactivator-related 1
ENSMUSG00000028957	70.4518	-1.2784	0.19386	-6.59447	4.26792e-11	2.16789e-09	Per3	18628	period circadian clock 3
ENSMUSG00000001674	1270.27	-0.529172	0.080335	-6.58707	4.48602e-11	2.27151e-09	Ddx18	66942	DEAD (Asp-Glu-Ala-Asp) box polypeptide 18
ENSMUSG00000024613	2034.49	-0.686804	0.104351	-6.58169	4.65129e-11	2.34781e-09	Tcof1	21453	Treacher Collins Franceschetti syndrome 1, homolog
ENSMUSG00000025272	44.5404	1.81614	0.276007	6.58003	4.7034e-11	2.36669e-09	Tro	56191	trophinin
ENSMUSG00000072941	255.059	-1.04349	0.158823	-6.57014	5.02667e-11	2.52148e-09	Sod3	20657	superoxide dismutase 3, extracellular
ENSMUSG00000096956	378.087	0.770602	0.117308	6.56906	5.06338e-11	2.532e-09	Snhg18	100616095	small nucleolar RNA host gene 18
ENSMUSG00000030609	1345.45	-0.642184	0.0979694	-6.55494	5.56638e-11	2.77492e-09	Aen	68048	apoptosis enhancing nuclease
ENSMUSG00000096965	224.612	-0.999262	0.152461	-6.55419	5.59429e-11	2.78022e-09	3300005D01Rik	78512	RIKEN cDNA 3300005D01 gene
ENSMUSG00000050896	47.0688	2.1012	0.321156	6.54262	6.04505e-11	2.995e-09	Rtn4rl2	269295	reticulon 4 receptor-like 2
ENSMUSG00000035049	959.283	-0.85988	0.131577	-6.53518	6.35321e-11	3.13802e-09	Rrp12	107094	ribosomal RNA processing 12 homolog (S. cerevisiae)
ENSMUSG00000040034	479.803	-0.742502	0.113625	-6.53468	6.37462e-11	3.13896e-09	Nup43	69912	nucleoporin 43
ENSMUSG00000079575	624.814	-0.668216	0.102457	-6.52191	6.94169e-11	3.40778e-09	NA	NA	NA
ENSMUSG00000038375	420.524	0.745929	0.114415	6.51951	7.05358e-11	3.45218e-09	Trp53inp2	68728	transformation related protein 53 inducible nuclear protein 2
ENSMUSG00000054641	24.0586	2.10916	0.323966	6.51044	7.49304e-11	3.64511e-09	Mmrn1	70945	multimerin 1
ENSMUSG00000091897	26.522	2.23397	0.343132	6.51052	7.48886e-11	3.64511e-09	Gm17019	66773	predicted gene 17019
ENSMUSG00000038967	102.786	1.49411	0.22974	6.50346	7.84939e-11	3.80695e-09	Pdk2	18604	pyruvate dehydrogenase kinase, isoenzyme 2
ENSMUSG00000062551	159.968	-1.73747	0.267288	-6.50036	8.0126e-11	3.87444e-09	Prl2c1	666317	Prolactin family 2, subfamily c, member 1
ENSMUSG00000028871	76.8133	1.64593	0.253326	6.49727	8.17894e-11	3.94303e-09	Rspo1	192199	R-spondin 1
ENSMUSG00000020899	1023.11	-0.700822	0.107899	-6.49517	8.29377e-11	3.98645e-09	Pfas	237823	phosphoribosylformylglycinamidine synthase (FGAR amidotransferase)
ENSMUSG00000001131	2139.82	-0.72037	0.110964	-6.49192	8.47479e-11	4.0254e-09	Timp1	21857	tissue inhibitor of metalloproteinase 1
ENSMUSG00000029730	3368	-0.520394	0.0801536	-6.49246	8.44478e-11	4.0254e-09	Mcm7	17220	minichromosome maintenance deficient 7 (S. cerevisiae)
ENSMUSG00000030494	165.956	0.984591	0.151654	6.49235	8.45072e-11	4.0254e-09	Rhpn2	52428	rhophilin, Rho GTPase binding protein 2
ENSMUSG00000031295	549.564	0.599557	0.09234	6.49293	8.41827e-11	4.0254e-09	Phka2	110094	phosphorylase kinase alpha 2
ENSMUSG00000039701	267.738	0.886349	0.136659	6.48587	8.82238e-11	4.17592e-09	Usp53	99526	ubiquitin specific peptidase 53
ENSMUSG00000069720	26.5575	2.2765	0.351014	6.4855	8.84355e-11	4.17592e-09	4930572O03Rik	381715	spermatogenesis associated glutamate (E)-rich protein pseudogene
ENSMUSG00000021876	809.39	0.816993	0.125993	6.48443	8.90699e-11	4.19358e-09	Rnase4	58809	ribonuclease, RNase A family 4
ENSMUSG00000048485	30.8981	2.17953	0.337005	6.46735	9.97358e-11	4.68206e-09	Zbtb8b	215627	zinc finger and BTB domain containing 8b
ENSMUSG00000006127	413.48	0.732712	0.113359	6.46364	1.02216e-10	4.78453e-09	Inpp5k	19062	inositol polyphosphate 5-phosphatase K
ENSMUSG00000041313	3265.58	-0.486292	0.0752779	-6.45995	1.04735e-10	4.88822e-09	Slc7a1	11987	solute carrier family 7 (cationic amino acid transporter, y+ system), member 1
ENSMUSG00000019850	1227.62	-0.84782	0.131278	-6.45822	1.05943e-10	4.92327e-09	Tnfaip3	21929	tumor necrosis factor, alpha-induced protein 3
ENSMUSG00000049100	31.44	1.93224	0.299201	6.458	1.06097e-10	4.92327e-09	Pcdh10	18526	protocadherin 10
ENSMUSG00000038279	2166.78	-0.685789	0.106279	-6.45274	1.09845e-10	5.08255e-09	Nop2	110109	NOP2 nucleolar protein
ENSMUSG00000002602	9314.48	-0.409818	0.063576	-6.4461	1.14763e-10	5.2949e-09	Axl	26362	AXL receptor tyrosine kinase
ENSMUSG00000014077	1783.56	0.501919	0.0778814	6.44466	1.1586e-10	5.33021e-09	Chp1	56398	calcineurin-like EF hand protein 1
ENSMUSG00000029185	1421.66	0.651995	0.101228	6.44087	1.18792e-10	5.44461e-09	Fam114a1	68303	family with sequence similarity 114, member A1
ENSMUSG00000031824	236.576	1.04123	0.161668	6.44057	1.19023e-10	5.44461e-09	6430548M08Rik	234797	RIKEN cDNA 6430548M08 gene
ENSMUSG00000042331	1949.5	-0.597311	0.0927536	-6.43976	1.19663e-10	5.45838e-09	Specc1	432572	sperm antigen with calponin homology and coiled-coil domains 1
ENSMUSG00000064120	615.659	1.04245	0.162178	6.42781	1.29452e-10	5.88823e-09	Mocs1	56738	molybdenum cofactor synthesis 1
ENSMUSG00000023764	276.621	1.23183	0.191765	6.42366	1.33036e-10	6.03423e-09	Sfi1	78887	Sfi1 homolog, spindle assembly associated (yeast)
ENSMUSG00000002870	3651.94	-0.566336	0.0881969	-6.42127	1.35143e-10	6.11256e-09	Mcm2	17216	minichromosome maintenance deficient 2 mitotin (S. cerevisiae)
ENSMUSG00000067150	1701.97	-0.528347	0.0822979	-6.41993	1.36336e-10	6.14927e-09	Xpo5	72322	exportin 5
ENSMUSG00000040462	1727.78	0.698519	0.108837	6.41801	1.38064e-10	6.20705e-09	Os9	216440	amplified in osteosarcoma
ENSMUSG00000070933	24.8694	2.22775	0.347128	6.41766	1.38389e-10	6.20705e-09	Speer4d	360220	spermatogenesis associated glutamate (E)-rich protein 4D
ENSMUSG00000027395	500.455	-0.629585	0.0981292	-6.41587	1.40019e-10	6.24847e-09	Polr1b	20017	polymerase (RNA) I polypeptide B
ENSMUSG00000029307	8.78734	-2.52123	0.392972	-6.4158	1.40088e-10	6.24847e-09	Dmp1	13406	dentin matrix protein 1
ENSMUSG00000002900	3571.67	-0.523451	0.0819303	-6.38898	1.66997e-10	7.42815e-09	Lamb1	16777	laminin B1
ENSMUSG00000048126	219.542	-1.10274	0.172714	-6.38473	1.71696e-10	7.61609e-09	Col6a3	12835	collagen, type VI, alpha 3
ENSMUSG00000021710	561.655	-0.620208	0.0971563	-6.3836	1.72967e-10	7.65141e-09	Nln	75805	neurolysin (metallopeptidase M3 family)
ENSMUSG00000039680	362.778	-0.703439	0.110286	-6.3783	1.79066e-10	7.89951e-09	Mrps6	121022	mitochondrial ribosomal protein S6
ENSMUSG00000033152	228.483	0.932259	0.14634	6.37051	1.88402e-10	8.28865e-09	Podxl2	319655	podocalyxin-like 2
ENSMUSG00000031378	452.158	0.86532	0.136253	6.35082	2.14176e-10	9.39689e-09	Abcd1	11666	ATP-binding cassette, sub-family D (ALD), member 1
ENSMUSG00000020532	2366.46	-0.483423	0.0761292	-6.35003	2.15276e-10	9.41948e-09	Acaca	107476	acetyl-Coenzyme A carboxylase alpha
ENSMUSG00000005514	1679.91	0.83589	0.131815	6.3414	2.27682e-10	9.93531e-09	Por	18984	P450 (cytochrome) oxidoreductase
ENSMUSG00000083199	636.268	-0.618557	0.0977659	-6.32692	2.50106e-10	1.08843e-08	NA	NA	NA
ENSMUSG00000048040	247.606	1.11306	0.176146	6.31898	2.63292e-10	1.14273e-08	Arxes2	76976	adipocyte-related X-chromosome expressed sequence 2
ENSMUSG00000022353	2442.66	0.821497	0.130106	6.31406	2.71817e-10	1.17656e-08	Mtss1	211401	metastasis suppressor 1
ENSMUSG00000042302	636.322	0.831386	0.131941	6.3012	2.95356e-10	1.27502e-08	Ehbp1	216565	EH domain binding protein 1
ENSMUSG00000033960	1899.17	0.563281	0.0895045	6.29333	3.10722e-10	1.33777e-08	9430020K01Rik	240185	RIKEN cDNA 9430020K01 gene
ENSMUSG00000024501	3559.56	-0.614701	0.0977551	-6.28817	3.21222e-10	1.37928e-08	Dpysl3	22240	dihydropyrimidinase-like 3
ENSMUSG00000021835	1184.68	0.725764	0.115476	6.28498	3.27887e-10	1.40416e-08	Bmp4	12159	bone morphogenetic protein 4
ENSMUSG00000038214	494.902	-0.73619	0.1172	-6.28149	3.3534e-10	1.43227e-08	Bend3	331623	BEN domain containing 3
ENSMUSG00000037855	597.196	-0.602355	0.095977	-6.27603	3.47323e-10	1.47952e-08	Zfp365	216049	zinc finger protein 365
ENSMUSG00000038518	338.474	0.845719	0.135007	6.26426	3.74594e-10	1.59067e-08	Jarid2	16468	jumonji, AT rich interactive domain 2
ENSMUSG00000052632	473.827	-0.771087	0.1231	-6.26393	3.75392e-10	1.59067e-08	Asap2	211914	ArfGAP with SH3 domain, ankyrin repeat and PH domain 2
ENSMUSG00000001119	17477.6	0.68817	0.109958	6.2585	3.887e-10	1.64274e-08	Col6a1	12833	collagen, type VI, alpha 1
ENSMUSG00000052102	351.289	0.785132	0.125459	6.25807	3.89774e-10	1.64297e-08	Gnpda1	26384	glucosamine-6-phosphate deaminase 1
ENSMUSG00000020964	2430.5	0.555354	0.0888352	6.25151	4.06512e-10	1.70905e-08	Sel1l	20338	sel-1 suppressor of lin-12-like (C. elegans)
ENSMUSG00000025823	7950.13	0.631326	0.101013	6.24995	4.10583e-10	1.72167e-08	Pdia4	12304	protein disulfide isomerase associated 4
ENSMUSG00000078532	222.454	-0.844797	0.135252	-6.24611	4.20795e-10	1.75991e-08	Nkain1	67149	Na+/K+ transporting ATPase interacting 1
ENSMUSG00000024304	5649.62	0.833066	0.133776	6.22732	4.74482e-10	1.9793e-08	Cdh2	12558	cadherin 2
ENSMUSG00000022964	582.948	0.647045	0.104021	6.22032	4.96157e-10	2.06437e-08	Tmem50b	77975	transmembrane protein 50B
ENSMUSG00000018567	2746.32	0.48169	0.0775314	6.21284	5.20352e-10	2.15391e-08	Gabarap	56486	gamma-aminobutyric acid receptor associated protein
ENSMUSG00000020929	3029.37	-0.44871	0.0722213	-6.21299	5.1985e-10	2.15391e-08	Eftud2	20624	elongation factor Tu GTP binding domain containing 2
ENSMUSG00000006360	3044.61	1.24754	0.201077	6.20429	5.49461e-10	2.26857e-08	Crip1	12925	cysteine-rich protein 1 (intestinal)
ENSMUSG00000031903	622.97	1.01058	0.163128	6.19498	5.82915e-10	2.40054e-08	Pla2g15	192654	phospholipase A2, group XV
ENSMUSG00000032487	1474.6	-1.36626	0.22066	-6.19168	5.95262e-10	2.44513e-08	Ptgs2	19225	prostaglandin-endoperoxide synthase 2
ENSMUSG00000034684	626.983	0.748043	0.120872	6.18872	6.06532e-10	2.48509e-08	Sema3f	20350	sema domain, immunoglobulin domain (Ig), short basic domain, secreted, (semaphorin) 3F
ENSMUSG00000061451	1217.82	0.803156	0.129938	6.18108	6.36665e-10	2.60192e-08	Tmem151a	381199	transmembrane protein 151A
ENSMUSG00000008540	769.695	1.06561	0.17281	6.16633	6.98927e-10	2.84915e-08	Mgst1	56615	microsomal glutathione S-transferase 1
ENSMUSG00000025225	2005.99	-0.89303	0.144933	-6.16166	7.19865e-10	2.92709e-08	Nfkb2	18034	nuclear factor of kappa light polypeptide gene enhancer in B cells 2, p49/p100
ENSMUSG00000004356	1674.56	-0.707398	0.114899	-6.15669	7.42789e-10	3.01269e-08	Utp20	70683	UTP20, small subunit (SSU) processome component, homolog (yeast)
ENSMUSG00000022793	439.701	0.625595	0.101648	6.15451	7.53106e-10	3.04686e-08	B4galt4	56375	UDP-Gal:betaGlcNAc beta 1,4-galactosyltransferase, polypeptide 4
ENSMUSG00000030786	64.1515	1.27592	0.207459	6.15022	7.73766e-10	3.1226e-08	Itgam	16409	integrin alpha M
ENSMUSG00000029447	4799.45	-0.418434	0.0680516	-6.14877	7.80873e-10	3.1434e-08	NA	NA	NA
ENSMUSG00000028664	605.344	0.843993	0.137359	6.14445	8.02431e-10	3.22213e-08	Ephb2	13844	Eph receptor B2
ENSMUSG00000040562	774.448	0.678829	0.110539	6.14108	8.19639e-10	3.28304e-08	Gstm2	14863	glutathione S-transferase, mu 2
ENSMUSG00000000982	141.593	-1.67501	0.272862	-6.13867	8.3217e-10	3.32496e-08	Ccl3	20302	chemokine (C-C motif) ligand 3
ENSMUSG00000032470	1079.21	0.630432	0.102789	6.13329	8.60823e-10	3.43093e-08	Mras	17532	muscle and microspikes RAS
ENSMUSG00000027800	3371.68	-0.936662	0.153197	-6.11411	9.70996e-10	3.86049e-08	Tm4sf1	17112	transmembrane 4 superfamily member 1
ENSMUSG00000033706	1432.04	-0.643914	0.105522	-6.10217	1.04638e-09	4.14997e-08	Smyd5	232187	SET and MYND domain containing 5
ENSMUSG00000020902	219.221	-1.03615	0.169861	-6.09999	1.06072e-09	4.1965e-08	Ntn1	18208	netrin 1
ENSMUSG00000033149	6444.42	0.786439	0.128942	6.09916	1.06627e-09	4.20811e-08	Phldb2	208177	pleckstrin homology-like domain, family B, member 2
ENSMUSG00000022673	2454	-0.607955	0.0996911	-6.09839	1.07145e-09	4.21823e-08	Mcm4	17217	minichromosome maintenance deficient 4 homolog (S. cerevisiae)
ENSMUSG00000090290	245.703	-0.905317	0.148491	-6.09677	1.08233e-09	4.25067e-08	Gm17296	212728	predicted gene, 17296
ENSMUSG00000048498	58.8643	1.67745	0.275188	6.09565	1.08991e-09	4.27001e-08	Cd300e	217306	CD300e antigen
ENSMUSG00000020184	1537.04	-0.493181	0.0809417	-6.09304	1.10786e-09	4.32979e-08	Mdm2	17246	transformed mouse 3T3 cell double minute 2
ENSMUSG00000056596	18.8193	2.06345	0.338722	6.09188	1.11594e-09	4.35083e-08	Trnp1	69539	TMF1-regulated nuclear protein 1
ENSMUSG00000002603	980.244	-0.785565	0.129065	-6.08659	1.15337e-09	4.4859e-08	Tgfb1	21803	transforming growth factor, beta 1
ENSMUSG00000020250	2808.25	-0.547066	0.0898968	-6.08549	1.16137e-09	4.50611e-08	Txnrd1	50493	thioredoxin reductase 1
ENSMUSG00000043391	229.156	0.855324	0.140666	6.08055	1.19774e-09	4.63605e-08	2510009E07Rik	72190	RIKEN cDNA 2510009E07 gene
ENSMUSG00000028364	232.399	-0.781063	0.128463	-6.08005	1.20142e-09	4.63916e-08	Tnc	21923	tenascin C
ENSMUSG00000037104	963.473	-0.520483	0.0857067	-6.07283	1.25674e-09	4.84114e-08	Socs5	56468	suppressor of cytokine signaling 5
ENSMUSG00000025825	849.835	0.59858	0.0985871	6.07158	1.26656e-09	4.86733e-08	Iscu	66383	IscU iron-sulfur cluster scaffold homolog (E. coli)
ENSMUSG00000061024	798.861	-0.590286	0.0973288	-6.06486	1.32065e-09	5.06314e-08	Rrs1	59014	RRS1 ribosome biogenesis regulator homolog (S. cerevisiae)
ENSMUSG00000042265	27.7242	1.93251	0.318666	6.06439	1.32456e-09	5.06604e-08	Trem1	58217	triggering receptor expressed on myeloid cells 1
ENSMUSG00000097222	53.3765	1.68229	0.277555	6.06113	1.35171e-09	5.15765e-08	1010001N08Rik	68434	RIKEN cDNA 1010001N08 gene
ENSMUSG00000026974	601.306	-0.516598	0.0852933	-6.05673	1.38917e-09	5.28806e-08	Zmynd19	67187	zinc finger, MYND domain containing 19
ENSMUSG00000030144	77.9912	1.18702	0.196312	6.0466	1.47936e-09	5.61807e-08	Clec4d	17474	C-type lectin domain family 4, member d
ENSMUSG00000006445	2580.02	-0.522067	0.0863762	-6.04411	1.50238e-09	5.69208e-08	Epha2	13836	Eph receptor A2
ENSMUSG00000004328	6.5268	2.4279	0.401739	6.04347	1.50833e-09	5.70121e-08	Hif3a	53417	hypoxia inducible factor 3, alpha subunit
ENSMUSG00000042719	1789.5	-0.521184	0.0863003	-6.03919	1.54889e-09	5.84082e-08	Naa25	231713	N(alpha)-acetyltransferase 25, NatB auxiliary subunit
ENSMUSG00000020682	174.689	1.34574	0.222877	6.03802	1.56013e-09	5.85577e-08	Mmp28	118453	matrix metallopeptidase 28 (epilysin)
ENSMUSG00000027698	362.286	0.799674	0.132433	6.03831	1.55733e-09	5.85577e-08	Nceh1	320024	neutral cholesterol ester hydrolase 1
ENSMUSG00000000126	145.319	1.0002	0.16575	6.03438	1.5957e-09	5.97534e-08	Wnt9a	216795	wingless-type MMTV integration site family, member 9A
ENSMUSG00000028896	997.241	-0.742277	0.123036	-6.03302	1.60925e-09	6.0121e-08	Rcc1	100088	regulator of chromosome condensation 1
ENSMUSG00000075701	840.299	0.544982	0.0903788	6.02998	1.63982e-09	6.11213e-08	Vimp	109815	VCP-interacting membrane protein
ENSMUSG00000024074	1673.08	0.657844	0.109363	6.01523	1.79632e-09	6.67998e-08	Crim1	50766	cysteine rich transmembrane BMP regulator 1 (chordin like)
ENSMUSG00000041438	1200	-0.621109	0.103294	-6.01303	1.82087e-09	6.75567e-08	Cirh1a	21771	cirrhosis, autosomal recessive 1A (human)
ENSMUSG00000020571	9432.5	0.354126	0.0589498	6.00724	1.88705e-09	6.98511e-08	Pdia6	71853	protein disulfide isomerase associated 6
ENSMUSG00000046865	2310.76	-0.400894	0.0667596	-6.00504	1.91286e-09	7.06443e-08	Fbl	14113	fibrillarin
ENSMUSG00000054675	1017.26	1.14797	0.191562	5.99269	2.06397e-09	7.60503e-08	Tmem119	231633	transmembrane protein 119
ENSMUSG00000031340	77.2742	1.49847	0.25007	5.99219	2.07032e-09	7.61103e-08	Gabre	14404	gamma-aminobutyric acid (GABA) A receptor, subunit epsilon
ENSMUSG00000056174	572.97	0.882636	0.147631	5.97867	2.24962e-09	8.25135e-08	Col8a2	329941	collagen, type VIII, alpha 2
ENSMUSG00000037820	2950.9	1.25083	0.209355	5.97471	2.30497e-09	8.43516e-08	Tgm2	21817	transglutaminase 2, C polypeptide
ENSMUSG00000032860	53.4804	-1.40232	0.235131	-5.964	2.46137e-09	8.98709e-08	P2ry2	18442	purinergic receptor P2Y, G-protein coupled 2
ENSMUSG00000091255	23.1697	2.16314	0.362872	5.96116	2.50448e-09	9.1238e-08	Speer4e	624245	spermatogenesis associated glutamate (E)-rich protein 4e
ENSMUSG00000068551	191.375	1.08652	0.182279	5.96072	2.51121e-09	9.12767e-08	Zfp467	68910	zinc finger protein 467
ENSMUSG00000078812	17301.7	-0.384427	0.0645359	-5.9568	2.57231e-09	9.32868e-08	Eif5a	276770	eukaryotic translation initiation factor 5A
ENSMUSG00000022564	1472.45	0.545578	0.0916241	5.95453	2.60825e-09	9.43776e-08	Grina	66168	glutamate receptor, ionotropic, N-methyl D-aspartate-associated protein 1 (glutamate binding)
ENSMUSG00000039929	440.196	-0.737821	0.123928	-5.95365	2.6223e-09	9.46733e-08	Urb1	207932	URB1 ribosome biogenesis 1 homolog (S. cerevisiae)
ENSMUSG00000036867	280.147	0.78414	0.131735	5.95241	2.64225e-09	9.51801e-08	Smad6	17130	SMAD family member 6
ENSMUSG00000030161	1621.25	0.480168	0.0806893	5.95083	2.66794e-09	9.58911e-08	Gabarapl1	57436	gamma-aminobutyric acid (GABA) A receptor-associated protein-like 1
ENSMUSG00000043664	37.3698	2.11149	0.355774	5.93493	2.93972e-09	1.05424e-07	Tmem221	434325	transmembrane protein 221
ENSMUSG00000008398	1492.38	-0.627383	0.105867	-5.92615	3.10112e-09	1.10965e-07	Elk3	13713	ELK3, member of ETS oncogene family
ENSMUSG00000019842	430.717	0.881133	0.148697	5.92571	3.10945e-09	1.11016e-07	Traf3ip2	103213	TRAF3 interacting protein 2
ENSMUSG00000044162	652.243	-0.964593	0.1629	-5.92137	3.19271e-09	1.13737e-07	Tnip3	414084	TNFAIP3 interacting protein 3
ENSMUSG00000021057	1310.8	0.949321	0.160406	5.91824	3.25399e-09	1.15664e-07	Akap5	238276	A kinase (PRKA) anchor protein 5
ENSMUSG00000049775	18310.1	1.00331	0.169776	5.90965	3.42831e-09	1.21592e-07	Tmsb4x	19241	thymosin, beta 4, X chromosome
ENSMUSG00000014867	5155.33	0.293211	0.0496816	5.9018	3.59564e-09	1.27246e-07	Surf4	20932	surfeit gene 4
ENSMUSG00000026796	3817.65	-0.570568	0.0968812	-5.88935	3.87715e-09	1.36908e-07	Fam129b	227737	family with sequence similarity 129, member B
ENSMUSG00000036545	846.434	0.791242	0.134396	5.88739	3.9234e-09	1.38238e-07	Adamts2	216725	a disintegrin-like and metallopeptidase (reprolysin type) with thrombospondin type 1 motif, 2
ENSMUSG00000079092	3937.15	-1.40643	0.239043	-5.88359	4.01466e-09	1.41144e-07	Prl2c2	18811	prolactin family 2, subfamily c, member 2
ENSMUSG00000025950	1110	0.641976	0.109218	5.87792	4.15441e-09	1.45739e-07	Idh1	15926	isocitrate dehydrogenase 1 (NADP+), soluble
ENSMUSG00000026643	1448.19	-0.866335	0.147546	-5.87162	4.31554e-09	1.51063e-07	Nmt2	18108	N-myristoyltransferase 2
ENSMUSG00000026988	335.747	0.672185	0.114855	5.85246	4.84354e-09	1.69177e-07	Wdsub1	72137	WD repeat, SAM and U-box domain containing 1
ENSMUSG00000017446	757.697	0.849018	0.145268	5.84449	5.08119e-09	1.77094e-07	C1qtnf1	56745	C1q and tumor necrosis factor related protein 1
ENSMUSG00000041607	1032.67	0.583421	0.100025	5.83277	5.45157e-09	1.89592e-07	Mbp	17196	myelin basic protein
ENSMUSG00000067608	1704.85	-0.583788	0.100293	-5.82081	5.85637e-09	2.03231e-07	NA	NA	NA
ENSMUSG00000015501	640.584	-0.530123	0.0911693	-5.81472	6.07372e-09	2.10321e-07	Hivep2	15273	human immunodeficiency virus type I enhancer binding protein 2
ENSMUSG00000025209	506.748	-0.641793	0.11061	-5.8023	6.54119e-09	2.26022e-07	Peo1	226153	progressive external ophthalmoplegia 1 (human)
ENSMUSG00000024669	15.454	-2.21582	0.382188	-5.79773	6.72205e-09	2.31607e-07	Cd5	12507	CD5 antigen
ENSMUSG00000057880	55.8284	1.49208	0.257367	5.79749	6.73159e-09	2.31607e-07	Abat	268860	4-aminobutyrate aminotransferase
ENSMUSG00000055322	3669.42	0.615185	0.106197	5.79284	6.92046e-09	2.37597e-07	Tns1	21961	tensin 1
ENSMUSG00000028766	32.6005	2.02908	0.350342	5.79171	6.96746e-09	2.38702e-07	Alpl	11647	alkaline phosphatase, liver/bone/kidney
ENSMUSG00000020467	3214.52	0.741875	0.128151	5.78906	7.07821e-09	2.41982e-07	Efemp1	216616	epidermal growth factor-containing fibulin-like extracellular matrix protein 1
ENSMUSG00000098985	417.794	-0.624128	0.108097	-5.77375	7.75256e-09	2.64474e-07	NA	NA	NA
ENSMUSG00000025083	594.552	0.71454	0.123798	5.77184	7.84111e-09	2.66929e-07	Afap1l2	226250	actin filament associated protein 1-like 2
ENSMUSG00000037447	249.633	-0.77988	0.135162	-5.76995	7.9293e-09	2.69362e-07	Arid5a	214855	AT rich interactive domain 5A (MRF1-like)
ENSMUSG00000050505	9.95344	-2.22592	0.386144	-5.76449	8.19067e-09	2.77655e-07	Pcdh20	219257	protocadherin 20
ENSMUSG00000029377	208.14	-1.31299	0.227847	-5.7626	8.2827e-09	2.80185e-07	Ereg	13874	epiregulin
ENSMUSG00000063506	219.068	-0.856276	0.14873	-5.75727	8.54859e-09	2.88573e-07	Arhgap22	239027	Rho GTPase activating protein 22
ENSMUSG00000029591	363.306	-0.613039	0.106564	-5.7528	8.77761e-09	2.95684e-07	Ung	22256	uracil DNA glycosylase
ENSMUSG00000016458	1556.62	0.789699	0.137346	5.7497	8.94013e-09	3.0053e-07	Wt1	22431	Wilms tumor 1 homolog
ENSMUSG00000044017	21.4305	2.08899	0.363399	5.74848	9.00509e-09	3.02083e-07	Adgrd1	243277	adhesion G protein-coupled receptor D1
ENSMUSG00000024593	29.1389	-1.6458	0.286323	-5.74803	9.02872e-09	3.02246e-07	Megf10	70417	multiple EGF-like-domains 10
ENSMUSG00000002365	1588.66	-0.481936	0.0838746	-5.74591	9.14264e-09	3.05425e-07	Snx9	66616	sorting nexin 9
ENSMUSG00000027111	1133.13	-0.671087	0.117036	-5.734	9.80882e-09	3.27001e-07	Itga6	16403	integrin alpha 6
ENSMUSG00000042367	1198.5	-0.644532	0.112422	-5.73313	9.85955e-09	3.28013e-07	Gjb3	14620	gap junction protein, beta 3
ENSMUSG00000045658	154.367	1.23441	0.215612	5.72515	1.0334e-08	3.42805e-07	Pid1	98496	phosphotyrosine interaction domain containing 1
ENSMUSG00000057098	42.6321	1.46607	0.256084	5.72494	1.03467e-08	3.42805e-07	Ebf1	13591	early B cell factor 1
ENSMUSG00000033016	497.457	-0.581304	0.101697	-5.71605	1.09027e-08	3.60483e-07	Nfatc1	18018	nuclear factor of activated T cells, cytoplasmic, calcineurin dependent 1
ENSMUSG00000024395	36.3415	1.57534	0.275824	5.71141	1.12044e-08	3.69698e-07	Lims2	225341	LIM and senescent cell antigen like domains 2
ENSMUSG00000004473	113.264	0.937495	0.164156	5.711	1.12311e-08	3.69823e-07	Clec11a	20256	C-type lectin domain family 11, member a
ENSMUSG00000033788	291.156	0.707935	0.124062	5.70631	1.15454e-08	3.79397e-07	Dysf	26903	dysferlin
ENSMUSG00000015937	1676.62	-0.373991	0.0655866	-5.70225	1.18239e-08	3.8702e-07	H2afy	26914	H2A histone family, member Y
ENSMUSG00000024500	414.237	0.922698	0.161814	5.70222	1.18255e-08	3.8702e-07	Ppp2r2b	72930	protein phosphatase 2, regulatory subunit B, beta
ENSMUSG00000086480	129.9	1.20529	0.211393	5.70165	1.18652e-08	3.87533e-07	NA	NA	NA
ENSMUSG00000023092	888.047	0.524553	0.0921111	5.69478	1.23529e-08	4.01832e-07	Fhl1	14199	four and a half LIM domains 1
ENSMUSG00000036036	702.285	0.988548	0.173578	5.69511	1.23291e-08	4.01832e-07	Zfp57	22715	zinc finger protein 57
ENSMUSG00000038388	1362.74	-0.560057	0.0983774	-5.69294	1.24869e-08	4.05371e-07	Mpp6	56524	membrane protein, palmitoylated 6 (MAGUK p55 subfamily member 6)
ENSMUSG00000042428	401.792	0.89839	0.15794	5.68819	1.28395e-08	4.1598e-07	Mgat3	17309	mannoside acetylglucosaminyltransferase 3
ENSMUSG00000019944	118.247	0.907632	0.159943	5.67473	1.3891e-08	4.49141e-07	Rhobtb1	69288	Rho-related BTB domain containing 1
ENSMUSG00000007872	1256.83	0.994574	0.175286	5.674	1.39497e-08	4.50138e-07	Id3	15903	inhibitor of DNA binding 3
ENSMUSG00000015850	269.524	1.07832	0.190075	5.67312	1.40217e-08	4.51554e-07	Adamtsl4	229595	ADAMTS-like 4
ENSMUSG00000037010	51.8851	-1.36834	0.241263	-5.67156	1.41507e-08	4.54798e-07	Apln	30878	apelin
ENSMUSG00000044583	141.207	1.25441	0.221356	5.66693	1.45378e-08	4.66312e-07	Tlr7	170743	toll-like receptor 7
ENSMUSG00000069920	541.323	0.606443	0.107237	5.65518	1.55687e-08	4.98384e-07	B3gnt9	97440	UDP-GlcNAc:betaGal beta-1,3-N-acetylglucosaminyltransferase 9
ENSMUSG00000032834	694.948	-0.727232	0.128621	-5.65405	1.56709e-08	5.00077e-07	Pwp2	110816	PWP2 periodic tryptophan protein homolog (yeast)
ENSMUSG00000071708	957.971	-0.716682	0.126759	-5.65391	1.56837e-08	5.00077e-07	Sms	20603	spermine synthase
ENSMUSG00000038587	914.539	1.188	0.210237	5.65078	1.59718e-08	5.08258e-07	Akap12	83397	A kinase (PRKA) anchor protein (gravin) 12
ENSMUSG00000027750	737.788	0.894094	0.158253	5.64976	1.60673e-08	5.10288e-07	Postn	50706	periostin, osteoblast specific factor
ENSMUSG00000023915	255.172	0.762818	0.135389	5.63426	1.75812e-08	5.57269e-07	Tnfrsf21	94185	tumor necrosis factor receptor superfamily, member 21
ENSMUSG00000022234	6933.04	-0.36732	0.0652716	-5.62757	1.82766e-08	5.78171e-07	Cct5	12465	chaperonin containing Tcp1, subunit 5 (epsilon)
ENSMUSG00000022637	914.108	0.790372	0.140513	5.62493	1.85588e-08	5.85949e-07	Cblb	208650	Casitas B-lineage lymphoma b
ENSMUSG00000038253	192.551	0.759123	0.135	5.62315	1.87503e-08	5.90835e-07	Hoxa5	15402	homeobox A5
ENSMUSG00000056457	3487.14	-1.40827	0.250618	-5.61921	1.91828e-08	6.03284e-07	Prl2c3	18812	prolactin family 2, subfamily c, member 3
ENSMUSG00000026259	83.8699	-1.20021	0.213633	-5.61807	1.93099e-08	6.05583e-07	Ngef	53972	neuronal guanine nucleotide exchange factor
ENSMUSG00000032575	2907.24	0.374197	0.0666082	5.61788	1.93311e-08	6.05583e-07	Manf	74840	mesencephalic astrocyte-derived neurotrophic factor
ENSMUSG00000074457	399.454	0.941268	0.16761	5.61582	1.95631e-08	6.11659e-07	S100a16	67860	S100 calcium binding protein A16
ENSMUSG00000026999	584.168	-0.582748	0.10379	-5.61466	1.96944e-08	6.14574e-07	Nup35	69482	nucleoporin 35
ENSMUSG00000020190	1562.17	0.972548	0.17326	5.61322	1.986e-08	6.18541e-07	Mknk2	17347	MAP kinase-interacting serine/threonine kinase 2
ENSMUSG00000028613	513.297	-0.868795	0.154793	-5.61261	1.99296e-08	6.19272e-07	Lrp8	16975	low density lipoprotein receptor-related protein 8, apolipoprotein e receptor
ENSMUSG00000047832	869.92	-0.565065	0.100683	-5.61234	1.99604e-08	6.19272e-07	Cdca4	71963	cell division cycle associated 4
ENSMUSG00000006219	822.263	-0.494004	0.0880573	-5.61003	2.02286e-08	6.26386e-07	Fblim1	74202	filamin binding LIM protein 1
ENSMUSG00000032501	720.523	-0.482051	0.0860838	-5.59979	2.14614e-08	6.63285e-07	Trib1	211770	tribbles homolog 1 (Drosophila)
ENSMUSG00000039347	129.806	0.976786	0.174534	5.59653	2.18688e-08	6.7329e-07	Atp6v0e2	76252	ATPase, H+ transporting, lysosomal V0 subunit E2
ENSMUSG00000062960	15.6052	2.04932	0.366177	5.59654	2.18671e-08	6.7329e-07	Kdr	16542	kinase insert domain protein receptor
ENSMUSG00000030079	1529.73	-0.482017	0.0861458	-5.59536	2.20169e-08	6.76557e-07	Ruvbl1	56505	RuvB-like protein 1
ENSMUSG00000039542	2133.78	0.544861	0.097411	5.59342	2.22636e-08	6.82835e-07	Ncam1	17967	neural cell adhesion molecule 1
ENSMUSG00000001525	23348.5	-0.335968	0.0600743	-5.59254	2.23778e-08	6.85032e-07	Tubb5	22154	tubulin, beta 5 class I
ENSMUSG00000037348	216.381	1.08245	0.193786	5.58579	2.32642e-08	7.10816e-07	Paqr7	71904	progestin and adipoQ receptor family member VII
ENSMUSG00000035021	984.921	-0.483817	0.0867395	-5.57781	2.43564e-08	7.42778e-07	Baz1a	217578	bromodomain adjacent to zinc finger domain 1A
ENSMUSG00000021868	273.917	-0.705935	0.126762	-5.56897	2.56246e-08	7.79975e-07	Ppif	105675	peptidylprolyl isomerase F (cyclophilin F)
ENSMUSG00000058006	853.71	-0.882968	0.158741	-5.56231	2.66222e-08	8.08813e-07	Mdn1	100019	midasin homolog (yeast)
ENSMUSG00000028339	192.44	-0.928511	0.166979	-5.56065	2.68767e-08	8.15007e-07	Col15a1	12819	collagen, type XV, alpha 1
ENSMUSG00000030559	127.733	0.944071	0.169858	5.55801	2.72862e-08	8.25868e-07	Rab38	72433	RAB38, member RAS oncogene family
ENSMUSG00000062151	324.764	-0.692652	0.124702	-5.55447	2.78454e-08	8.41213e-07	Unc13c	208898	unc-13 homolog C (C. elegans)
ENSMUSG00000027030	880.014	0.611451	0.110094	5.55393	2.79322e-08	8.42254e-07	Stk39	53416	serine/threonine kinase 39
ENSMUSG00000040675	1557.26	-0.557195	0.100408	-5.54931	2.86797e-08	8.63179e-07	Mthfd1l	270685	methylenetetrahydrofolate dehydrogenase (NADP+ dependent) 1-like
ENSMUSG00000049047	724.071	0.677413	0.122166	5.54503	2.93904e-08	8.82917e-07	Armcx3	71703	armadillo repeat containing, X-linked 3
ENSMUSG00000062563	10.1218	2.20706	0.398886	5.53305	3.14712e-08	9.43668e-07	Cys1	12879	cystin 1
ENSMUSG00000032193	2255.96	-0.352628	0.0639006	-5.51838	3.42138e-08	1.024e-06	Ldlr	16835	low density lipoprotein receptor
ENSMUSG00000046223	800.586	-0.620641	0.112494	-5.51712	3.44606e-08	1.02947e-06	Plaur	18793	plasminogen activator, urokinase receptor
ENSMUSG00000029613	1114.19	0.481764	0.087431	5.51022	3.58376e-08	1.06862e-06	Eif2ak1	15467	eukaryotic translation initiation factor 2 alpha kinase 1
ENSMUSG00000024675	30.5047	1.94508	0.3531	5.50858	3.61741e-08	1.07666e-06	Ms4a4c	64380	membrane-spanning 4-domains, subfamily A, member 4C
ENSMUSG00000022136	2605.92	0.63441	0.115185	5.50775	3.63452e-08	1.07976e-06	Dnajc3	100037258	DnaJ (Hsp40) homolog, subfamily C, member 3
ENSMUSG00000049303	125.116	-1.15259	0.209435	-5.50331	3.7273e-08	1.10529e-06	Syt12	171180	synaptotagmin XII
ENSMUSG00000039646	1053.19	0.602366	0.109474	5.50236	3.74742e-08	1.10921e-06	Vasn	246154	vasorin
ENSMUSG00000021994	532.383	0.687281	0.125009	5.49786	3.84434e-08	1.13581e-06	Wnt5a	22418	wingless-type MMTV integration site family, member 5A
ENSMUSG00000038299	1370.51	-0.630255	0.114684	-5.49556	3.89462e-08	1.14856e-06	Wdr36	225348	WD repeat domain 36
ENSMUSG00000037275	1430.54	-0.613387	0.111638	-5.49442	3.92005e-08	1.15394e-06	Gemin5	216766	gem (nuclear organelle) associated protein 5
ENSMUSG00000021390	472.031	1.37921	0.251328	5.4877	4.0721e-08	1.19651e-06	Ogn	18295	osteoglycin
ENSMUSG00000029156	431.831	0.541936	0.0988206	5.48404	4.15721e-08	1.2193e-06	Sgcb	24051	sarcoglycan, beta (dystrophin-associated glycoprotein)
ENSMUSG00000020431	1207.47	0.603534	0.110077	5.48283	4.18576e-08	1.22544e-06	Adcy1	432530	adenylate cyclase 1
ENSMUSG00000053825	75.5616	1.41067	0.25731	5.48239	4.19617e-08	1.22626e-06	Ppfia2	327814	protein tyrosine phosphatase, receptor type, f polypeptide (PTPRF), interacting protein (liprin), alpha 2
ENSMUSG00000028262	24.7655	1.81075	0.330774	5.47428	4.39298e-08	1.28145e-06	Clca3a2	80797	chloride channel calcium activated 3A2
ENSMUSG00000028413	1912.19	0.392653	0.071882	5.46247	4.69554e-08	1.36722e-06	B4galt1	14595	UDP-Gal:betaGlcNAc beta 1,4- galactosyltransferase, polypeptide 1
ENSMUSG00000022325	388.804	-0.726864	0.133147	-5.45912	4.78508e-08	1.38828e-06	Pop1	67724	processing of precursor 1, ribonuclease P/MRP family, (S. cerevisiae)
ENSMUSG00000038668	310.079	0.802514	0.146999	5.45931	4.77979e-08	1.38828e-06	Lpar1	14745	lysophosphatidic acid receptor 1
ENSMUSG00000045180	340.04	0.571134	0.104692	5.45535	4.88753e-08	1.41545e-06	Shroom2	110380	shroom family member 2
ENSMUSG00000026806	232.513	-0.75502	0.138436	-5.45394	4.92667e-08	1.42422e-06	Ddx31	227674	DEAD/H (Asp-Glu-Ala-Asp/His) box polypeptide 31
ENSMUSG00000057367	525.707	0.718981	0.131958	5.44854	5.07841e-08	1.46546e-06	Birc2	11797	baculoviral IAP repeat-containing 2
ENSMUSG00000042675	136.857	1.15374	0.211919	5.44425	5.20233e-08	1.49853e-06	Ypel3	66090	yippee-like 3 (Drosophila)
ENSMUSG00000031722	12.8372	2.18068	0.400612	5.44336	5.22848e-08	1.50338e-06	Hp	15439	haptoglobin
ENSMUSG00000074903	252.544	0.732908	0.134822	5.4361	5.44599e-08	1.56313e-06	NA	NA	NA
ENSMUSG00000006356	2438.72	0.650489	0.119736	5.43271	5.55039e-08	1.59026e-06	Crip2	68337	cysteine rich protein 2
ENSMUSG00000046731	371.363	-0.710383	0.130845	-5.42919	5.66112e-08	1.6191e-06	Kctd11	216858	potassium channel tetramerisation domain containing 11
ENSMUSG00000055835	228.118	0.688272	0.126791	5.42839	5.68656e-08	1.62349e-06	Zfp1	22640	zinc finger protein 1
ENSMUSG00000030342	3789.46	-0.353659	0.0651706	-5.42666	5.7418e-08	1.63347e-06	Cd9	12527	CD9 antigen
ENSMUSG00000033323	622.989	-0.622253	0.114663	-5.4268	5.73744e-08	1.63347e-06	Ctdp1	67655	CTD (carboxy-terminal domain, RNA polymerase II, polypeptide A) phosphatase, subunit 1
ENSMUSG00000087141	195.254	0.875687	0.161463	5.42344	5.84645e-08	1.66031e-06	Plcxd2	433022	phosphatidylinositol-specific phospholipase C, X domain containing 2
ENSMUSG00000004383	843.315	0.530604	0.0979418	5.41754	6.0424e-08	1.71193e-06	Large	16795	like-glycosyltransferase
ENSMUSG00000038463	2456.36	0.499802	0.0922598	5.41733	6.04947e-08	1.71193e-06	Olfml2b	320078	olfactomedin-like 2B
ENSMUSG00000091900	410.972	-0.59141	0.109184	-5.41662	6.07359e-08	1.71574e-06	NA	NA	NA
ENSMUSG00000027878	2865.84	-0.366465	0.0676975	-5.41327	6.18842e-08	1.74206e-06	Notch2	18129	notch 2
ENSMUSG00000030888	735.837	-0.511491	0.0944881	-5.41329	6.18776e-08	1.74206e-06	Rrp8	101867	ribosomal RNA processing 8, methyltransferase, homolog (yeast)
ENSMUSG00000040093	124.134	1.03757	0.191903	5.40677	6.41706e-08	1.80327e-06	Bmf	171543	BCL2 modifying factor
ENSMUSG00000035258	47.0529	1.49087	0.276132	5.39914	6.69613e-08	1.87842e-06	Abi3bp	320712	ABI gene family, member 3 (NESH) binding protein
ENSMUSG00000027381	270.999	0.895807	0.166074	5.39401	6.89013e-08	1.92948e-06	Bcl2l11	12125	BCL2-like 11 (apoptosis facilitator)
ENSMUSG00000024785	825.198	-0.504895	0.0936149	-5.39332	6.91666e-08	1.93354e-06	Rcl1	59028	RNA terminal phosphate cyclase-like 1
ENSMUSG00000057967	35.0546	1.58485	0.294039	5.38993	7.04848e-08	1.96698e-06	Fgf18	14172	fibroblast growth factor 18
ENSMUSG00000002565	23.3987	-1.91043	0.354973	-5.38189	7.37069e-08	2.05334e-06	Scin	20259	scinderin
ENSMUSG00000037474	853.138	-0.630998	0.11738	-5.37568	7.62935e-08	2.12172e-06	Dtl	76843	denticleless homolog (Drosophila)
ENSMUSG00000027994	483.74	0.525545	0.0977913	5.37415	7.69457e-08	2.13617e-06	Ccdc109b	66815	coiled-coil domain containing 109B
ENSMUSG00000043008	149.645	1.18762	0.221009	5.37363	7.71658e-08	2.1386e-06	Klhl6	239743	kelch-like 6
ENSMUSG00000038335	1872.71	-0.487039	0.0907646	-5.36595	8.05229e-08	2.2278e-06	Tsr1	104662	TSR1 20S rRNA accumulation
ENSMUSG00000040133	432.416	-0.549425	0.102408	-5.36506	8.0921e-08	2.23497e-06	Gpr176	381413	G protein-coupled receptor 176
ENSMUSG00000037411	2471.91	-0.545781	0.101757	-5.36356	8.15991e-08	2.24984e-06	Serpine1	18787	serine (or cysteine) peptidase inhibitor, clade E, member 1
ENSMUSG00000024803	1396.39	-1.00912	0.188212	-5.3616	8.2487e-08	2.27044e-06	Ankrd1	107765	ankyrin repeat domain 1 (cardiac muscle)
ENSMUSG00000052105	349.913	-0.735745	0.137407	-5.35449	8.58001e-08	2.3576e-06	Mtcl1	68617	microtubule crosslinking factor 1
ENSMUSG00000028948	915.44	-0.537223	0.100407	-5.35045	8.7736e-08	2.40669e-06	Nol9	74035	nucleolar protein 9
ENSMUSG00000018861	301.571	0.948233	0.177305	5.34803	8.89156e-08	2.43076e-06	Fdxr	14149	ferredoxin reductase
ENSMUSG00000029468	367.18	-0.546796	0.102238	-5.34826	8.88017e-08	2.43076e-06	P2rx7	18439	purinergic receptor P2X, ligand-gated ion channel, 7
ENSMUSG00000059796	18623.4	-0.359493	0.0672511	-5.34553	9.01524e-08	2.4604e-06	Eif4a1	13681	eukaryotic translation initiation factor 4A1
ENSMUSG00000022558	1077.08	0.941334	0.17671	5.327	9.98455e-08	2.72032e-06	Mroh1	223658	maestro heat-like repeat family member 1
ENSMUSG00000033219	21.0667	1.97312	0.370506	5.32547	1.0069e-07	2.7387e-06	Gm9758	381714	predicted gene 9758
ENSMUSG00000039246	195.639	0.748544	0.140677	5.32102	1.03185e-07	2.80184e-06	Lyplal1	226791	lysophospholipase-like 1
ENSMUSG00000034773	255.446	-0.682934	0.128509	-5.31427	1.07083e-07	2.90279e-06	BC030867	217216	cDNA sequence BC030867
ENSMUSG00000024725	1162.01	0.497132	0.0936113	5.3106	1.09267e-07	2.95699e-06	Ostf1	20409	osteoclast stimulating factor 1
ENSMUSG00000000876	189.627	0.788788	0.148631	5.307	1.11442e-07	3.01079e-06	Pxmp4	59038	peroxisomal membrane protein 4
ENSMUSG00000060961	477.165	0.628452	0.118438	5.30616	1.1196e-07	3.01972e-06	Slc4a4	54403	solute carrier family 4 (anion exchanger), member 4
ENSMUSG00000027574	12.525	1.92784	0.363357	5.30564	1.12276e-07	3.02318e-06	Nkain4	58237	Na+/K+ transporting ATPase interacting 4
ENSMUSG00000020484	2054.85	0.456113	0.0859988	5.30372	1.13468e-07	3.0502e-06	Xbp1	22433	X-box binding protein 1
ENSMUSG00000022186	2991.17	0.405626	0.0765125	5.30143	1.14899e-07	3.0835e-06	Oxct1	67041	3-oxoacid CoA transferase 1
ENSMUSG00000070594	81.7835	1.50565	0.284041	5.30083	1.15279e-07	3.08857e-06	Gm4788	214403	predicted gene 4788
ENSMUSG00000030536	8401.28	-0.317693	0.0599582	-5.29857	1.16712e-07	3.12176e-06	Iqgap1	29875	IQ motif containing GTPase activating protein 1
ENSMUSG00000081752	399.716	-0.652686	0.123219	-5.29695	1.17754e-07	3.14441e-06	NA	NA	NA
ENSMUSG00000026917	1046.28	-0.363812	0.0687539	-5.2915	1.21316e-07	3.23416e-06	Wdr5	140858	WD repeat domain 5
ENSMUSG00000039911	843.929	0.596228	0.112771	5.28705	1.24301e-07	3.30827e-06	Spsb1	74646	splA/ryanodine receptor domain and SOCS box containing 1
ENSMUSG00000059970	232.406	0.703412	0.133052	5.28674	1.24515e-07	3.30849e-06	Hspa2	15512	heat shock protein 2
ENSMUSG00000029576	79.8628	1.19017	0.225196	5.28505	1.2567e-07	3.33367e-06	Radil	231858	Ras association and DIL domains
ENSMUSG00000090394	95.1447	1.20578	0.228242	5.2829	1.27153e-07	3.36746e-06	4930523C07Rik	67647	RIKEN cDNA 4930523C07 gene
ENSMUSG00000029432	631.394	0.491178	0.0931094	5.27527	1.32559e-07	3.50486e-06	Gbas	14467	glioblastoma amplified sequence
ENSMUSG00000018672	541.096	0.529671	0.100469	5.27198	1.34957e-07	3.56242e-06	Copz2	56358	coatomer protein complex, subunit zeta 2
ENSMUSG00000040446	254.859	0.670379	0.127242	5.26852	1.37527e-07	3.62431e-06	Rprd1a	225283	regulation of nuclear pre-mRNA domain containing 1A
ENSMUSG00000045064	36.9893	1.45161	0.27632	5.25335	1.49359e-07	3.92971e-06	Zc2hc1c	72350	zinc finger, C2HC-type containing 1C
ENSMUSG00000031438	839.53	0.990684	0.188647	5.25151	1.50856e-07	3.96261e-06	Rnf128	66889	ring finger protein 128
ENSMUSG00000037822	527.489	0.679437	0.129391	5.25102	1.51259e-07	3.96674e-06	Smim14	68552	small integral membrane protein 14
ENSMUSG00000030659	480.698	0.675218	0.128642	5.24879	1.53098e-07	4.00842e-06	Nucb2	53322	nucleobindin 2
ENSMUSG00000027562	124.741	1.44919	0.276287	5.24522	1.56099e-07	4.08036e-06	Car2	12349	carbonic anhydrase 2
ENSMUSG00000039741	1089.89	-0.698692	0.133318	-5.24078	1.599e-07	4.17295e-06	Bahcc1	268515	BAH domain and coiled-coil containing 1
ENSMUSG00000074305	1945.33	0.507981	0.0969808	5.23795	1.6237e-07	4.23054e-06	Peak1	244895	pseudopodium-enriched atypical kinase 1
ENSMUSG00000021260	181.516	0.956471	0.182666	5.23619	1.63929e-07	4.26428e-06	Hhipl1	214305	hedgehog interacting protein-like 1
ENSMUSG00000026413	496.998	-0.65611	0.125317	-5.23562	1.64435e-07	4.27054e-06	Pkp1	18772	plakophilin 1
ENSMUSG00000026043	17754.9	0.896605	0.171282	5.23468	1.65269e-07	4.28528e-06	Col3a1	12825	collagen, type III, alpha 1
ENSMUSG00000021277	966.79	-0.530982	0.101531	-5.22973	1.69758e-07	4.39459e-06	Traf3	22031	TNF receptor-associated factor 3
ENSMUSG00000028587	256.656	-0.693703	0.132818	-5.22296	1.76082e-07	4.551e-06	Orc1	18392	origin recognition complex, subunit 1
ENSMUSG00000022237	102.444	-0.958031	0.183457	-5.22209	1.76914e-07	4.56517e-06	Ankrd33b	67434	ankyrin repeat domain 33B
ENSMUSG00000036356	428.054	0.540288	0.103594	5.21544	1.83379e-07	4.72442e-06	Csgalnact1	234356	chondroitin sulfate N-acetylgalactosaminyltransferase 1
ENSMUSG00000035916	210.473	1.06656	0.204623	5.2123	1.8651e-07	4.79742e-06	Ptprq	237523	protein tyrosine phosphatase, receptor type, Q
ENSMUSG00000085666	634.698	-0.460258	0.0883464	-5.2097	1.89149e-07	4.85755e-06	NA	NA	NA
ENSMUSG00000015709	527.103	0.611712	0.117428	5.20927	1.89587e-07	4.86104e-06	Arnt2	11864	aryl hydrocarbon receptor nuclear translocator 2
ENSMUSG00000029861	597.243	-0.611252	0.117373	-5.20778	1.91111e-07	4.89231e-06	Fam131b	76156	family with sequence similarity 131, member B
ENSMUSG00000027405	2925.37	-0.532383	0.102258	-5.20625	1.92691e-07	4.92494e-06	Nop56	67134	NOP56 ribonucleoprotein
ENSMUSG00000000552	542.301	0.694741	0.133457	5.20571	1.93258e-07	4.93161e-06	Zfp385a	29813	zinc finger protein 385A
ENSMUSG00000054728	300.871	0.814041	0.156517	5.20097	1.98256e-07	5.05112e-06	Phactr1	218194	phosphatase and actin regulator 1
ENSMUSG00000025192	341.001	0.546459	0.105609	5.17434	2.28716e-07	5.81799e-06	Entpd7	93685	ectonucleoside triphosphate diphosphohydrolase 7
ENSMUSG00000029036	812.481	-0.572943	0.110765	-5.17263	2.30826e-07	5.8624e-06	Atad3a	108888	ATPase family, AAA domain containing 3A
ENSMUSG00000016487	7891.55	0.507287	0.0981158	5.17029	2.33732e-07	5.91755e-06	Ppfibp1	67533	PTPRF interacting protein, binding protein 1 (liprin beta 1)
ENSMUSG00000021750	19.4246	1.75156	0.338774	5.1703	2.33722e-07	5.91755e-06	Fam107a	268709	family with sequence similarity 107, member A
ENSMUSG00000026825	834.853	-0.712481	0.137843	-5.16878	2.35628e-07	5.95618e-06	Dnm1	13429	dynamin 1
ENSMUSG00000028953	1660.77	-0.42489	0.0822131	-5.16815	2.36422e-07	5.96687e-06	Abcf2	27407	ATP-binding cassette, sub-family F (GCN20), member 2
ENSMUSG00000034771	127.555	0.980309	0.189695	5.16782	2.36843e-07	5.96741e-06	Tle2	21886	transducin-like enhancer of split 2, homolog of Drosophila E(spl)
ENSMUSG00000057329	177.105	-0.791905	0.153246	-5.16755	2.37184e-07	5.96741e-06	Bcl2	12043	B cell leukemia/lymphoma 2
ENSMUSG00000087008	300.252	-0.715619	0.138511	-5.1665	2.38515e-07	5.98598e-06	NA	NA	NA
ENSMUSG00000087365	156.805	1.26115	0.244107	5.16638	2.38666e-07	5.98598e-06	NA	NA	NA
ENSMUSG00000025869	839.768	-0.492796	0.0953935	-5.16593	2.39253e-07	5.99136e-06	Nop16	28126	NOP16 nucleolar protein
ENSMUSG00000020017	15.0941	1.90594	0.369239	5.1618	2.44584e-07	6.11535e-06	Hal	15109	histidine ammonia lyase
ENSMUSG00000021906	339.573	0.60512	0.117366	5.15585	2.52489e-07	6.30323e-06	Oxnad1	218885	oxidoreductase NAD-binding domain containing 1
ENSMUSG00000062901	355.87	0.917345	0.17799	5.15391	2.55113e-07	6.35886e-06	Klhl24	75785	kelch-like 24
ENSMUSG00000025047	1787.31	-0.54694	0.106179	-5.15111	2.5895e-07	6.44453e-06	Pdcd11	18572	programmed cell death 11
ENSMUSG00000039217	62.6398	1.20315	0.233597	5.15055	2.59726e-07	6.45388e-06	Il18	16173	interleukin 18
ENSMUSG00000095115	1539.41	-0.461024	0.0895635	-5.14745	2.64053e-07	6.55127e-06	Itpripl2	319622	inositol 1,4,5-triphosphate receptor interacting protein-like 2
ENSMUSG00000005968	235.44	0.712324	0.138516	5.14252	2.71077e-07	6.7152e-06	Tuft1	22156	tuftelin 1
ENSMUSG00000066829	116.17	0.882638	0.171735	5.13954	2.75419e-07	6.81227e-06	Zfp810	235050	zinc finger protein 810
ENSMUSG00000018583	5458.57	-0.36385	0.0708385	-5.13632	2.80168e-07	6.91912e-06	G3bp1	27041	GTPase activating protein (SH3 domain) binding protein 1
ENSMUSG00000029287	791.629	0.430842	0.0838864	5.13602	2.8062e-07	6.91967e-06	Tgfbr3	21814	transforming growth factor, beta receptor III
ENSMUSG00000015176	3150.14	-0.662109	0.129037	-5.13115	2.87978e-07	7.09026e-06	Nolc1	70769	nucleolar and coiled-body phosphoprotein 1
ENSMUSG00000038963	30.3606	1.49273	0.291015	5.12938	2.907e-07	7.14633e-06	Slco4a1	108115	solute carrier organic anion transporter family, member 4a1
ENSMUSG00000031355	33.4473	-1.33243	0.260029	-5.12414	2.98902e-07	7.33677e-06	Arhgap6	11856	Rho GTPase activating protein 6
ENSMUSG00000001785	905.501	-0.383791	0.0749496	-5.12065	3.04479e-07	7.46229e-06	Pwp1	103136	PWP1 homolog (S. cerevisiae)
ENSMUSG00000018659	214.979	0.887466	0.173333	5.11999	3.05546e-07	7.47705e-06	Pnpo	103711	pyridoxine 5'-phosphate oxidase
ENSMUSG00000032058	736.876	-0.466393	0.0911159	-5.11869	3.07672e-07	7.51765e-06	Ppp2r1b	73699	protein phosphatase 2, regulatory subunit A, beta
ENSMUSG00000004099	3395.03	-0.561641	0.109871	-5.11184	3.19034e-07	7.78345e-06	Dnmt1	13433	DNA methyltransferase (cytosine-5) 1
ENSMUSG00000033207	23.0398	1.549	0.303076	5.11091	3.20604e-07	7.80993e-06	Mamdc2	71738	MAM domain containing 2
ENSMUSG00000082100	63.3462	1.14962	0.225128	5.10651	3.28167e-07	7.9821e-06	NA	NA	NA
ENSMUSG00000058756	1359.16	0.561129	0.109934	5.10421	3.32182e-07	8.05542e-06	Thra	21833	thyroid hormone receptor alpha
ENSMUSG00000071001	25.5762	1.59662	0.312804	5.10422	3.32159e-07	8.05542e-06	Hrct1	100039781	histidine rich carboxyl terminus 1
ENSMUSG00000031917	1439.71	-0.475136	0.0932238	-5.09672	3.45584e-07	8.36781e-06	Nip7	66164	nuclear import 7 homolog (S. cerevisiae)
ENSMUSG00000030662	6027.03	-0.361805	0.0710622	-5.09138	3.55469e-07	8.59423e-06	Ipo5	70572	importin 5
ENSMUSG00000029822	570.734	-0.567934	0.111589	-5.08951	3.58996e-07	8.66649e-06	Osbpl3	71720	oxysterol binding protein-like 3
ENSMUSG00000022367	957.06	-0.956403	0.187943	-5.08879	3.60353e-07	8.67829e-06	Has2	15117	hyaluronan synthase 2
ENSMUSG00000023944	54680.4	-0.335986	0.0660261	-5.08868	3.60562e-07	8.67829e-06	Hsp90ab1	15516	heat shock protein 90 alpha (cytosolic), class B member 1
ENSMUSG00000039191	2026.04	-0.639356	0.125652	-5.08831	3.61264e-07	8.6822e-06	Rbpj	19664	recombination signal binding protein for immunoglobulin kappa J region
ENSMUSG00000029414	989.471	-0.457622	0.09006	-5.0813	3.74865e-07	8.99565e-06	Kntc1	208628	kinetochore associated 1
ENSMUSG00000032035	1163.15	-0.732679	0.144209	-5.08067	3.76106e-07	9.01198e-06	Ets1	23871	E26 avian leukemia oncogene 1, 5' domain
ENSMUSG00000029475	754.533	-0.442447	0.0871467	-5.07704	3.8336e-07	9.17215e-06	Kdm2b	30841	lysine (K)-specific demethylase 2B
ENSMUSG00000022261	1283.39	0.835978	0.16478	5.07331	3.90951e-07	9.32606e-06	Sdc2	15529	syndecan 2
ENSMUSG00000041540	125.431	0.94526	0.186319	5.07333	3.90906e-07	9.32606e-06	Sox5	20678	SRY (sex determining region Y)-box 5
ENSMUSG00000034108	402.583	0.801729	0.15817	5.06878	4.00365e-07	9.5365e-06	Ccs	12460	copper chaperone for superoxide dismutase
ENSMUSG00000027506	624.545	0.73334	0.144704	5.06787	4.02301e-07	9.56848e-06	Tpd52	21985	tumor protein D52
ENSMUSG00000027977	41.4476	-1.60264	0.316296	-5.06689	4.04363e-07	9.59717e-06	Ndst3	83398	N-deacetylase/N-sulfotransferase (heparan glucosaminyl) 3
ENSMUSG00000040613	554.236	0.758915	0.149784	5.06673	4.047e-07	9.59717e-06	Apobec1	11810	apolipoprotein B mRNA editing enzyme, catalytic polypeptide 1
ENSMUSG00000039748	403.357	-0.568238	0.112185	-5.06519	4.08001e-07	9.66123e-06	Exo1	26909	exonuclease 1
ENSMUSG00000033029	71.8953	0.974391	0.19241	5.06414	4.10241e-07	9.7e-06	1700088E04Rik	27660	RIKEN cDNA 1700088E04 gene
ENSMUSG00000023484	18.6782	1.78116	0.352048	5.05942	4.20536e-07	9.91087e-06	Prph	19132	peripherin
ENSMUSG00000025358	753.448	-0.422618	0.0835345	-5.05921	4.21006e-07	9.91087e-06	Cdk2	12566	cyclin-dependent kinase 2
ENSMUSG00000055435	1762.68	1.00502	0.198635	5.05963	4.20074e-07	9.91087e-06	Maf	17132	avian musculoaponeurotic fibrosarcoma (v-maf) AS42 oncogene homolog
ENSMUSG00000035960	1255.79	-0.411283	0.0813814	-5.05377	4.33173e-07	1.01824e-05	Apex1	11792	apurinic/apyrimidinic endonuclease 1
ENSMUSG00000028756	189.122	0.908969	0.179904	5.05251	4.36044e-07	1.0235e-05	Pink1	68943	PTEN induced putative kinase 1
ENSMUSG00000029765	62.3405	1.22989	0.243476	5.05138	4.3862e-07	1.02804e-05	Plxna4	243743	plexin A4
ENSMUSG00000024640	7177.37	-0.356896	0.0707132	-5.04708	4.48603e-07	1.04991e-05	Psat1	107272	phosphoserine aminotransferase 1
ENSMUSG00000034220	1051.5	-0.759384	0.150479	-5.04644	4.50112e-07	1.05192e-05	Gpc1	14733	glypican 1
ENSMUSG00000046879	10405	-0.347847	0.0689483	-5.04505	4.5341e-07	1.05809e-05	Irgm1	15944	immunity-related GTPase family M member 1
ENSMUSG00000031217	2631.69	0.554412	0.109928	5.04342	4.57288e-07	1.06559e-05	Efnb1	13641	ephrin B1
ENSMUSG00000026890	134.428	-0.841501	0.16691	-5.04165	4.61532e-07	1.07393e-05	Lhx6	16874	LIM homeobox protein 6
ENSMUSG00000027342	2830.83	-0.474452	0.0941508	-5.03927	4.673e-07	1.08578e-05	Pcna	18538	proliferating cell nuclear antigen
ENSMUSG00000018446	2366.34	-0.334271	0.0664091	-5.03351	4.81573e-07	1.11733e-05	C1qbp	12261	complement component 1, q subcomponent binding protein
ENSMUSG00000048960	46.7112	-1.24938	0.248485	-5.028	4.95622e-07	1.14827e-05	Prex2	109294	phosphatidylinositol-3,4,5-trisphosphate-dependent Rac exchange factor 2
ENSMUSG00000039457	66.5467	1.08119	0.215114	5.02615	5.00416e-07	1.15772e-05	Ppl	19041	periplakin
ENSMUSG00000073471	485.326	0.628065	0.12506	5.02211	5.1106e-07	1.18064e-05	Rsph3a	66832	radial spoke 3A homolog (Chlamydomonas)
ENSMUSG00000037852	2162.39	0.379044	0.0754954	5.02075	5.14711e-07	1.18737e-05	Cpe	12876	carboxypeptidase E
ENSMUSG00000041605	193.133	-0.891904	0.177731	-5.01827	5.214e-07	1.20108e-05	5730559C18Rik	67313	RIKEN cDNA 5730559C18 gene
ENSMUSG00000050052	82.2475	1.0396	0.207269	5.01571	5.28391e-07	1.21545e-05	Tdrp	72148	testis development related protein
ENSMUSG00000030222	9.02124	-1.95082	0.389397	-5.00984	5.44759e-07	1.25131e-05	Rerg	232441	RAS-like, estrogen-regulated, growth-inhibitor
ENSMUSG00000023913	1010.78	-0.468681	0.0936218	-5.00611	5.55396e-07	1.27393e-05	Pla2g7	27226	phospholipase A2, group VII (platelet-activating factor acetylhydrolase, plasma)
ENSMUSG00000025403	4821.2	-0.476501	0.095422	-4.99361	5.92597e-07	1.3554e-05	Shmt2	108037	serine hydroxymethyltransferase 2 (mitochondrial)
ENSMUSG00000039509	990.662	-0.493985	0.0989223	-4.99367	5.9244e-07	1.3554e-05	Nup133	234865	nucleoporin 133
ENSMUSG00000005043	121.49	0.76512	0.15326	4.9923	5.96656e-07	1.36275e-05	Sgsh	27029	N-sulfoglucosamine sulfohydrolase (sulfamidase)
ENSMUSG00000025170	14.3885	1.80922	0.362562	4.99011	6.03462e-07	1.37634e-05	Rab40b	217371	Rab40B, member RAS oncogene family
ENSMUSG00000052798	1453.91	-0.443397	0.0888654	-4.98954	6.05237e-07	1.37843e-05	Nup107	103468	nucleoporin 107
ENSMUSG00000010086	13.6865	1.82596	0.366173	4.98661	6.14474e-07	1.39749e-05	Rnf112	22671	ring finger protein 112
ENSMUSG00000000489	343.422	-0.981972	0.197032	-4.98383	6.23392e-07	1.41578e-05	Pdgfb	18591	platelet derived growth factor, B polypeptide
ENSMUSG00000035397	517.117	-0.581228	0.11663	-4.98351	6.24404e-07	1.41608e-05	Klf16	118445	Kruppel-like factor 16
ENSMUSG00000040213	214.787	0.617759	0.123994	4.98216	6.28782e-07	1.42001e-05	Ccbl2	229905	cysteine conjugate-beta lyase 2
ENSMUSG00000042745	583.557	0.707655	0.142035	4.98224	6.28524e-07	1.42001e-05	Id1	15901	inhibitor of DNA binding 1
ENSMUSG00000083410	46.8623	1.50932	0.302944	4.98217	6.2874e-07	1.42001e-05	NA	NA	NA
ENSMUSG00000020399	188.027	1.00863	0.202505	4.98076	6.33337e-07	1.42829e-05	Havcr2	171285	hepatitis A virus cellular receptor 2
ENSMUSG00000026192	2484.26	-0.404404	0.0812071	-4.97991	6.36139e-07	1.4326e-05	Atic	108147	5-aminoimidazole-4-carboxamide ribonucleotide formyltransferase/IMP cyclohydrolase
ENSMUSG00000024589	411.494	-0.786023	0.157866	-4.97904	6.39009e-07	1.43706e-05	Nedd4l	83814	neural precursor cell expressed, developmentally down-regulated gene 4-like
ENSMUSG00000032246	28.3625	1.49839	0.301097	4.97644	6.47634e-07	1.45367e-05	Calml4	75600	calmodulin-like 4
ENSMUSG00000041757	29.1602	1.75854	0.353385	4.97627	6.48201e-07	1.45367e-05	Plekha6	240753	pleckstrin homology domain containing, family A member 6
ENSMUSG00000052397	7014.47	0.565554	0.113681	4.97492	6.52759e-07	1.46185e-05	Ezr	22350	ezrin
ENSMUSG00000056076	5790.67	-0.446505	0.0897583	-4.97453	6.54074e-07	1.46276e-05	Eif3b	27979	eukaryotic translation initiation factor 3, subunit B
ENSMUSG00000002459	223.599	-1.0025	0.201844	-4.96672	6.80957e-07	1.52077e-05	Rgs20	58175	regulator of G-protein signaling 20
ENSMUSG00000005397	1448.63	-0.482544	0.0971688	-4.96603	6.83359e-07	1.52402e-05	Nid1	18073	nidogen 1
ENSMUSG00000005410	2830.12	-0.634252	0.127791	-4.96318	6.93465e-07	1.54442e-05	Mcm5	17218	minichromosome maintenance deficient 5, cell division cycle 46 (S. cerevisiae)
ENSMUSG00000038170	2717.13	0.465147	0.0937446	4.96186	6.98216e-07	1.55286e-05	Pde4dip	83679	phosphodiesterase 4D interacting protein (myomegalin)
ENSMUSG00000036902	396.607	-1.1772	0.237278	-4.96128	7.00308e-07	1.55536e-05	Neto2	74513	neuropilin (NRP) and tolloid (TLL)-like 2
ENSMUSG00000037278	1061.73	-0.371665	0.0749427	-4.95933	7.0738e-07	1.5689e-05	Tmem97	69071	transmembrane protein 97
ENSMUSG00000029326	469.058	-0.535373	0.108164	-4.94964	7.43505e-07	1.64676e-05	Enoph1	67870	enolase-phosphatase 1
ENSMUSG00000055116	354.196	0.600613	0.121389	4.94784	7.50434e-07	1.65982e-05	Arntl	11865	aryl hydrocarbon receptor nuclear translocator-like
ENSMUSG00000032584	229.801	0.822176	0.166325	4.94319	7.68557e-07	1.69757e-05	Mst1r	19882	macrophage stimulating 1 receptor (c-met-related tyrosine kinase)
ENSMUSG00000010110	1026.45	0.478913	0.0970944	4.93244	8.1207e-07	1.79123e-05	Stx5a	56389	syntaxin 5A
ENSMUSG00000062908	577.015	0.446213	0.0905683	4.92681	8.35816e-07	1.84108e-05	Acadm	11364	acyl-Coenzyme A dehydrogenase, medium chain
ENSMUSG00000029098	170.001	0.740277	0.150291	4.92563	8.40905e-07	1.84976e-05	Acox3	80911	acyl-Coenzyme A oxidase 3, pristanoyl
ENSMUSG00000054146	177.718	1.23624	0.251247	4.92042	8.63567e-07	1.89702e-05	Krt15	16665	keratin 15
ENSMUSG00000032281	367.928	-0.592115	0.120384	-4.91857	8.71787e-07	1.91247e-05	Acsbg1	94180	acyl-CoA synthetase bubblegum family member 1
ENSMUSG00000040907	42.5139	1.45197	0.295472	4.91407	8.92043e-07	1.95424e-05	Atp1a3	232975	ATPase, Na+/K+ transporting, alpha 3 polypeptide
ENSMUSG00000026315	174.745	0.682661	0.139033	4.91006	9.10473e-07	1.99191e-05	Serpinb8	20725	serine (or cysteine) peptidase inhibitor, clade B, member 8
ENSMUSG00000024998	827.197	-0.37	0.0753709	-4.90905	9.15174e-07	1.99948e-05	Plce1	74055	phospholipase C, epsilon 1
ENSMUSG00000043024	593.765	-0.531761	0.10833	-4.9087	9.16812e-07	2.00034e-05	NA	NA	NA
ENSMUSG00000015468	21.6583	1.65523	0.338179	4.89454	9.85364e-07	2.147e-05	Notch4	18132	notch 4
ENSMUSG00000051335	321.612	-0.503125	0.102878	-4.89052	1.0057e-06	2.18768e-05	Gfod1	328232	glucose-fructose oxidoreductase domain containing 1
ENSMUSG00000061458	562.711	-0.569156	0.116384	-4.89031	1.00675e-06	2.18768e-05	Nol10	217431	nucleolar protein 10
ENSMUSG00000025574	1121.96	-0.642328	0.131542	-4.88306	1.04453e-06	2.26671e-05	Tk1	21877	thymidine kinase 1
ENSMUSG00000030796	841.687	-0.6202	0.127022	-4.88261	1.0469e-06	2.26879e-05	Tead2	21677	TEA domain family member 2
ENSMUSG00000047638	32.861	1.57671	0.323137	4.87938	1.06419e-06	2.30317e-05	Nr1h4	20186	nuclear receptor subfamily 1, group H, member 4
ENSMUSG00000031657	1419.96	-0.418515	0.0857823	-4.87881	1.0673e-06	2.30681e-05	Heatr3	234549	HEAT repeat containing 3
ENSMUSG00000032010	96.1845	0.899999	0.184535	4.87712	1.07645e-06	2.32346e-05	Usp2	53376	ubiquitin specific peptidase 2
ENSMUSG00000019880	55.0249	1.23278	0.25304	4.87188	1.1054e-06	2.38275e-05	Rspo3	72780	R-spondin 3
ENSMUSG00000027204	2571.71	0.479563	0.0984696	4.87016	1.11507e-06	2.40039e-05	Fbn1	14118	fibrillin 1
ENSMUSG00000032712	2367.82	0.87239	0.179209	4.86799	1.12736e-06	2.42361e-05	2810474O19Rik	67246	RIKEN cDNA 2810474O19 gene
ENSMUSG00000083311	4664.61	-0.383548	0.0787978	-4.8675	1.13019e-06	2.42644e-05	NA	NA	NA
ENSMUSG00000091387	44.3572	-1.28754	0.264558	-4.86675	1.13447e-06	2.43239e-05	Gcnt4	218476	glucosaminyl (N-acetyl) transferase 4, core 2 (beta-1,6-N-acetylglucosaminyltransferase)
ENSMUSG00000069516	2451.82	0.902693	0.185569	4.86446	1.14773e-06	2.45754e-05	Lyz2	17105	lysozyme 2
ENSMUSG00000020181	463.255	-0.824805	0.169598	-4.8633	1.15444e-06	2.46863e-05	Nav3	260315	neuron navigator 3
ENSMUSG00000025085	1744.6	0.535666	0.110186	4.86148	1.16513e-06	2.48819e-05	Ablim1	226251	actin-binding LIM protein 1
ENSMUSG00000024912	583.054	-1.03301	0.212772	-4.85499	1.20394e-06	2.56426e-05	Fosl1	14283	fos-like antigen 1
ENSMUSG00000026864	21214.2	0.342818	0.0706112	4.855	1.20387e-06	2.56426e-05	Hspa5	14828	heat shock protein 5
ENSMUSG00000022967	1216.39	0.506085	0.104257	4.85419	1.2088e-06	2.57121e-05	Ifnar1	15975	interferon (alpha and beta) receptor 1
ENSMUSG00000031453	794.736	-0.49636	0.10243	-4.84582	1.26088e-06	2.67845e-05	Rasa3	19414	RAS p21 protein activator 3
ENSMUSG00000026728	37752.8	-0.341843	0.070618	-4.84074	1.29357e-06	2.74332e-05	Vim	22352	vimentin
ENSMUSG00000097386	15.1128	1.80942	0.373804	4.84055	1.29482e-06	2.74332e-05	NA	NA	NA
ENSMUSG00000022769	941.348	0.754022	0.155875	4.83734	1.31588e-06	2.78427e-05	Sdf2l1	64136	stromal cell-derived factor 2-like 1
ENSMUSG00000022231	306.253	-0.67625	0.139993	-4.8306	1.3612e-06	2.87537e-05	Sema5a	20356	sema domain, seven thrombospondin repeats (type 1 and type 1-like), transmembrane domain (TM) and short cytoplasmic domain, (semaphorin) 5A
ENSMUSG00000023008	1316.45	-0.500379	0.103589	-4.83041	1.36251e-06	2.87537e-05	Fmnl3	22379	formin-like 3
ENSMUSG00000089774	166.263	-1.00717	0.208534	-4.82975	1.36707e-06	2.88123e-05	Slc5a3	53881	solute carrier family 5 (inositol transporters), member 3
ENSMUSG00000046671	919.126	0.504355	0.104458	4.82831	1.37694e-06	2.89823e-05	Mtfr1l	76824	mitochondrial fission regulator 1-like
ENSMUSG00000022704	344.72	-0.539836	0.111813	-4.82802	1.37896e-06	2.8987e-05	Qtrtd1	106248	queuine tRNA-ribosyltransferase domain containing 1
ENSMUSG00000040274	552.11	-0.555709	0.115124	-4.82706	1.38564e-06	2.90894e-05	Cdk6	12571	cyclin-dependent kinase 6
ENSMUSG00000037890	155.627	0.739786	0.153313	4.82534	1.39765e-06	2.93034e-05	Wdr19	213081	WD repeat domain 19
ENSMUSG00000021730	44.5351	-1.23242	0.255521	-4.82317	1.41292e-06	2.9585e-05	Hcn1	15165	hyperpolarization-activated, cyclic nucleotide-gated K+ 1
ENSMUSG00000002068	342.831	-0.5011	0.103916	-4.82217	1.42002e-06	2.9695e-05	Ccne1	12447	cyclin E1
ENSMUSG00000022074	432.131	-0.452422	0.0938993	-4.81816	1.44889e-06	3.02594e-05	Tnfrsf10b	21933	tumor necrosis factor receptor superfamily, member 10b
ENSMUSG00000034614	210.725	0.963701	0.200151	4.81488	1.47288e-06	3.07206e-05	Pik3ip1	216505	phosphoinositide-3-kinase interacting protein 1
ENSMUSG00000043613	29.4341	1.51639	0.314955	4.81462	1.47481e-06	3.0721e-05	Mmp3	17392	matrix metallopeptidase 3
ENSMUSG00000030256	99.4976	-0.955329	0.198495	-4.81286	1.48787e-06	3.0953e-05	Bhlhe41	79362	basic helix-loop-helix family, member e41
ENSMUSG00000036856	887.176	0.689976	0.143451	4.80984	1.51052e-06	3.13667e-05	Wnt4	22417	wingless-type MMTV integration site family, member 4
ENSMUSG00000040703	143.857	0.837215	0.174078	4.80943	1.5136e-06	3.13667e-05	Cyp2s1	74134	cytochrome P450, family 2, subfamily s, polypeptide 1
ENSMUSG00000042622	253.312	-0.581081	0.120817	-4.80958	1.51245e-06	3.13667e-05	Maff	17133	v-maf musculoaponeurotic fibrosarcoma oncogene family, protein F (avian)
ENSMUSG00000018909	309.463	0.567244	0.118056	4.80488	1.54843e-06	3.20474e-05	Arrb1	109689	arrestin, beta 1
ENSMUSG00000028019	924.195	0.469269	0.0977016	4.80308	1.56243e-06	3.22542e-05	Pdgfc	54635	platelet-derived growth factor, C polypeptide
ENSMUSG00000044807	197.725	0.847003	0.176344	4.80312	1.56211e-06	3.22542e-05	Zfp354c	30944	zinc finger protein 354C
ENSMUSG00000028393	1401.41	0.773714	0.16114	4.80149	1.57489e-06	3.24698e-05	Alad	17025	aminolevulinate, delta-, dehydratase
ENSMUSG00000039633	118.815	-0.827406	0.172446	-4.79805	1.60217e-06	3.29899e-05	Lonrf1	244421	LON peptidase N-terminal domain and ring finger 1
ENSMUSG00000026532	11.1606	1.87362	0.390862	4.79357	1.63843e-06	3.36935e-05	Spta1	20739	spectrin alpha, erythrocytic 1
ENSMUSG00000030711	9.7722	1.90496	0.397623	4.79087	1.66059e-06	3.41056e-05	Sult1a1	20887	sulfotransferase family 1A, phenol-preferring, member 1
ENSMUSG00000053886	5.46541	1.93155	0.403661	4.78508	1.7092e-06	3.50593e-05	Sh2d4a	72281	SH2 domain containing 4A
ENSMUSG00000070000	60.1274	1.25968	0.263273	4.78469	1.71251e-06	3.50824e-05	Fcho1	74015	FCH domain only 1
ENSMUSG00000041115	327.69	0.560793	0.117228	4.78379	1.72022e-06	3.51956e-05	Iqsec2	245666	IQ motif and Sec7 domain 2
ENSMUSG00000036887	101.182	1.68171	0.351617	4.78279	1.72878e-06	3.53259e-05	C1qa	12259	complement component 1, q subcomponent, alpha polypeptide
ENSMUSG00000006273	1817.64	0.735347	0.153919	4.7775	1.77484e-06	3.60984e-05	Atp6v1b2	11966	ATPase, H+ transporting, lysosomal V1 subunit B2
ENSMUSG00000007080	935.134	-0.518545	0.108541	-4.77742	1.77555e-06	3.60984e-05	Pole	18973	polymerase (DNA directed), epsilon
ENSMUSG00000026174	1255.32	-0.343902	0.0719789	-4.77782	1.77204e-06	3.60984e-05	Rqcd1	58184	rcd1 (required for cell differentiation) homolog 1 (S. pombe)
ENSMUSG00000043639	104.05	-0.81611	0.170806	-4.778	1.77046e-06	3.60984e-05	Rbm20	73713	RNA binding motif protein 20
ENSMUSG00000002409	114.202	0.989956	0.207233	4.77702	1.77915e-06	3.61259e-05	Dyrk1b	13549	dual-specificity tyrosine-(Y)-phosphorylation regulated kinase 1b
ENSMUSG00000057406	2280.54	-0.438605	0.0919313	-4.77101	1.83302e-06	3.71728e-05	Whsc1	107823	Wolf-Hirschhorn syndrome candidate 1 (human)
ENSMUSG00000019997	3706.35	-0.843825	0.177039	-4.76633	1.87615e-06	3.79996e-05	Ctgf	14219	connective tissue growth factor
ENSMUSG00000002835	1263.61	-0.561656	0.117915	-4.76325	1.90499e-06	3.85354e-05	Chaf1a	27221	chromatin assembly factor 1, subunit A (p150)
ENSMUSG00000024098	2201.96	0.546086	0.114677	4.76193	1.91748e-06	3.87393e-05	Twsg1	65960	twisted gastrulation homolog 1 (Drosophila)
ENSMUSG00000051639	1154.67	-0.443385	0.0931484	-4.75999	1.93604e-06	3.90653e-05	NA	NA	NA
ENSMUSG00000020407	67.6047	-1.25549	0.263859	-4.7582	1.95323e-06	3.93629e-05	Upp1	22271	uridine phosphorylase 1
ENSMUSG00000029413	398.157	0.655389	0.137769	4.75715	1.96344e-06	3.95087e-05	Naaa	67111	N-acylethanolamine acid amidase
ENSMUSG00000057069	237.853	0.726135	0.152647	4.75695	1.96538e-06	3.95087e-05	Ero1lb	67475	ERO1-like beta (S. cerevisiae)
ENSMUSG00000022816	10902.8	0.257275	0.0541348	4.75248	2.00936e-06	4.03426e-05	Fstl1	14314	follistatin-like 1
ENSMUSG00000053801	607.562	-0.837393	0.176287	-4.75016	2.03259e-06	4.07582e-05	Grwd1	101612	glutamate-rich WD repeat containing 1
ENSMUSG00000044475	336.585	0.683492	0.144021	4.74576	2.0772e-06	4.16008e-05	Ascc1	69090	activating signal cointegrator 1 complex subunit 1
ENSMUSG00000020614	368.856	-0.674437	0.142338	-4.73828	2.15537e-06	4.31127e-05	Fam20a	208659	family with sequence similarity 20, member A
ENSMUSG00000075702	573.892	0.753789	0.159274	4.73266	2.216e-06	4.42706e-05	Selm	114679	selenoprotein M
ENSMUSG00000023960	320.059	0.825947	0.17483	4.72428	2.30933e-06	4.60778e-05	Enpp5	83965	ectonucleotide pyrophosphatase/phosphodiesterase 5
ENSMUSG00000049625	82.6066	1.15935	0.245579	4.72089	2.34816e-06	4.67945e-05	Tifab	212937	TRAF-interacting protein with forkhead-associated domain, family member B
ENSMUSG00000001056	1241.21	-0.558207	0.118407	-4.71431	2.42532e-06	4.82725e-05	Nhp2	52530	NHP2 ribonucleoprotein
ENSMUSG00000004508	487.396	0.737973	0.156682	4.71002	2.47692e-06	4.92388e-05	Gab2	14389	growth factor receptor bound protein 2-associated protein 2
ENSMUSG00000037572	615.054	-0.557982	0.118503	-4.7086	2.49429e-06	4.95228e-05	Wdhd1	218973	WD repeat and HMG-box DNA binding protein 1
ENSMUSG00000071176	855.326	0.485371	0.103182	4.70404	2.55057e-06	5.0578e-05	Arhgef10	234094	Rho guanine nucleotide exchange factor (GEF) 10
ENSMUSG00000000056	549.801	0.560867	0.11931	4.70094	2.58965e-06	5.12584e-05	Narf	67608	nuclear prelamin A recognition factor
ENSMUSG00000029832	98.2113	1.07528	0.228743	4.70082	2.59125e-06	5.12584e-05	Nfe2l3	18025	nuclear factor, erythroid derived 2, like 3
ENSMUSG00000048636	22.3875	1.74717	0.372024	4.69638	2.64818e-06	5.23202e-05	NA	NA	NA
ENSMUSG00000027221	146.128	-0.818063	0.174414	-4.69035	2.72732e-06	5.38179e-05	Chst1	76969	carbohydrate (keratan sulfate Gal-6) sulfotransferase 1
ENSMUSG00000046623	428.798	-0.513476	0.109498	-4.68935	2.74077e-06	5.4017e-05	Gjb4	14621	gap junction protein, beta 4
ENSMUSG00000023806	408.55	0.598546	0.127701	4.6871	2.77103e-06	5.45466e-05	Rsph3b	100037282	radial spoke 3B homolog (Chlamydomonas)
ENSMUSG00000040918	320.368	-0.519606	0.110913	-4.68482	2.80211e-06	5.5091e-05	Slc19a2	116914	solute carrier family 19 (thiamine transporter), member 2
ENSMUSG00000063480	2635.33	-0.425369	0.0908648	-4.68134	2.85004e-06	5.59651e-05	Nhp2l1	20826	NHP2 non-histone chromosome protein 2-like 1 (S. cerevisiae)
ENSMUSG00000041852	1420.85	-0.325705	0.0696269	-4.67786	2.89891e-06	5.68554e-05	Tcf20	21411	transcription factor 20
ENSMUSG00000028330	1262.54	-0.43476	0.0929637	-4.67666	2.9158e-06	5.70476e-05	Ncbp1	433702	nuclear cap binding protein subunit 1
ENSMUSG00000029571	1632.07	0.89375	0.191108	4.67667	2.91575e-06	5.70476e-05	Tmem106b	71900	transmembrane protein 106B
ENSMUSG00000029480	746.919	-0.511545	0.109477	-4.67262	2.9738e-06	5.81118e-05	Dhx37	208144	DEAH (Asp-Glu-Ala-His) box polypeptide 37
ENSMUSG00000030045	649.251	-0.376659	0.0806179	-4.67215	2.98069e-06	5.81759e-05	Mrpl19	56284	mitochondrial ribosomal protein L19
ENSMUSG00000037049	530.86	0.495827	0.106231	4.66746	3.04949e-06	5.94466e-05	Smpd1	20597	sphingomyelin phosphodiesterase 1, acid lysosomal
ENSMUSG00000031666	463.512	0.472707	0.10133	4.66503	3.08568e-06	6.00793e-05	Rbl2	19651	retinoblastoma-like 2
ENSMUSG00000025747	885.611	-0.407812	0.0874437	-4.66371	3.10555e-06	6.03931e-05	Tyms	22171	thymidylate synthase
ENSMUSG00000041481	7264.24	-0.690358	0.148055	-4.66285	3.11861e-06	6.0574e-05	NA	NA	NA
ENSMUSG00000028741	799.734	-0.517488	0.11102	-4.66123	3.14323e-06	6.09786e-05	Mrto4	69902	mRNA turnover 4, homolog (S. cerevisiae)
ENSMUSG00000079029	60.4984	1.0076	0.216239	4.65965	3.16746e-06	6.13747e-05	Gm5662	435337	predicted gene 5662
ENSMUSG00000032014	791.135	-0.635881	0.136642	-4.65364	3.26127e-06	6.31165e-05	Oaf	102644	OAF homolog (Drosophila)
ENSMUSG00000042109	48.8956	1.27613	0.274473	4.64938	3.3293e-06	6.43559e-05	Csdc2	105859	cold shock domain containing C2, RNA binding
ENSMUSG00000056592	106.199	1.02196	0.219937	4.64659	3.3747e-06	6.51552e-05	Zfp658	210104	zinc finger protein 658
ENSMUSG00000049420	31.6766	-1.55582	0.335055	-4.64348	3.42588e-06	6.60641e-05	Tmem200a	77220	transmembrane protein 200A
ENSMUSG00000020176	538.224	0.509246	0.109735	4.64071	3.47222e-06	6.68775e-05	Grb10	14783	growth factor receptor bound protein 10
ENSMUSG00000044447	2115.03	0.352137	0.0759047	4.6392	3.49761e-06	6.72861e-05	Dock5	68813	dedicator of cytokinesis 5
ENSMUSG00000034024	7694.04	-0.31685	0.0683688	-4.63442	3.57944e-06	6.87781e-05	Cct2	12461	chaperonin containing Tcp1, subunit 2 (beta)
ENSMUSG00000018920	389.435	-0.914271	0.197324	-4.63336	3.59783e-06	6.90491e-05	Cxcl16	66102	chemokine (C-X-C motif) ligand 16
ENSMUSG00000027947	262.92	0.582382	0.125735	4.63181	3.62481e-06	6.94841e-05	Il6ra	16194	interleukin 6 receptor, alpha
ENSMUSG00000027067	4647.98	-0.35724	0.0771794	-4.62869	3.67979e-06	7.04541e-05	Ssrp1	20833	structure specific recognition protein 1
ENSMUSG00000038642	1209.35	0.848496	0.183559	4.62246	3.7921e-06	7.25183e-05	Ctss	13040	cathepsin S
ENSMUSG00000020077	445.773	0.954465	0.20651	4.62188	3.80287e-06	7.2638e-05	Srgn	19073	serglycin
ENSMUSG00000020706	2299.62	-0.415903	0.0900367	-4.61926	3.85104e-06	7.3471e-05	Ftsj3	56095	FtsJ homolog 3 (E. coli)
ENSMUSG00000037331	6041.16	-0.43475	0.094298	-4.61038	4.01934e-06	7.6591e-05	Larp1	73158	La ribonucleoprotein domain family, member 1
ENSMUSG00000048087	3346.79	-0.366623	0.0795296	-4.6099	4.02862e-06	7.66772e-05	Gm4737	11615	predicted gene 4737
ENSMUSG00000020739	1568.51	-0.475036	0.103086	-4.60816	4.06244e-06	7.72295e-05	Nup85	445007	nucleoporin 85
ENSMUSG00000066842	21.4046	1.59942	0.347172	4.60698	4.0855e-06	7.75764e-05	Hmcn1	545370	hemicentin 1
ENSMUSG00000097789	264.533	-0.63389	0.13764	-4.60543	4.11617e-06	7.80667e-05	Gm2115	100039239	predicted gene 2115
ENSMUSG00000025133	548.974	-0.392089	0.085149	-4.60474	4.12982e-06	7.82333e-05	Ints4	101861	integrator complex subunit 4
ENSMUSG00000030930	87.3626	-0.955454	0.207531	-4.60392	4.14619e-06	7.84512e-05	Chst15	77590	carbohydrate (N-acetylgalactosamine 4-sulfate 6-O) sulfotransferase 15
ENSMUSG00000047434	565.663	-0.555881	0.120795	-4.60185	4.18759e-06	7.91415e-05	Xxylt1	268880	xyloside xylosyltransferase 1
ENSMUSG00000024120	1203.93	-0.402724	0.0875205	-4.60148	4.195e-06	7.91886e-05	Lrpprc	72416	leucine-rich PPR-motif containing
ENSMUSG00000036752	4481.75	-0.341005	0.0742392	-4.59333	4.36226e-06	8.22495e-05	Tubb4b	227613	tubulin, beta 4B class IVB
ENSMUSG00000046329	158.285	0.919163	0.20016	4.59215	4.38701e-06	8.26194e-05	Slc25a23	66972	solute carrier family 25 (mitochondrial carrier
ENSMUSG00000056394	1750.6	-0.473726	0.103177	-4.59138	4.40321e-06	8.28277e-05	Lig1	16881	ligase I, DNA, ATP-dependent
ENSMUSG00000022010	3274.26	0.340626	0.0742062	4.59027	4.42672e-06	8.31727e-05	Tsc22d1	21807	TSC22 domain family, member 1
ENSMUSG00000006586	91.3457	1.08433	0.236516	4.58461	4.54844e-06	8.53602e-05	Runx1t1	12395	runt-related transcription factor 1
ENSMUSG00000018930	97.2264	-1.52638	0.333048	-4.58307	4.582e-06	8.58898e-05	Ccl4	20303	chemokine (C-C motif) ligand 4
ENSMUSG00000017716	1527.47	-0.310814	0.0678597	-4.58025	4.64427e-06	8.69559e-05	Birc5	11799	baculoviral IAP repeat-containing 5
ENSMUSG00000021950	2447.01	-0.43991	0.0960656	-4.57926	4.66617e-06	8.72644e-05	Anxa8	11752	annexin A8
ENSMUSG00000033436	2167.75	0.323	0.070548	4.57844	4.68465e-06	8.75085e-05	Armcx2	67416	armadillo repeat containing, X-linked 2
ENSMUSG00000022144	40.8786	-1.39129	0.304036	-4.57608	4.73764e-06	8.83957e-05	Gdnf	14573	glial cell line derived neurotrophic factor
ENSMUSG00000020941	565.959	-0.663946	0.145304	-4.56935	4.89243e-06	9.10728e-05	Map3k14	53859	mitogen-activated protein kinase kinase kinase 14
ENSMUSG00000021996	2889.72	-0.496063	0.108562	-4.56939	4.89142e-06	9.10728e-05	Esd	13885	esterase D/formylglutathione hydrolase
ENSMUSG00000037465	666.135	-0.58391	0.127892	-4.56565	4.97958e-06	9.25537e-05	Klf10	21847	Kruppel-like factor 10
ENSMUSG00000070327	9671.8	0.594899	0.130304	4.56548	4.98349e-06	9.25537e-05	Rnf213	672511	ring finger protein 213
ENSMUSG00000069083	2981.23	-0.386114	0.0845839	-4.56486	4.99816e-06	9.27194e-05	NA	NA	NA
ENSMUSG00000002732	263.106	0.663222	0.145337	4.56334	5.03467e-06	9.32891e-05	Fkbp7	14231	FK506 binding protein 7
ENSMUSG00000014361	92.7463	0.785234	0.172167	4.5609	5.0935e-06	9.42707e-05	Mertk	17289	c-mer proto-oncogene tyrosine kinase
ENSMUSG00000096188	1511.04	-0.466916	0.10244	-4.55794	5.16584e-06	9.54998e-05	Cmtm4	97487	CKLF-like MARVEL transmembrane domain containing 4
ENSMUSG00000025969	2169.8	-0.337857	0.0741308	-4.55758	5.1746e-06	9.5552e-05	Nrp2	18187	neuropilin 2
ENSMUSG00000061731	3080.98	-0.475715	0.104387	-4.55722	5.1835e-06	9.56067e-05	Ext1	14042	exostoses (multiple) 1
ENSMUSG00000028634	507.475	-0.634995	0.139384	-4.55574	5.22009e-06	9.61716e-05	Hivep3	16656	human immunodeficiency virus type I enhancer binding protein 3
ENSMUSG00000039770	367.053	0.709575	0.155925	4.55074	5.34571e-06	9.83734e-05	Ypel5	383295	yippee-like 5 (Drosophila)
ENSMUSG00000017119	1756.76	0.371938	0.0818257	4.54549	5.48088e-06	0.000100746	Nbr1	17966	neighbor of Brca1 gene 1
ENSMUSG00000024910	14.7334	-1.57374	0.346471	-4.5422	5.56701e-06	0.000102212	Ctsw	13041	cathepsin W
ENSMUSG00000025280	380.554	-0.481181	0.105973	-4.54061	5.6091e-06	0.000102867	Polr3a	218832	polymerase (RNA) III (DNA directed) polypeptide A
ENSMUSG00000083068	23.4059	1.57237	0.346351	4.53983	5.63009e-06	0.000103135	NA	NA	NA
ENSMUSG00000026626	877.599	0.435786	0.096016	4.53868	5.66067e-06	0.000103577	Ppp2r5a	226849	protein phosphatase 2, regulatory subunit B', alpha
ENSMUSG00000056290	8.73286	1.82988	0.403575	4.53418	5.78274e-06	0.000105691	Ms4a4b	60361	membrane-spanning 4-domains, subfamily A, member 4B
ENSMUSG00000030824	2335.2	0.531399	0.117226	4.53313	5.81169e-06	0.0001061	Nucb1	18220	nucleobindin 1
ENSMUSG00000052407	51.7429	1.22191	0.269574	4.53274	5.82232e-06	0.000106173	Ccdc171	320226	coiled-coil domain containing 171
ENSMUSG00000001435	850.182	-0.743629	0.164098	-4.53162	5.85332e-06	0.000106618	Col18a1	12822	collagen, type XVIII, alpha 1
ENSMUSG00000030268	3302.91	-0.384664	0.0848933	-4.53115	5.86644e-06	0.000106736	Bcat1	12035	branched chain aminotransferase 1, cytosolic
ENSMUSG00000032878	62.3066	1.14607	0.2534	4.52276	6.10378e-06	0.000110929	Ccdc85a	216613	coiled-coil domain containing 85A
ENSMUSG00000036986	1327.36	-0.421795	0.0932852	-4.52156	6.13841e-06	0.000111433	Pml	18854	promyelocytic leukemia
ENSMUSG00000032182	98.1558	0.877713	0.194178	4.52014	6.17996e-06	0.00011206	Yipf2	74766	Yip1 domain family, member 2
ENSMUSG00000001440	12709	-0.36491	0.0807416	-4.51948	6.19906e-06	0.00011228	Kpnb1	16211	karyopherin (importin) beta 1
ENSMUSG00000063785	997.429	-0.494261	0.109416	-4.51727	6.26434e-06	0.000113335	Utp14a	72554	UTP14, U3 small nucleolar ribonucleoprotein, homolog A (yeast)
ENSMUSG00000042628	338.776	0.624095	0.138238	4.51465	6.34199e-06	0.000114611	Zfyve1	217695	zinc finger, FYVE domain containing 1
ENSMUSG00000022797	1584.37	-0.990376	0.219425	-4.5135	6.37664e-06	0.000115108	Tfrc	22042	transferrin receptor
ENSMUSG00000037709	15.2834	1.6106	0.356894	4.51282	6.39715e-06	0.000115349	Fam13a	58909	family with sequence similarity 13, member A
ENSMUSG00000004460	2075.29	0.3908	0.0866213	4.5116	6.43413e-06	0.000115886	Dnajb11	67838	DnaJ (Hsp40) homolog, subfamily B, member 11
ENSMUSG00000028864	74.495	-0.900565	0.199653	-4.51065	6.46304e-06	0.000116277	Hgf	15234	hepatocyte growth factor
ENSMUSG00000032643	729.709	-0.488266	0.108283	-4.50918	6.50786e-06	0.000116953	Fhl3	14201	four and a half LIM domains 3
ENSMUSG00000048787	312.452	0.663778	0.14725	4.50783	6.54931e-06	0.000117566	Dcun1d3	233805	DCN1, defective in cullin neddylation 1, domain containing 3 (S. cerevisiae)
ENSMUSG00000000708	774.275	0.484811	0.107559	4.50739	6.56302e-06	0.000117681	Kat2b	18519	K(lysine) acetyltransferase 2B
ENSMUSG00000066878	3298.2	-0.367934	0.0816491	-4.50629	6.59724e-06	0.000118163	NA	NA	NA
ENSMUSG00000033970	525.474	-0.511944	0.113641	-4.50494	6.63927e-06	0.000118784	Rfc3	69263	replication factor C (activator 1) 3
ENSMUSG00000024168	10.0732	1.75114	0.388901	4.50279	6.7066e-06	0.000119855	Tmem204	407831	transmembrane protein 204
ENSMUSG00000029334	1686.68	-0.889225	0.197628	-4.4995	6.81148e-06	0.000121595	Prkg2	19092	protein kinase, cGMP-dependent, type II
ENSMUSG00000022382	11.9857	-1.64398	0.365509	-4.49778	6.8668e-06	0.000122447	Wnt7b	22422	wingless-type MMTV integration site family, member 7B
ENSMUSG00000001416	4857.52	-0.425951	0.0947722	-4.49447	6.97433e-06	0.000124226	Cct3	12462	chaperonin containing Tcp1, subunit 3 (gamma)
ENSMUSG00000003420	388.199	0.971649	0.216356	4.49097	7.09006e-06	0.000126148	Fcgrt	14132	Fc receptor, IgG, alpha chain transporter
ENSMUSG00000027327	365.705	-0.675707	0.150507	-4.48953	7.13788e-06	0.000126859	1700037H04Rik	67326	RIKEN cDNA 1700037H04 gene
ENSMUSG00000035004	44.4703	1.11367	0.248132	4.48822	7.18207e-06	0.000127503	Igsf6	80719	immunoglobulin superfamily, member 6
ENSMUSG00000094786	199.274	0.673408	0.150082	4.48694	7.22539e-06	0.000128131	NA	NA	NA
ENSMUSG00000026019	677.256	-0.491997	0.109659	-4.48662	7.23636e-06	0.000128185	Wdr12	57750	WD repeat domain 12
ENSMUSG00000027185	843.028	-0.509135	0.113514	-4.48522	7.28392e-06	0.000128885	Nat10	98956	N-acetyltransferase 10
ENSMUSG00000006642	26.7253	1.31641	0.293625	4.4833	7.34958e-06	0.000129904	Tcf23	69852	transcription factor 23
ENSMUSG00000019975	815.692	0.540984	0.120725	4.48112	7.42534e-06	0.0001311	Ikbip	67454	IKBKB interacting protein
ENSMUSG00000000131	1407.78	-0.337044	0.0752441	-4.47935	7.48707e-06	0.000132045	Xpo6	74204	exportin 6
ENSMUSG00000024975	554.713	0.759382	0.169747	4.47361	7.69115e-06	0.000135496	Pdcd4	18569	programmed cell death 4
ENSMUSG00000034687	11.5759	1.6094	0.359785	4.47322	7.70502e-06	0.000135592	Fras1	231470	Fraser syndrome 1 homolog (human)
ENSMUSG00000067818	446.634	0.78227	0.174901	4.47265	7.72548e-06	0.000135803	Myl9	98932	myosin, light polypeptide 9, regulatory
ENSMUSG00000025321	106.629	1.0303	0.230374	4.47229	7.73856e-06	0.000135885	Itgb8	320910	integrin beta 8
ENSMUSG00000050345	29.9032	1.27748	0.28568	4.47172	7.75921e-06	0.000136099	4930486L24Rik	214639	RIKEN cDNA 4930486L24 gene
ENSMUSG00000028633	1871.13	-0.411998	0.0921598	-4.47047	7.80469e-06	0.000136748	Ctps	51797	cytidine 5'-triphosphate synthase
ENSMUSG00000031642	744.818	0.372765	0.0834003	4.46959	7.83699e-06	0.000137164	Sh3rf1	59009	SH3 domain containing ring finger 1
ENSMUSG00000074934	7906.92	-0.840268	0.188027	-4.46886	7.86372e-06	0.000137483	Grem1	23892	gremlin 1
ENSMUSG00000031442	56.0179	1.07825	0.241379	4.46704	7.93111e-06	0.000138397	Mcf2l	17207	mcf.2 transforming sequence-like
ENSMUSG00000055760	275.847	-0.552266	0.123633	-4.46698	7.9332e-06	0.000138397	Gemin6	67242	gem (nuclear organelle) associated protein 6
ENSMUSG00000028033	80.6344	-1.07484	0.240762	-4.46432	8.03218e-06	0.000139972	Kcnq5	226922	potassium voltage-gated channel, subfamily Q, member 5
ENSMUSG00000008136	445.984	-0.583042	0.130614	-4.46385	8.0501e-06	0.000140133	Fhl2	14200	four and a half LIM domains 2
ENSMUSG00000024253	333.455	0.556618	0.124792	4.46038	8.18161e-06	0.000142268	Dync2li1	213575	dynein cytoplasmic 2 light intermediate chain 1
ENSMUSG00000017499	645.884	-0.562727	0.126178	-4.45977	8.20459e-06	0.000142514	Cdc6	23834	cell division cycle 6
ENSMUSG00000030987	477.992	0.52253	0.117262	4.45611	8.34605e-06	0.000144815	Stim1	20866	stromal interaction molecule 1
ENSMUSG00000020261	234.732	0.634438	0.14242	4.45468	8.40167e-06	0.000145623	Slc36a1	215335	solute carrier family 36 (proton/amino acid symporter), member 1
ENSMUSG00000006179	58.285	1.22054	0.274091	4.45306	8.46544e-06	0.000146571	Prss16	54373	protease, serine 16 (thymus)
ENSMUSG00000010609	213.766	0.670966	0.150704	4.45222	8.49869e-06	0.000146988	Psen2	19165	presenilin 2
ENSMUSG00000068039	6678.17	-0.386414	0.0868459	-4.44942	8.6101e-06	0.000148755	Tcp1	21454	t-complex protein 1
ENSMUSG00000089665	63.4772	1.00808	0.227145	4.43805	9.07768e-06	0.000156665	Fcor	100503924	Foxo1 corepressor
ENSMUSG00000023110	1391.99	-0.457254	0.103096	-4.43522	9.19797e-06	0.000158571	Prmt5	27374	protein arginine N-methyltransferase 5
ENSMUSG00000025995	948.682	-0.610837	0.137813	-4.43235	9.32127e-06	0.000160525	Wdr75	73674	WD repeat domain 75
ENSMUSG00000020430	2167.33	-0.298956	0.0674923	-4.42949	9.44564e-06	0.000162493	Pes1	64934	pescadillo homolog 1, containing BRCT domain (zebrafish)
ENSMUSG00000014905	292.309	1.01621	0.229543	4.42708	9.5516e-06	0.000164141	Dnajb9	27362	DnaJ (Hsp40) homolog, subfamily B, member 9
ENSMUSG00000041073	106.578	0.788236	0.178063	4.42672	9.56788e-06	0.000164245	Nacad	192950	NAC alpha domain containing
ENSMUSG00000063455	426.941	-0.530379	0.119845	-4.42553	9.62056e-06	0.000164974	D630045J12Rik	330286	RIKEN cDNA D630045J12 gene
ENSMUSG00000030208	7110.47	-0.618183	0.139718	-4.42452	9.66574e-06	0.000165572	Emp1	13730	epithelial membrane protein 1
ENSMUSG00000025810	1652.68	-0.40409	0.0913549	-4.4233	9.72067e-06	0.000166336	Nrp1	18186	neuropilin 1
ENSMUSG00000036478	1480.22	-0.548681	0.124097	-4.42138	9.80703e-06	0.000167636	Btg1	12226	B cell translocation gene 1, anti-proliferative
ENSMUSG00000044646	820.265	0.530235	0.119951	4.42043	9.8505e-06	0.000168005	Zbtb7c	207259	zinc finger and BTB domain containing 7C
ENSMUSG00000075590	306.826	0.808344	0.18286	4.42056	9.8445e-06	0.000168005	Nrbp2	223649	nuclear receptor binding protein 2
ENSMUSG00000083993	2101.19	-0.351278	0.0794707	-4.42022	9.85992e-06	0.000168005	NA	NA	NA
ENSMUSG00000052331	276.095	0.610558	0.138145	4.41967	9.88497e-06	0.000168253	Ankrd44	329154	ankyrin repeat domain 44
ENSMUSG00000024130	773.959	0.658853	0.14912	4.41829	9.9486e-06	0.000169158	Abca3	27410	ATP-binding cassette, sub-family A (ABC1), member 3
ENSMUSG00000001053	130.492	-0.978904	0.221684	-4.41576	1.00657e-05	0.000170788	N4bp3	212706	NEDD4 binding protein 3
ENSMUSG00000030560	4694.88	0.568327	0.128698	4.41599	1.00551e-05	0.000170788	Ctsc	13032	cathepsin C
ENSMUSG00000042700	2004.2	0.384833	0.0872803	4.40917	1.03769e-05	0.000175883	Sipa1l1	217692	signal-induced proliferation-associated 1 like 1
ENSMUSG00000015202	204.64	0.572691	0.129894	4.4089	1.03895e-05	0.000175912	Cnksr3	215748	Cnksr family member 3
ENSMUSG00000031750	23.1653	-1.52169	0.34529	-4.40699	1.04816e-05	0.000177284	Il34	76527	interleukin 34
ENSMUSG00000020850	7080.55	-0.342124	0.0776474	-4.40612	1.0524e-05	0.000177814	Prpf8	192159	pre-mRNA processing factor 8
ENSMUSG00000063870	6434.67	-0.307705	0.0698602	-4.40458	1.05988e-05	0.00017889	Chd4	107932	chromodomain helicase DNA binding protein 4
ENSMUSG00000028527	623.266	-0.85161	0.193463	-4.40193	1.07294e-05	0.000180905	Ak4	11639	adenylate kinase 4
ENSMUSG00000027075	144.506	0.690955	0.157112	4.39785	1.09328e-05	0.000184142	Slc43a1	72401	solute carrier family 43, member 1
ENSMUSG00000025650	49.406	-0.957299	0.217702	-4.39729	1.09611e-05	0.000184426	Col7a1	12836	collagen, type VII, alpha 1
ENSMUSG00000039787	369.876	0.634986	0.144495	4.39453	1.11014e-05	0.000186592	Cercam	99151	cerebral endothelial cell adhesion molecule
ENSMUSG00000032375	196.103	0.693702	0.157892	4.39353	1.11524e-05	0.000187254	Aph1b	208117	anterior pharynx defective 1b homolog (C. elegans)
ENSMUSG00000048776	37.043	-1.3088	0.297965	-4.39245	1.12078e-05	0.000187987	Pthlh	19227	parathyroid hormone-like peptide
ENSMUSG00000013160	1199.98	0.437427	0.0997894	4.3835	1.16786e-05	0.00019568	Atp6v0d1	11972	ATPase, H+ transporting, lysosomal V0 subunit D1
ENSMUSG00000091613	276.236	-0.635768	0.145076	-4.38232	1.17421e-05	0.000196539	NA	NA	NA
ENSMUSG00000028796	2425.88	-0.493442	0.112707	-4.37808	1.19728e-05	0.000200193	Phc2	54383	polyhomeotic-like 2 (Drosophila)
ENSMUSG00000042903	501.9	0.467541	0.106812	4.37722	1.20201e-05	0.000200775	Foxo4	54601	forkhead box O4
ENSMUSG00000019942	2605.64	-0.316389	0.0722921	-4.37653	1.20583e-05	0.000201205	Cdk1	12534	cyclin-dependent kinase 1
ENSMUSG00000035266	194.139	-0.542983	0.124261	-4.3697	1.24417e-05	0.000207387	Helq	191578	helicase, POLQ-like
ENSMUSG00000022346	1801.59	-0.740905	0.169728	-4.36524	1.26982e-05	0.000211312	Myc	17869	myelocytomatosis oncogene
ENSMUSG00000035109	49.6962	-1.00637	0.230546	-4.36515	1.27034e-05	0.000211312	Shc4	271849	SHC (Src homology 2 domain containing) family, member 4
ENSMUSG00000032796	19.3931	1.42945	0.327538	4.36422	1.27576e-05	0.000211995	Lama1	16772	laminin, alpha 1
ENSMUSG00000036599	620.369	0.565111	0.12954	4.36245	1.28614e-05	0.0002135	Chst12	59031	carbohydrate sulfotransferase 12
ENSMUSG00000007739	5371.54	-0.433189	0.0993994	-4.35807	1.31214e-05	0.000217591	Cct4	12464	chaperonin containing Tcp1, subunit 4 (delta)
ENSMUSG00000060950	260.802	-0.735885	0.16898	-4.35487	1.33145e-05	0.000220566	Trmt61a	328162	tRNA methyltransferase 61A
ENSMUSG00000028889	460.981	-0.386968	0.0889462	-4.35059	1.35773e-05	0.000224688	Yrdc	230734	yrdC domain containing (E.coli)
ENSMUSG00000042682	933.36	0.409593	0.0942264	4.3469	1.38073e-05	0.000228259	Selk	80795	selenoprotein K
ENSMUSG00000021403	83.7234	-1.10243	0.253686	-4.34566	1.38856e-05	0.000229319	Serpinb9b	20706	serine (or cysteine) peptidase inhibitor, clade B, member 9b
ENSMUSG00000040596	642.262	-0.424246	0.097705	-4.34212	1.41117e-05	0.000232814	Pogk	71592	pogo transposable element with KRAB domain
ENSMUSG00000039917	394.163	0.500497	0.115398	4.33715	1.44342e-05	0.000237891	Rhbdd2	215160	rhomboid domain containing 2
ENSMUSG00000039831	2097.82	0.610649	0.140823	4.3363	1.449e-05	0.000238566	Arhgap29	214137	Rho GTPase activating protein 29
ENSMUSG00000024511	489.227	0.757664	0.17477	4.33521	1.45622e-05	0.00023951	Rab27b	80718	RAB27B, member RAS oncogene family
ENSMUSG00000020684	12.7255	1.62309	0.374559	4.33333	1.46871e-05	0.000241318	Rasl10b	276952	RAS-like, family 10, member B
ENSMUSG00000003534	1836.7	0.56668	0.130789	4.33279	1.47229e-05	0.00024166	Ddr1	12305	discoidin domain receptor family, member 1
ENSMUSG00000053040	81.0624	0.808623	0.18675	4.32997	1.4913e-05	0.000244531	Aph1c	68318	anterior pharynx defective 1c homolog (C. elegans)
ENSMUSG00000020175	98.0561	0.812732	0.187742	4.32899	1.49797e-05	0.000245374	Rab36	76877	RAB36, member RAS oncogene family
ENSMUSG00000056486	179.747	-0.599656	0.138564	-4.32765	1.5071e-05	0.000246619	Chn1	108699	chimerin 1
ENSMUSG00000024885	196.359	0.728629	0.168385	4.32715	1.5105e-05	0.000246924	Aldh3b1	67689	aldehyde dehydrogenase 3 family, member B1
ENSMUSG00000017861	872.175	-0.551322	0.127523	-4.32331	1.53704e-05	0.000251009	Mybl2	17865	myeloblastosis oncogene-like 2
ENSMUSG00000036905	222.249	1.3353	0.308953	4.32201	1.54613e-05	0.000252237	C1qb	12260	complement component 1, q subcomponent, beta polypeptide
ENSMUSG00000022300	877.693	-0.423383	0.0979827	-4.321	1.55321e-05	0.000253136	Dcaf13	223499	DDB1 and CUL4 associated factor 13
ENSMUSG00000022142	1205.35	-0.540581	0.125158	-4.3192	1.56597e-05	0.000254957	Nup155	170762	nucleoporin 155
ENSMUSG00000041775	69.5313	0.858976	0.198953	4.31747	1.57829e-05	0.000256703	Mapk1ip1	69546	mitogen-activated protein kinase 1 interacting protein 1
ENSMUSG00000022945	747.618	-0.493332	0.114286	-4.31665	1.58416e-05	0.000257233	Chaf1b	110749	chromatin assembly factor 1, subunit B (p60)
ENSMUSG00000029787	661.842	0.688381	0.159474	4.31657	1.58474e-05	0.000257233	Avl9	78937	AVL9 homolog (S. cerevisiase)
ENSMUSG00000018427	55.8057	1.00378	0.232651	4.31454	1.59934e-05	0.000259341	Ypel2	77864	yippee-like 2 (Drosophila)
ENSMUSG00000033021	617.854	0.487404	0.112983	4.31395	1.60365e-05	0.000259779	Gmppa	69080	GDP-mannose pyrophosphorylase A
ENSMUSG00000053626	21.2084	1.33416	0.309353	4.31275	1.61234e-05	0.000260669	Tll1	21892	tolloid-like
ENSMUSG00000082809	23801.2	-0.344379	0.0798513	-4.31275	1.61239e-05	0.000260669	NA	NA	NA
ENSMUSG00000024921	749.881	0.518351	0.120301	4.30877	1.64167e-05	0.000265138	Smarca2	67155	SWI/SNF related, matrix associated, actin dependent regulator of chromatin, subfamily a, member 2
ENSMUSG00000007655	12993.4	0.628475	0.14594	4.30638	1.65951e-05	0.00026775	Cav1	12389	caveolin 1, caveolae protein
ENSMUSG00000028101	445.352	0.442582	0.1028	4.30527	1.66781e-05	0.00026882	Pias3	229615	protein inhibitor of activated STAT 3
ENSMUSG00000041135	764.695	-0.538556	0.125112	-4.30458	1.67301e-05	0.000269388	Ripk2	192656	receptor (TNFRSF)-interacting serine-threonine kinase 2
ENSMUSG00000032340	2067.98	0.377859	0.0878879	4.29933	1.71319e-05	0.000275582	Neo1	18007	neogenin
ENSMUSG00000027985	116.8	-0.792338	0.184368	-4.29758	1.7267e-05	0.000277478	Lef1	16842	lymphoid enhancer binding factor 1
ENSMUSG00000026571	317.91	0.580552	0.135166	4.2951	1.74613e-05	0.000280322	Dcaf6	74106	DDB1 and CUL4 associated factor 6
ENSMUSG00000029168	67.2987	0.980415	0.228374	4.29302	1.76256e-05	0.000282677	Dpysl5	65254	dihydropyrimidinase-like 5
ENSMUSG00000024327	320.361	0.44602	0.104003	4.28854	1.79849e-05	0.000288152	Slc39a7	14977	solute carrier family 39 (zinc transporter), member 7
ENSMUSG00000047557	642.764	0.593196	0.138333	4.28819	1.80139e-05	0.000288329	Lxn	17035	latexin
ENSMUSG00000043067	2376.79	-0.488348	0.113978	-4.28457	1.83096e-05	0.000292772	Dpy19l1	244745	dpy-19-like 1 (C. elegans)
ENSMUSG00000095567	1517.7	-0.442645	0.103371	-4.2821	1.85139e-05	0.000295745	Noc2l	57741	nucleolar complex associated 2 homolog (S. cerevisiae)
ENSMUSG00000063558	207.919	0.694146	0.162235	4.27866	1.88024e-05	0.000300056	Aox1	11761	aldehyde oxidase 1
ENSMUSG00000028245	679.929	0.398241	0.0931251	4.2764	1.89936e-05	0.000302808	Nsmaf	18201	neutral sphingomyelinase (N-SMase) activation associated factor
ENSMUSG00000027597	3881.73	-0.351648	0.0822619	-4.27473	1.91365e-05	0.000304483	Ahcy	269378	S-adenosylhomocysteine hydrolase
ENSMUSG00000038393	2086.98	0.766099	0.179208	4.27492	1.91206e-05	0.000304483	Txnip	56338	thioredoxin interacting protein
ENSMUSG00000038312	479.968	0.537306	0.125803	4.27101	1.9459e-05	0.000309308	Edem2	108687	ER degradation enhancer, mannosidase alpha-like 2
ENSMUSG00000049225	282.387	0.639717	0.149862	4.26871	1.96607e-05	0.000312205	Pdp1	381511	pyruvate dehyrogenase phosphatase catalytic subunit 1
ENSMUSG00000022836	717.72	0.58477	0.137006	4.26822	1.97037e-05	0.00031258	Mylk	107589	myosin, light polypeptide kinase
ENSMUSG00000050627	396.956	0.488907	0.114584	4.26681	1.98285e-05	0.000314251	Gpd1l	333433	glycerol-3-phosphate dehydrogenase 1-like
ENSMUSG00000022594	88.1603	1.05723	0.247843	4.26573	1.99253e-05	0.000315475	Lynx1	23936	Ly6/neurotoxin 1
ENSMUSG00000007594	108.145	0.725155	0.170167	4.26144	2.03115e-05	0.000321272	Hapln4	330790	hyaluronan and proteoglycan link protein 4
ENSMUSG00000054545	34.9752	1.03553	0.243088	4.25987	2.04544e-05	0.000323216	Ugt1a6a	94284	UDP glucuronosyltransferase 1 family, polypeptide A6A
ENSMUSG00000042557	1179.67	-0.341879	0.0802625	-4.25951	2.04871e-05	0.000323415	Sin3a	20466	transcriptional regulator, SIN3A (yeast)
ENSMUSG00000021149	1648.71	-0.590979	0.138762	-4.25892	2.05413e-05	0.000323953	Gtpbp4	69237	GTP binding protein 4
ENSMUSG00000039578	20.273	1.30786	0.307494	4.2533	2.10643e-05	0.000331876	Ccser1	232035	coiled-coil serine rich 1
ENSMUSG00000028641	947.484	0.571076	0.134309	4.25196	2.11908e-05	0.000333543	P3h1	56401	prolyl 3-hydroxylase 1
ENSMUSG00000090145	181.054	0.778282	0.183068	4.25133	2.12501e-05	0.000334149	Ugt1a6b	394435	UDP glucuronosyltransferase 1 family, polypeptide A6B
ENSMUSG00000047123	263.957	0.58879	0.138581	4.2487	2.15016e-05	0.000337774	Ticam1	106759	toll-like receptor adaptor molecule 1
ENSMUSG00000056758	4554.82	-1.07374	0.252786	-4.24764	2.16031e-05	0.000339038	Hmga2	15364	high mobility group AT-hook 2
ENSMUSG00000001415	1743.24	-0.409111	0.0963408	-4.2465	2.17136e-05	0.00034044	Smg5	229512	Smg-5 homolog, nonsense mediated mRNA decay factor (C. elegans)
ENSMUSG00000029003	441.746	0.5792	0.136547	4.24177	2.21764e-05	0.000347358	Mad2l2	71890	MAD2 mitotic arrest deficient-like 2
ENSMUSG00000086006	77.5757	1.17268	0.276784	4.23682	2.2671e-05	0.000354761	Gm13293	100503147	predicted gene 13293
ENSMUSG00000021822	1013.35	-0.768068	0.181346	-4.23538	2.28162e-05	0.000356687	Plau	18792	plasminogen activator, urokinase
ENSMUSG00000024381	1150.1	-0.397809	0.0939414	-4.23465	2.28912e-05	0.000357511	Bin1	30948	bridging integrator 1
ENSMUSG00000020255	1174.53	-0.413449	0.097651	-4.23394	2.29629e-05	0.000358284	D10Wsu102e	28109	DNA segment, Chr 10, Wayne State University 102, expressed
ENSMUSG00000024097	2012.69	-0.46007	0.10867	-4.23363	2.29951e-05	0.000358439	Srsf7	225027	serine/arginine-rich splicing factor 7
ENSMUSG00000030357	3995.67	-0.435908	0.103009	-4.23176	2.31866e-05	0.000361074	Fkbp4	14228	FK506 binding protein 4
ENSMUSG00000023921	485.727	0.397622	0.0940172	4.22924	2.34477e-05	0.000364788	Mut	17850	methylmalonyl-Coenzyme A mutase
ENSMUSG00000013629	2554.46	-0.579855	0.137122	-4.22874	2.35001e-05	0.00036525	Cad	69719	carbamoyl-phosphate synthetase 2, aspartate transcarbamylase, and dihydroorotase
ENSMUSG00000030512	703.437	-0.39886	0.0944227	-4.22419	2.39799e-05	0.000371988	Snrpa1	68981	small nuclear ribonucleoprotein polypeptide A'
ENSMUSG00000032547	2760.39	0.506709	0.119952	4.22427	2.39712e-05	0.000371988	Ryk	20187	receptor-like tyrosine kinase
ENSMUSG00000041747	717.487	-0.602717	0.142719	-4.22309	2.40974e-05	0.000373452	Utp15	105372	UTP15, U3 small nucleolar ribonucleoprotein, homolog (yeast)
ENSMUSG00000002996	654.991	0.593599	0.140614	4.22147	2.42712e-05	0.000375784	Hbp1	73389	high mobility group box transcription factor 1
ENSMUSG00000031995	168.504	1.13541	0.269032	4.22034	2.4393e-05	0.000377307	St14	19143	suppression of tumorigenicity 14 (colon carcinoma)
ENSMUSG00000048537	2324.3	-0.466437	0.11053	-4.22002	2.44283e-05	0.000377491	Phldb1	102693	pleckstrin homology-like domain, family B, member 1
ENSMUSG00000029001	38.5241	1.15609	0.274146	4.21708	2.47489e-05	0.000382077	Fbxo44	230903	F-box protein 44
ENSMUSG00000041506	512.327	-0.716298	0.16987	-4.21675	2.47847e-05	0.000382264	Rrp9	27966	RRP9, small subunit (SSU) processome component, homolog (yeast)
ENSMUSG00000014329	3321.29	0.450395	0.106841	4.21556	2.49158e-05	0.0003837	Bicc1	83675	bicaudal C homolog 1 (Drosophila)
ENSMUSG00000031928	748.392	-0.427136	0.101326	-4.21547	2.49255e-05	0.0003837	Mre11a	17535	meiotic recombination 11 homolog A (S. cerevisiae)
ENSMUSG00000045790	40.1209	1.04904	0.248872	4.21519	2.49564e-05	0.000383809	Ccdc149	100503884	coiled-coil domain containing 149
ENSMUSG00000001305	565.504	-0.468262	0.111134	-4.21349	2.51456e-05	0.00038635	Rrp15	67223	ribosomal RNA processing 15 homolog (S. cerevisiae)
ENSMUSG00000022969	209.651	0.578898	0.137532	4.20918	2.56297e-05	0.000393413	Il10rb	16155	interleukin 10 receptor, beta
ENSMUSG00000019558	693.933	0.520632	0.123723	4.20804	2.57593e-05	0.000395024	Slc6a8	102857	solute carrier family 6 (neurotransmitter transporter, creatine), member 8
ENSMUSG00000005667	2545.12	-0.398203	0.094639	-4.2076	2.58102e-05	0.000395429	Mthfd2	17768	methylenetetrahydrofolate dehydrogenase (NAD+ dependent), methenyltetrahydrofolate cyclohydrolase
ENSMUSG00000030435	3899.23	-0.257352	0.061199	-4.20516	2.60894e-05	0.000399326	U2af2	22185	U2 small nuclear ribonucleoprotein auxiliary factor (U2AF) 2
ENSMUSG00000050359	15.3559	-1.63209	0.388222	-4.20401	2.62222e-05	0.000400979	Sprr1a	20753	small proline-rich protein 1A
ENSMUSG00000066148	531.023	-0.394657	0.0939008	-4.20291	2.63501e-05	0.000402552	Prpf4	70052	PRP4 pre-mRNA processing factor 4 homolog (yeast)
ENSMUSG00000032185	1855.41	-0.40758	0.0970139	-4.20125	2.65441e-05	0.00040513	Carm1	59035	coactivator-associated arginine methyltransferase 1
ENSMUSG00000016128	505.524	0.383998	0.0914607	4.19851	2.68682e-05	0.000409689	Stard13	243362	StAR-related lipid transfer (START) domain containing 13
ENSMUSG00000047547	951.649	0.486605	0.115922	4.1977	2.69635e-05	0.000410753	Cltb	74325	clathrin, light polypeptide (Lcb)
ENSMUSG00000061878	81.9952	0.915692	0.2182	4.19657	2.70987e-05	0.000412423	Sphk1	20698	sphingosine kinase 1
ENSMUSG00000036002	192.841	0.564842	0.134656	4.1947	2.73233e-05	0.000415449	Fam214b	230088	family with sequence similarity 214, member B
ENSMUSG00000002778	1827.06	0.362615	0.0864651	4.19377	2.74355e-05	0.000416761	Kdelr1	68137	KDEL (Lys-Asp-Glu-Leu) endoplasmic reticulum protein retention receptor 1
ENSMUSG00000057541	720.635	-0.440663	0.105111	-4.19236	2.76064e-05	0.000418962	Pus7	78697	pseudouridylate synthase 7 homolog (S. cerevisiae)
ENSMUSG00000086390	32.1148	1.10591	0.263854	4.19137	2.7728e-05	0.000420411	NA	NA	NA
ENSMUSG00000028149	1815.68	-0.327948	0.0782625	-4.19037	2.78506e-05	0.000421872	Rap1gds1	229877	RAP1, GTP-GDP dissociation stimulator 1
ENSMUSG00000094737	291.246	-0.688388	0.164338	-4.18886	2.80355e-05	0.000424274	NA	NA	NA
ENSMUSG00000027425	455.935	-0.441123	0.105329	-4.18803	2.81381e-05	0.000425427	Csrp2bp	228714	cysteine and glycine-rich protein 2 binding protein
ENSMUSG00000047407	768.201	-0.436831	0.104324	-4.18726	2.82344e-05	0.000426483	Tgif1	21815	TGFB-induced factor homeobox 1
ENSMUSG00000001166	60.5034	1.10042	0.263035	4.18356	2.86975e-05	0.000432858	Oas1c	114643	2'-5' oligoadenylate synthetase 1C
ENSMUSG00000020205	861.685	-0.661866	0.15821	-4.18346	2.87102e-05	0.000432858	Phlda1	21664	pleckstrin homology-like domain, family A, member 1
ENSMUSG00000094242	291.402	-0.689344	0.164817	-4.18248	2.88347e-05	0.000434328	NA	NA	NA
ENSMUSG00000027203	861.509	-0.410508	0.0982523	-4.1781	2.93956e-05	0.000442363	Dut	110074	deoxyuridine triphosphatase
ENSMUSG00000054723	126.3	0.779095	0.186512	4.17719	2.95132e-05	0.000443718	Vmac	106639	vimentin-type intermediate filament associated coiled-coil protein
ENSMUSG00000028456	76.0717	0.871122	0.20857	4.17664	2.95847e-05	0.000444377	Unc13b	22249	unc-13 homolog B (C. elegans)
ENSMUSG00000031523	551.02	-0.527406	0.126298	-4.17588	2.96834e-05	0.000445445	Dlc1	50768	deleted in liver cancer 1
ENSMUSG00000042215	400.777	-0.446974	0.107057	-4.17511	2.97848e-05	0.00044655	Bag2	213539	BCL2-associated athanogene 2
ENSMUSG00000010721	139.476	0.697231	0.167077	4.17311	3.00471e-05	0.000450064	Lmbr1	56873	limb region 1
ENSMUSG00000025324	649.663	-0.436025	0.104519	-4.17174	3.02286e-05	0.000452361	Atp10a	11982	ATPase, class V, type 10A
ENSMUSG00000035351	504.777	-0.481226	0.115407	-4.16982	3.04841e-05	0.000455338	Nup37	69736	nucleoporin 37
ENSMUSG00000041439	233.269	0.576861	0.138342	4.16983	3.04827e-05	0.000455338	Mfsd6	98682	major facilitator superfamily domain containing 6
ENSMUSG00000020585	5258.13	0.433637	0.104013	4.16907	3.05846e-05	0.000456416	Laptm4a	17775	lysosomal-associated protein transmembrane 4A
ENSMUSG00000015950	616.248	0.836146	0.200579	4.16866	3.06391e-05	0.000456806	Ncf1	17969	neutrophil cytosolic factor 1
ENSMUSG00000066800	115.505	0.783395	0.187937	4.16839	3.06761e-05	0.000456935	Rnasel	24014	ribonuclease L (2', 5'-oligoisoadenylate synthetase-dependent)
ENSMUSG00000003617	3220.75	0.53814	0.129182	4.16574	3.10351e-05	0.000461716	Cp	12870	ceruloplasmin
ENSMUSG00000058056	1743.63	0.572659	0.137473	4.16559	3.10544e-05	0.000461716	Palld	72333	palladin, cytoskeletal associated protein
ENSMUSG00000043671	356.696	0.447507	0.107497	4.16297	3.1413e-05	0.000466617	Dpy19l3	233115	dpy-19-like 3 (C. elegans)
ENSMUSG00000042340	98.3087	0.733501	0.176219	4.16243	3.14875e-05	0.000467291	Ctf1	13019	cardiotrophin 1
ENSMUSG00000050538	34.5865	1.12222	0.269634	4.16201	3.15463e-05	0.000467733	B230217C12Rik	68127	RIKEN cDNA B230217C12 gene
ENSMUSG00000089818	602.093	-0.43505	0.10458	-4.15996	3.183e-05	0.000471505	NA	NA	NA
ENSMUSG00000025422	145.517	0.715517	0.172028	4.15929	3.19232e-05	0.000472155	Agap2	216439	ArfGAP with GTPase domain, ankyrin repeat and PH domain 2
ENSMUSG00000026880	618.831	0.566916	0.136303	4.15923	3.19325e-05	0.000472155	Stom	13830	stomatin
ENSMUSG00000024937	1619.59	-0.442296	0.106358	-4.15857	3.20241e-05	0.000473075	Ehbp1l1	114601	EH domain binding protein 1-like 1
ENSMUSG00000041773	3778.77	0.283522	0.068283	4.15217	3.29343e-05	0.000486075	Enc1	13803	ectodermal-neural cortex 1
ENSMUSG00000063317	661.64	-0.538869	0.129804	-4.15139	3.30459e-05	0.000487275	Usp31	76179	ubiquitin specific peptidase 31
ENSMUSG00000038059	435.238	-0.469649	0.113153	-4.15056	3.31662e-05	0.000488603	Smim3	106878	small integral membrane protein 3
ENSMUSG00000023963	193.323	0.704487	0.1698	4.14893	3.34029e-05	0.00049119	Cyp39a1	56050	cytochrome P450, family 39, subfamily a, polypeptide 1
ENSMUSG00000070047	3033.92	-0.558174	0.13453	-4.14906	3.33839e-05	0.00049119	Fat1	14107	FAT tumor suppressor homolog 1 (Drosophila)
ENSMUSG00000052911	921.486	0.681353	0.164232	4.14872	3.34338e-05	0.000491196	Lamb2	16779	laminin, beta 2
ENSMUSG00000017386	758.572	-0.531709	0.128169	-4.14848	3.3469e-05	0.000491265	Traf4	22032	TNF receptor associated factor 4
ENSMUSG00000019124	116.485	0.746011	0.179892	4.14699	3.36872e-05	0.000493833	Scrn1	69938	secernin 1
ENSMUSG00000082389	48.8428	0.922542	0.222467	4.14687	3.37053e-05	0.000493833	NA	NA	NA
ENSMUSG00000049086	183.209	0.918576	0.221606	4.14508	3.39694e-05	0.00049725	Bmyc	107771	brain expressed myelocytomatosis oncogene
ENSMUSG00000006585	1079.25	-0.539923	0.130369	-4.14148	3.4507e-05	0.000504661	Cdt1	67177	chromatin licensing and DNA replication factor 1
ENSMUSG00000006958	86.5822	1.08224	0.261415	4.13993	3.47409e-05	0.000507272	Chrd	12667	chordin
ENSMUSG00000028603	984.348	0.445267	0.107555	4.13988	3.47486e-05	0.000507272	Scp2	20280	sterol carrier protein 2, liver
ENSMUSG00000025613	5501.01	-0.375706	0.0907883	-4.13826	3.49949e-05	0.000510405	Cct8	12469	chaperonin containing Tcp1, subunit 8 (theta)
ENSMUSG00000025402	1393.99	-0.464501	0.112252	-4.13803	3.50299e-05	0.000510454	Nab2	17937	Ngfi-A binding protein 2
ENSMUSG00000050069	53.6329	-1.21024	0.292637	-4.13563	3.53988e-05	0.000515363	Grem2	23893	gremlin 2 homolog, cysteine knot superfamily (Xenopus laevis)
ENSMUSG00000002688	270.053	0.616218	0.149091	4.13316	3.57803e-05	0.000520446	Prkd1	18760	protein kinase D1
ENSMUSG00000046808	1026.42	0.451723	0.109298	4.13294	3.58158e-05	0.000520492	Atp10d	231287	ATPase, class V, type 10D
ENSMUSG00000036022	200.691	0.807205	0.195444	4.13011	3.62593e-05	0.000525989	Fam122b	78755	family with sequence similarity 122, member B
ENSMUSG00000042644	1922.75	-0.406351	0.0983868	-4.13014	3.62539e-05	0.000525989	Itpr3	16440	inositol 1,4,5-triphosphate receptor 3
ENSMUSG00000053846	150.033	-0.887633	0.214997	-4.12858	3.65006e-05	0.000529013	Lipg	16891	lipase, endothelial
ENSMUSG00000027454	189.481	-0.528482	0.128033	-4.12769	3.66428e-05	0.000530595	Gins1	69270	GINS complex subunit 1 (Psf1 homolog)
ENSMUSG00000090958	37.0532	-1.20858	0.292855	-4.12689	3.67705e-05	0.000531966	Lrrc32	434215	leucine rich repeat containing 32
ENSMUSG00000101188	9845.2	-0.426709	0.103433	-4.12545	3.70013e-05	0.000534824	NA	NA	NA
ENSMUSG00000020810	37.0906	1.18889	0.28827	4.12422	3.71995e-05	0.000537207	Cygb	114886	cytoglobin
ENSMUSG00000025268	1072.92	0.610043	0.147971	4.12271	3.74443e-05	0.000539775	Maged2	80884	melanoma antigen, family D, 2
ENSMUSG00000067367	881.628	-0.651326	0.157978	-4.1229	3.74132e-05	0.000539775	Lyar	17089	Ly1 antibody reactive clone
ENSMUSG00000025130	24978.2	0.304124	0.0738325	4.11911	3.80337e-05	0.000547291	P4hb	18453	prolyl 4-hydroxylase, beta polypeptide
ENSMUSG00000037851	4419.93	-0.324289	0.0787263	-4.11919	3.80211e-05	0.000547291	Iars	105148	isoleucine-tRNA synthetase
ENSMUSG00000022557	1472.64	-0.500744	0.12159	-4.11829	3.81698e-05	0.00054876	Bop1	12181	block of proliferation 1
ENSMUSG00000049957	491.481	-0.46414	0.112718	-4.11773	3.8263e-05	0.000549609	Ccdc137	67291	coiled-coil domain containing 137
ENSMUSG00000020527	408.667	-0.539897	0.131267	-4.11298	3.90578e-05	0.000560184	Myo19	66196	myosin XIX
ENSMUSG00000031654	10.4425	-1.64013	0.398796	-4.11271	3.91036e-05	0.000560184	Cbln1	12404	cerebellin 1 precursor protein
ENSMUSG00000062825	46852.9	-0.323667	0.078697	-4.11283	3.90845e-05	0.000560184	Actg1	11465	actin, gamma, cytoplasmic 1
ENSMUSG00000022391	2464.93	-0.457384	0.111233	-4.11193	3.92369e-05	0.000561593	Rangap1	19387	RAN GTPase activating protein 1
ENSMUSG00000030745	40.3251	-1.31449	0.319979	-4.10804	3.99024e-05	0.000570612	Il21r	60504	interleukin 21 receptor
ENSMUSG00000029594	667.597	-0.453089	0.110312	-4.10736	4.00214e-05	0.000571805	Rbm19	74111	RNA binding motif protein 19
ENSMUSG00000022887	109.284	0.720112	0.175345	4.10682	4.01137e-05	0.000572616	Masp1	17174	mannan-binding lectin serine peptidase 1
ENSMUSG00000052336	225.147	0.891018	0.217214	4.10203	4.09539e-05	0.000584092	Cx3cr1	13051	chemokine (C-X3-C motif) receptor 1
ENSMUSG00000032601	1123.69	-0.389104	0.0949427	-4.0983	4.16191e-05	0.000593053	Prkar2a	19087	protein kinase, cAMP dependent regulatory, type II alpha
ENSMUSG00000026491	1817.96	-0.493526	0.120506	-4.09546	4.21326e-05	0.000599841	Ahctf1	226747	AT hook containing transcription factor 1
ENSMUSG00000020607	60.531	0.932025	0.22761	4.09484	4.22467e-05	0.000600933	Fam84a	105005	family with sequence similarity 84, member A
ENSMUSG00000003814	29712.6	0.4848	0.118434	4.09343	4.25045e-05	0.000603535	Calr	12317	calreticulin
ENSMUSG00000026827	1008.66	-0.362757	0.0886179	-4.0935	4.24913e-05	0.000603535	Gpd2	14571	glycerol phosphate dehydrogenase 2, mitochondrial
ENSMUSG00000071074	659.138	0.527091	0.128777	4.09304	4.25747e-05	0.000603998	Yipf3	28064	Yip1 domain family, member 3
ENSMUSG00000069515	301.104	0.927656	0.227111	4.08459	4.41553e-05	0.00062587	Lyz1	17110	lysozyme 1
ENSMUSG00000052726	62.2251	1.03424	0.253655	4.07736	4.55503e-05	0.000644508	Kcnt2	240776	potassium channel, subfamily T, member 2
ENSMUSG00000058135	772.346	0.513783	0.126005	4.07749	4.55249e-05	0.000644508	Gstm1	14862	glutathione S-transferase, mu 1
ENSMUSG00000090659	37.723	1.14701	0.281385	4.0763	4.57576e-05	0.000646874	Zfp493	72958	zinc finger protein 493
ENSMUSG00000055762	3994.2	-0.345173	0.0847909	-4.07087	4.68378e-05	0.000661564	Eef1d	66656	eukaryotic translation elongation factor 1 delta (guanine nucleotide exchange protein)
ENSMUSG00000044948	712.421	-0.627142	0.154142	-4.06861	4.72942e-05	0.000667425	Itprip	414801	inositol 1,4,5-triphosphate receptor interacting protein
ENSMUSG00000035314	305.543	-0.675232	0.166088	-4.06551	4.79266e-05	0.000675757	Gdpd5	233552	glycerophosphodiester phosphodiesterase domain containing 5
ENSMUSG00000001627	1354.2	-0.559105	0.137578	-4.06391	4.82565e-05	0.000679813	Ifrd1	15982	interferon-related developmental regulator 1
ENSMUSG00000015149	755.791	0.422444	0.104019	4.06121	4.88186e-05	0.00068713	Sirt2	64383	sirtuin 2
ENSMUSG00000024620	2253.85	-0.335125	0.0825605	-4.05915	4.92514e-05	0.000692617	Pdgfrb	18596	platelet derived growth factor receptor, beta polypeptide
ENSMUSG00000020423	475.808	0.690235	0.170122	4.0573	4.96429e-05	0.000697514	Btg2	12227	B cell translocation gene 2, anti-proliferative
ENSMUSG00000038738	14.5148	1.48304	0.365557	4.05692	4.97233e-05	0.000698034	Shank1	243961	SH3/ankyrin domain gene 1
ENSMUSG00000036955	591.992	0.362127	0.089275	4.05631	4.98546e-05	0.000698683	Kif1bp	72320	KIF1 binding protein
ENSMUSG00000078866	499.06	0.762331	0.187937	4.0563	4.98563e-05	0.000698683	Gm14420	628308	predicted gene 14420
ENSMUSG00000027330	710.245	-0.406446	0.100237	-4.05485	5.01671e-05	0.000702427	Cdc25b	12531	cell division cycle 25B
ENSMUSG00000019539	1809.98	0.486754	0.120161	4.05084	5.10348e-05	0.000713956	Rcn3	52377	reticulocalbin 3, EF-hand calcium binding domain
ENSMUSG00000079297	1638.89	-0.377928	0.0933086	-4.0503	5.11515e-05	0.000714967	NA	NA	NA
ENSMUSG00000026585	776.961	0.478344	0.118107	4.05009	5.1199e-05	0.000715009	Kifap3	16579	kinesin-associated protein 3
ENSMUSG00000021771	3857.13	-0.231115	0.0571117	-4.04671	5.1942e-05	0.000724757	Vdac2	22334	voltage-dependent anion channel 2
ENSMUSG00000095512	300.389	-0.607388	0.15011	-4.04628	5.20384e-05	0.000724847	NA	NA	NA
ENSMUSG00000096579	300.389	-0.607388	0.15011	-4.04628	5.20384e-05	0.000724847	NA	NA	NA
ENSMUSG00000036990	2586.41	-0.776497	0.192206	-4.03992	5.34698e-05	0.000744141	Otud4	73945	OTU domain containing 4
ENSMUSG00000030748	648.923	-0.531887	0.131688	-4.039	5.36787e-05	0.000746069	Il4ra	16190	interleukin 4 receptor, alpha
ENSMUSG00000063888	1900.92	-0.334756	0.0828828	-4.03891	5.37011e-05	0.000746069	Rpl7l1	66229	ribosomal protein L7-like 1
ENSMUSG00000020923	3236.59	-0.359561	0.0890539	-4.03756	5.40096e-05	0.000748418	Ubtf	21429	upstream binding transcription factor, RNA polymerase I
ENSMUSG00000030007	6378.18	-0.423098	0.104787	-4.03772	5.3974e-05	0.000748418	Cct7	12468	chaperonin containing Tcp1, subunit 7 (eta)
ENSMUSG00000031948	5140.11	-0.322002	0.0797451	-4.03789	5.39341e-05	0.000748418	Kars	85305	lysyl-tRNA synthetase
ENSMUSG00000037206	93.433	1.03607	0.256726	4.03569	5.44413e-05	0.000753752	Islr	26968	immunoglobulin superfamily containing leucine-rich repeat
ENSMUSG00000028525	161.818	-0.748466	0.185501	-4.03483	5.46426e-05	0.000755889	Pde4b	18578	phosphodiesterase 4B, cAMP specific
ENSMUSG00000009681	1257.17	-0.383413	0.0950727	-4.03284	5.51076e-05	0.000761665	Bcr	110279	breakpoint cluster region
ENSMUSG00000028211	435.497	0.990321	0.245577	4.03264	5.51547e-05	0.000761665	Trp53inp1	60599	transformation related protein 53 inducible nuclear protein 1
ENSMUSG00000030835	1879.48	-0.390415	0.0968312	-4.03192	5.53241e-05	0.000763349	Nomo1	211548	nodal modulator 1
ENSMUSG00000042115	366.892	-0.558582	0.138599	-4.0302	5.57287e-05	0.000768273	Klhdc8a	213417	kelch domain containing 8A
ENSMUSG00000035914	707.374	-0.473434	0.117489	-4.02962	5.58668e-05	0.000769519	Cd276	102657	CD276 antigen
ENSMUSG00000035376	491.819	0.521804	0.129534	4.02831	5.61796e-05	0.000773166	Hacd2	70757	3-hydroxyacyl-CoA dehydratase 2
ENSMUSG00000003868	1467.78	-0.548032	0.136097	-4.02677	5.65483e-05	0.000777576	Ruvbl2	20174	RuvB-like protein 2
ENSMUSG00000024251	613.148	-0.460427	0.114411	-4.02432	5.71404e-05	0.000785047	Thada	240174	thyroid adenoma associated
ENSMUSG00000016619	1493.18	-0.310554	0.0772022	-4.02261	5.75563e-05	0.000790087	Nup50	18141	nucleoporin 50
ENSMUSG00000023988	790.973	-0.446746	0.111123	-4.02028	5.81289e-05	0.000797267	Bysl	53414	bystin-like
ENSMUSG00000029147	2159.38	-0.362269	0.0901264	-4.01957	5.83051e-05	0.000797645	Ppm1g	14208	protein phosphatase 1G (formerly 2C), magnesium-dependent, gamma isoform
ENSMUSG00000031015	706.586	-0.36167	0.089973	-4.01976	5.82568e-05	0.000797645	Swap70	20947	SWA-70 protein
ENSMUSG00000033361	43.4925	1.25431	0.312043	4.01967	5.82806e-05	0.000797645	Prrg3	208748	proline rich Gla (G-carboxyglutamic acid) 3 (transmembrane)
ENSMUSG00000029648	661.972	-0.603113	0.1501	-4.01807	5.86758e-05	0.000802036	Flt1	14254	FMS-like tyrosine kinase 1
ENSMUSG00000032348	461.536	0.506958	0.12618	4.01772	5.87629e-05	0.000802545	Gsta4	14860	glutathione S-transferase, alpha 4
ENSMUSG00000026926	1350.36	-0.272679	0.0678895	-4.01651	5.90652e-05	0.00080599	Pmpca	66865	peptidase (mitochondrial processing) alpha
ENSMUSG00000097415	297.151	-0.701281	0.174676	-4.01476	5.95056e-05	0.000811312	NA	NA	NA
ENSMUSG00000010755	1916.73	-0.363678	0.0906522	-4.01179	6.02589e-05	0.000820887	Cars	27267	cysteinyl-tRNA synthetase
ENSMUSG00000055932	1418.64	0.321536	0.080152	4.01158	6.03134e-05	0.000820935	Fto	26383	fat mass and obesity associated
ENSMUSG00000029108	3641.34	0.355335	0.0885936	4.01084	6.05019e-05	0.000822806	Pcdh7	54216	protocadherin 7
ENSMUSG00000031930	1176.5	-0.363382	0.0906996	-4.00644	6.16411e-05	0.00083759	Wwp2	66894	WW domain containing E3 ubiquitin protein ligase 2
ENSMUSG00000039994	861.876	-0.480929	0.12007	-4.00541	6.19099e-05	0.000840534	Timeless	21853	timeless circadian clock 1
ENSMUSG00000001995	343.247	-0.567218	0.141715	-4.00253	6.26693e-05	0.000850127	Sipa1l2	244668	signal-induced proliferation-associated 1 like 2
ENSMUSG00000024807	1331.38	0.399328	0.0997752	4.00228	6.2736e-05	0.000850316	Syvn1	74126	synovial apoptosis inhibitor 1, synoviolin
ENSMUSG00000079101	263.244	-0.647893	0.161931	-4.00105	6.30628e-05	0.000854026	NA	NA	NA
ENSMUSG00000038909	1997.94	-0.263327	0.0658489	-3.99896	6.36207e-05	0.000860858	Kat7	217127	K(lysine) acetyltransferase 7
ENSMUSG00000011114	2239.17	0.277897	0.0695154	3.99763	6.39791e-05	0.00086498	Tbrg1	21376	transforming growth factor beta regulated gene 1
ENSMUSG00000027722	383.88	-0.507363	0.126931	-3.99717	6.41051e-05	0.000865956	Spata5	57815	spermatogenesis associated 5
ENSMUSG00000029094	1279.99	0.373376	0.0935323	3.99195	6.55329e-05	0.000884501	Afap1	70292	actin filament associated protein 1
ENSMUSG00000031596	1206.74	0.540592	0.135436	3.99148	6.56617e-05	0.000885498	Slc7a2	11988	solute carrier family 7 (cationic amino acid transporter, y+ system), member 2
ENSMUSG00000025068	1385.43	-0.364335	0.091287	-3.99109	6.57698e-05	0.000886213	Gsto1	14873	glutathione S-transferase omega 1
ENSMUSG00000024312	789.043	-0.518107	0.129848	-3.99009	6.60481e-05	0.000888702	Wdr46	57315	WD repeat domain 46
ENSMUSG00000025153	5693.03	-0.563085	0.141123	-3.99003	6.60648e-05	0.000888702	Fasn	14104	fatty acid synthase
ENSMUSG00000090602	1626.78	-0.452401	0.113413	-3.98896	6.6363e-05	0.000891968	NA	NA	NA
ENSMUSG00000081534	2121.08	0.35177	0.0882132	3.98773	6.67095e-05	0.000895876	Slc48a1	67739	solute carrier family 48 (heme transporter), member 1
ENSMUSG00000041477	107.675	0.73576	0.184519	3.98745	6.6787e-05	0.000896171	Dcp1b	319618	DCP1 decapping enzyme homolog B (S. cerevisiae)
ENSMUSG00000026494	984.674	0.515114	0.129202	3.9869	6.69417e-05	0.000897498	Kif26b	269152	kinesin family member 26B
ENSMUSG00000004446	919.514	-0.406408	0.101953	-3.98621	6.7137e-05	0.000899368	Bid	12122	BH3 interacting domain death agonist
ENSMUSG00000020918	1589.31	-0.404108	0.101394	-3.98553	6.73299e-05	0.000900454	Kat2a	14534	K(lysine) acetyltransferase 2A
ENSMUSG00000066363	2136.25	-0.728945	0.182896	-3.98558	6.73164e-05	0.000900454	Serpina3f	238393	serine (or cysteine) peptidase inhibitor, clade A, member 3F
ENSMUSG00000004270	1255.95	0.415055	0.104151	3.98514	6.74411e-05	0.000901192	Lpcat3	14792	lysophosphatidylcholine acyltransferase 3
ENSMUSG00000042613	599.929	0.530417	0.133192	3.98234	6.82413e-05	0.000911128	Pbxip1	229534	pre B cell leukemia transcription factor interacting protein 1
ENSMUSG00000029869	301.166	0.858629	0.215642	3.98172	6.84172e-05	0.000912721	Ephb6	13848	Eph receptor B6
ENSMUSG00000034903	1276.96	0.713475	0.179224	3.98091	6.86513e-05	0.000915086	Cobll1	319876	Cobl-like 1
ENSMUSG00000062646	198.619	0.717061	0.180186	3.97957	6.90402e-05	0.000919509	Ganc	76051	glucosidase, alpha
ENSMUSG00000001323	255.504	0.57532	0.144577	3.97934	6.91082e-05	0.000919653	Srr	27364	serine racemase
ENSMUSG00000028023	120.542	0.661711	0.166305	3.97891	6.92333e-05	0.000920558	Pitx2	18741	paired-like homeodomain transcription factor 2
ENSMUSG00000048402	176.643	0.71372	0.179431	3.97768	6.95912e-05	0.000924552	Gli2	14633	GLI-Kruppel family member GLI2
ENSMUSG00000028459	220.359	-0.851411	0.214073	-3.97719	6.9734e-05	0.000925686	Cd72	12517	CD72 antigen
ENSMUSG00000041777	393.064	0.527213	0.132705	3.97281	7.1029e-05	0.000942099	Cir1	66935	corepressor interacting with RBPJ, 1
ENSMUSG00000025453	1012.2	0.289675	0.0729291	3.97201	7.12701e-05	0.00094452	Nnt	18115	nicotinamide nucleotide transhydrogenase
ENSMUSG00000079111	2380.39	0.252985	0.063728	3.96976	7.19443e-05	0.00095267	Kdelr2	66913	KDEL (Lys-Asp-Glu-Leu) endoplasmic reticulum protein retention receptor 2
ENSMUSG00000027610	298.662	-0.655681	0.165253	-3.96774	7.2558e-05	0.000960008	Gss	14854	glutathione synthetase
ENSMUSG00000028551	841.519	0.407763	0.102777	3.96744	7.26486e-05	0.000960417	Cdkn2c	12580	cyclin-dependent kinase inhibitor 2C (p18, inhibits CDK4)
ENSMUSG00000041741	12.9357	1.43536	0.361821	3.96704	7.27717e-05	0.000961256	Pde3a	54611	phosphodiesterase 3A, cGMP inhibited
ENSMUSG00000004609	55.8984	1.03636	0.261278	3.96651	7.2934e-05	0.000962609	Cd33	12489	CD33 antigen
ENSMUSG00000028937	1591.53	-0.370553	0.0934489	-3.9653	7.33033e-05	0.000966691	Acot7	70025	acyl-CoA thioesterase 7
ENSMUSG00000014303	1139.94	-0.495482	0.125033	-3.9628	7.40754e-05	0.000976073	Glis2	83396	GLIS family zinc finger 2
ENSMUSG00000032527	397.976	0.467365	0.117984	3.96126	7.45546e-05	0.000981585	Pccb	66904	propionyl Coenzyme A carboxylase, beta polypeptide
ENSMUSG00000041642	666.253	-0.549437	0.138971	-3.95362	7.69791e-05	0.00101268	Kif21b	16565	kinesin family member 21B
ENSMUSG00000038482	2673.17	-0.278463	0.0704569	-3.95224	7.74217e-05	0.00101767	Tfdp1	21781	transcription factor Dp 1
ENSMUSG00000047264	355.518	0.431545	0.109202	3.95181	7.75639e-05	0.00101871	Zfp358	140482	zinc finger protein 358
ENSMUSG00000049313	187.497	0.759726	0.192285	3.95105	7.78101e-05	0.00102111	Sorl1	20660	sortilin-related receptor, LDLR class A repeats-containing
ENSMUSG00000004655	25.6079	-1.24894	0.316176	-3.95013	7.81074e-05	0.00102417	Aqp1	11826	aquaporin 1
ENSMUSG00000002983	393.835	-0.885621	0.224288	-3.94859	7.86134e-05	0.00102997	Relb	19698	avian reticuloendotheliosis viral (v-rel) oncogene related B
ENSMUSG00000020044	35596.9	0.382991	0.0970058	3.94812	7.87657e-05	0.00103113	Timp3	21859	tissue inhibitor of metalloproteinase 3
ENSMUSG00000022246	2105.35	-0.421881	0.106866	-3.94777	7.88826e-05	0.00103182	Rai14	75646	retinoic acid induced 14
ENSMUSG00000000594	439.926	0.518453	0.131345	3.94727	7.90486e-05	0.00103315	Gm2a	14667	GM2 ganglioside activator protein
ENSMUSG00000073775	356.866	-0.464492	0.117707	-3.94616	7.94135e-05	0.00103708	Kti12	100087	KTI12 homolog, chromatin associated (S. cerevisiae)
ENSMUSG00000040711	2218.37	-0.311281	0.0789027	-3.94512	7.97607e-05	0.00104077	Sh3pxd2b	268396	SH3 and PX domains 2B
ENSMUSG00000032411	902.886	0.48856	0.123847	3.94487	7.98437e-05	0.00104101	Tfdp2	211586	transcription factor Dp 2
ENSMUSG00000098009	449.64	-0.408984	0.103689	-3.94432	8.00271e-05	0.00104255	NA	NA	NA
ENSMUSG00000047731	1436.76	0.30612	0.0776238	3.94364	8.02541e-05	0.00104467	Wbp1l	226178	WW domain binding protein 1 like
ENSMUSG00000003526	116.504	-0.740218	0.18771	-3.94341	8.0331e-05	0.00104482	Prodh	19125	proline dehydrogenase
ENSMUSG00000074971	7.9373	1.57534	0.399548	3.94279	8.05379e-05	0.00104667	Fibin	67606	fin bud initiation factor homolog (zebrafish)
ENSMUSG00000035877	264.892	0.551646	0.139959	3.94147	8.09836e-05	0.00105161	Zhx3	320799	zinc fingers and homeoboxes 3
ENSMUSG00000027508	308.792	0.652341	0.165518	3.9412	8.1075e-05	0.00105195	Pag1	94212	phosphoprotein associated with glycosphingolipid microdomains 1
ENSMUSG00000016319	7156.35	-0.389325	0.0988302	-3.93934	8.17076e-05	0.0010585	Slc25a5	11740	solute carrier family 25 (mitochondrial carrier, adenine nucleotide translocator), member 5
ENSMUSG00000034681	2417.3	-0.375021	0.0951993	-3.93932	8.17113e-05	0.0010585	Rnps1	19826	ribonucleic acid binding protein S1
ENSMUSG00000031938	363.971	0.578483	0.146909	3.93771	8.22639e-05	0.0010648	4931406C07Rik	70984	RIKEN cDNA 4931406C07 gene
ENSMUSG00000043259	157.979	0.624272	0.158619	3.93567	8.29653e-05	0.00107302	Fam13c	71721	family with sequence similarity 13, member C
ENSMUSG00000035329	271.28	0.628076	0.159676	3.93344	8.37392e-05	0.00108216	Fbxo33	70611	F-box protein 33
ENSMUSG00000025545	100.346	0.744358	0.18927	3.93279	8.39645e-05	0.00108398	Clybl	69634	citrate lyase beta like
ENSMUSG00000034243	1544.74	0.346511	0.0881114	3.93265	8.40152e-05	0.00108398	Golgb1	224139	golgi autoantigen, golgin subfamily b, macrogolgin 1
ENSMUSG00000053897	158.979	0.634161	0.161364	3.93002	8.49405e-05	0.00109505	Slc39a8	67547	solute carrier family 39 (metal ion transporter), member 8
ENSMUSG00000039270	534.426	0.620375	0.157933	3.92809	8.56223e-05	0.00110295	Megf9	230316	multiple EGF-like-domains 9
ENSMUSG00000027439	496.757	0.385448	0.0981358	3.9277	8.57618e-05	0.00110387	Gzf1	74533	GDNF-inducible zinc finger protein 1
ENSMUSG00000031826	1416.64	-0.429795	0.109463	-3.92639	8.6229e-05	0.00110899	Usp10	22224	ubiquitin specific peptidase 10
ENSMUSG00000032599	288.828	0.486354	0.123906	3.92518	8.66635e-05	0.00111369	Ip6k2	76500	inositol hexaphosphate kinase 2
ENSMUSG00000029338	433.286	-0.511146	0.130234	-3.92483	8.67917e-05	0.00111404	Antxr2	71914	anthrax toxin receptor 2
ENSMUSG00000074886	1893.33	-0.390023	0.0993758	-3.92473	8.68289e-05	0.00111404	Grk6	26385	G protein-coupled receptor kinase 6
ENSMUSG00000020257	1375.72	-0.317039	0.0807952	-3.92398	8.70965e-05	0.00111617	Wdr82	77305	WD repeat domain containing 82
ENSMUSG00000023088	1748.47	-0.407175	0.103772	-3.92374	8.71855e-05	0.00111617	Abcc1	17250	ATP-binding cassette, sub-family C (CFTR/MRP), member 1
ENSMUSG00000037111	1735.99	0.422805	0.107757	3.92369	8.72027e-05	0.00111617	Setd7	73251	SET domain containing (lysine methyltransferase) 7
ENSMUSG00000014859	1303.06	-0.417437	0.106399	-3.92331	8.73389e-05	0.00111702	E2f4	104394	E2F transcription factor 4
ENSMUSG00000055980	500.453	-0.472669	0.120496	-3.92268	8.75682e-05	0.00111907	Irs1	16367	insulin receptor substrate 1
ENSMUSG00000020547	1109.24	-0.317732	0.0810123	-3.92202	8.78081e-05	0.00112124	Bzw2	66912	basic leucine zipper and W2 domains 2
ENSMUSG00000042988	29.1632	1.17619	0.299918	3.92171	8.79229e-05	0.00112182	Notum	77583	notum pectinacetylesterase homolog (Drosophila)
ENSMUSG00000004558	212.216	0.68918	0.175786	3.92057	8.8341e-05	0.00112626	Ndrg2	29811	N-myc downstream regulated gene 2
ENSMUSG00000008575	1724.45	0.656801	0.167554	3.91993	8.85747e-05	0.00112835	Nfib	18028	nuclear factor I/B
ENSMUSG00000024622	487.208	-0.451591	0.1153	-3.91666	8.97837e-05	0.00114284	Hmgxb3	106894	HMG box domain containing 3
ENSMUSG00000018669	1015.29	0.495197	0.126527	3.91376	9.08692e-05	0.00115575	Cdk5rap3	80280	CDK5 regulatory subunit associated protein 3
ENSMUSG00000017999	1211.3	-0.491158	0.125546	-3.91217	9.1471e-05	0.00116248	Ddx27	228889	DEAD (Asp-Glu-Ala-Asp) box polypeptide 27
ENSMUSG00000040612	887.916	0.335692	0.0858315	3.91106	9.1893e-05	0.00116686	Ildr2	100039795	immunoglobulin-like domain containing receptor 2
ENSMUSG00000062762	1588.56	0.498283	0.127409	3.91088	9.19604e-05	0.00116686	Ei24	13663	etoposide induced 2.4 mRNA
ENSMUSG00000026283	385.226	-0.415401	0.106242	-3.90996	9.23123e-05	0.0011704	Ing5	66262	inhibitor of growth family, member 5
ENSMUSG00000031387	286.004	0.629404	0.161032	3.90855	9.28512e-05	0.00117631	Renbp	19703	renin binding protein
ENSMUSG00000027809	603.033	0.343407	0.0878792	3.90771	9.31741e-05	0.00117829	Etfdh	66841	electron transferring flavoprotein, dehydrogenase
ENSMUSG00000030284	380.203	0.606123	0.155115	3.90758	9.32268e-05	0.00117829	Creld1	171508	cysteine-rich with EGF-like domains 1
ENSMUSG00000037306	423.069	0.545867	0.139693	3.90763	9.32065e-05	0.00117829	Man1c1	230815	mannosidase, alpha, class 1C, member 1
ENSMUSG00000045973	929.923	0.308319	0.0789289	3.90629	9.37228e-05	0.00118363	Slc25a51	230125	solute carrier family 25, member 51
ENSMUSG00000027630	1050.95	0.579442	0.148362	3.90559	9.39966e-05	0.00118615	Tbl1xr1	81004	transducin (beta)-like 1X-linked receptor 1
ENSMUSG00000039234	2115.21	0.287992	0.0738078	3.90192	9.54321e-05	0.00120145	Sec24d	69608	Sec24 related gene family, member D (S. cerevisiae)
ENSMUSG00000047821	237.741	-0.584845	0.149882	-3.90204	9.53862e-05	0.00120145	Trim16	94092	tripartite motif-containing 16
ENSMUSG00000058440	657.639	-0.425581	0.109062	-3.9022	9.53214e-05	0.00120145	Nrf1	18181	nuclear respiratory factor 1
ENSMUSG00000023067	1248.54	-0.635153	0.162803	-3.90135	9.56575e-05	0.00120334	Cdkn1a	12575	cyclin-dependent kinase inhibitor 1A (P21)
ENSMUSG00000021767	488.499	0.489767	0.125565	3.90051	9.59894e-05	0.00120657	Kat6b	54169	K(lysine) acetyltransferase 6B
ENSMUSG00000021952	521.549	-0.507085	0.130054	-3.89903	9.65771e-05	0.00121301	Xpo4	57258	exportin 4
ENSMUSG00000036109	431.783	0.774412	0.198855	3.89435	9.84613e-05	0.00123572	Mbnl3	171170	muscleblind-like 3 (Drosophila)
ENSMUSG00000006678	1436.06	-0.402432	0.103406	-3.89178	9.95125e-05	0.00124794	Pola1	18968	polymerase (DNA directed), alpha 1
ENSMUSG00000006498	8885.79	-0.310888	0.0799163	-3.89017	0.000100174	0.00125526	Ptbp1	19205	polypyrimidine tract binding protein 1
ENSMUSG00000097316	26.1571	1.12409	0.28899	3.88971	0.000100363	0.00125664	Gm10516	100038712	predicted gene 10516
ENSMUSG00000063160	425.727	0.479253	0.1234	3.88373	0.000102864	0.00128696	Numbl	18223	numb-like
ENSMUSG00000030189	5121.42	-0.351854	0.0908122	-3.87453	0.000106832	0.00133556	Ybx3	56449	Y box protein 3
ENSMUSG00000045679	323.328	0.494341	0.127614	3.87372	0.000107188	0.00133898	Pqlc3	217430	PQ loop repeat containing
ENSMUSG00000096687	122.762	0.727795	0.187891	3.87349	0.000107288	0.00133919	NA	NA	NA
ENSMUSG00000096403	1093.6	-0.436913	0.112822	-3.87259	0.000107683	0.00134308	NA	NA	NA
ENSMUSG00000030104	2875.22	0.399718	0.103224	3.87233	0.000107801	0.00134351	Edem1	192193	ER degradation enhancer, mannosidase alpha-like 1
ENSMUSG00000025351	4843.21	-0.3467	0.0895576	-3.87126	0.000108276	0.00134838	Cd63	12512	CD63 antigen
ENSMUSG00000027509	696.305	-0.390351	0.100874	-3.86968	0.00010898	0.0013561	Rae1	66679	RAE1 RNA export 1 homolog (S. pombe)
ENSMUSG00000003283	279.344	-0.889973	0.230474	-3.86149	0.000112696	0.00139955	Hck	15162	hemopoietic cell kinase
ENSMUSG00000026554	1194.73	0.308856	0.0799884	3.86126	0.000112806	0.00139955	Dcaf8	98193	DDB1 and CUL4 associated factor 8
ENSMUSG00000028184	1185.11	-0.353053	0.0914356	-3.86123	0.00011282	0.00139955	Adgrl2	99633	adhesion G protein-coupled receptor L2
ENSMUSG00000031570	463.423	0.392564	0.101665	3.86133	0.000112772	0.00139955	Ppapdc1b	71910	phosphatidic acid phosphatase type 2 domain containing 1B
ENSMUSG00000004085	1045.21	-0.397416	0.102977	-3.85928	0.000113722	0.00140858	Zak	65964	sterile alpha motif and leucine zipper containing kinase AZK
ENSMUSG00000040746	190.964	0.545542	0.141354	3.8594	0.000113665	0.00140858	Rnf167	70510	ring finger protein 167
ENSMUSG00000031812	1691.42	0.427329	0.110757	3.85826	0.000114197	0.00141338	Map1lc3b	67443	microtubule-associated protein 1 light chain 3 beta
ENSMUSG00000052533	1582.67	-0.475567	0.123273	-3.85782	0.000114401	0.00141482	Nup188	227699	nucleoporin 188
ENSMUSG00000003848	869.893	-0.414547	0.107503	-3.85616	0.000115182	0.00142159	Nob1	67619	NIN1/RPN12 binding protein 1 homolog (S. cerevisiae)
ENSMUSG00000016181	324.809	-0.421345	0.109267	-3.85609	0.000115214	0.00142159	Diexf	215193	digestive organ expansion factor homolog (zebrafish)
ENSMUSG00000040447	100.869	-0.661255	0.171469	-3.8564	0.000115067	0.00142159	Spns2	216892	spinster homolog 2
ENSMUSG00000015354	103.064	-0.698441	0.181258	-3.85331	0.000116532	0.00143675	Pcolce2	76477	procollagen C-endopeptidase enhancer 2
ENSMUSG00000021890	845.277	-0.410188	0.10646	-3.85297	0.000116695	0.00143766	Eaf1	74427	ELL associated factor 1
ENSMUSG00000038871	301.163	-0.414031	0.107466	-3.85267	0.000116835	0.00143829	Bpgm	12183	2,3-bisphosphoglycerate mutase
ENSMUSG00000032477	487.53	-0.42529	0.110403	-3.85217	0.000117074	0.00144013	Cdc25a	12530	cell division cycle 25A
ENSMUSG00000032842	104.504	0.737055	0.191356	3.85175	0.000117277	0.00144153	Abcc10	224814	ATP-binding cassette, sub-family C (CFTR/MRP), member 10
ENSMUSG00000069893	1240.62	-0.385833	0.100179	-3.85142	0.000117435	0.00144236	9930111J21Rik1	667214	RIKEN cDNA 9930111J21 gene 1
ENSMUSG00000024981	3306.32	-0.233076	0.0605246	-3.85094	0.000117666	0.00144409	Acsl5	433256	acyl-CoA synthetase long-chain family member 5
ENSMUSG00000015165	4732.77	-0.202358	0.052561	-3.84996	0.000118136	0.00144876	Hnrnpl	15388	heterogeneous nuclear ribonucleoprotein L
ENSMUSG00000086670	423.032	0.593871	0.154321	3.84829	0.000118943	0.00145755	NA	NA	NA
ENSMUSG00000005370	1622.42	-0.376411	0.0978333	-3.84747	0.000119343	0.00145911	Msh6	17688	mutS homolog 6 (E. coli)
ENSMUSG00000025347	33.2269	-1.26186	0.327946	-3.84777	0.000119198	0.00145911	Mettl7b	71664	methyltransferase like 7B
ENSMUSG00000033222	471.027	-0.45138	0.117316	-3.84756	0.000119301	0.00145911	Ttf2	74044	transcription termination factor, RNA polymerase II
ENSMUSG00000022180	96.8398	0.87862	0.228433	3.84629	0.000119921	0.00146508	Slc7a8	50934	solute carrier family 7 (cationic amino acid transporter, y+ system), member 8
ENSMUSG00000035783	17983.1	0.557408	0.144931	3.84603	0.000120046	0.00146549	Acta2	11475	actin, alpha 2, smooth muscle, aorta
ENSMUSG00000030917	281.895	0.669776	0.174171	3.84551	0.0001203	0.00146748	Tmem159	233806	transmembrane protein 159
ENSMUSG00000024078	459.849	-0.41356	0.10759	-3.84386	0.000121112	0.00147515	Ttc27	74196	tetratricopeptide repeat domain 27
ENSMUSG00000024587	6159.54	-0.267009	0.0694609	-3.84402	0.000121034	0.00147515	Nars	70223	asparaginyl-tRNA synthetase
ENSMUSG00000025790	885.935	-0.434778	0.113132	-3.84311	0.000121484	0.00147856	Slco3a1	108116	solute carrier organic anion transporter family, member 3a1
ENSMUSG00000039910	2557.12	0.511345	0.133164	3.83998	0.000123046	0.00149644	Cited2	17684	Cbp/p300-interacting transactivator, with Glu/Asp-rich carboxy-terminal domain, 2
ENSMUSG00000022546	72.3355	1.03969	0.270802	3.8393	0.000123388	0.00149947	Gpt	76282	glutamic pyruvic transaminase, soluble
ENSMUSG00000008604	1218.92	-0.397642	0.103617	-3.83763	0.000124229	0.00150785	Ubqln4	94232	ubiquilin 4
ENSMUSG00000037624	36.0649	-1.01614	0.264788	-3.83756	0.000124265	0.00150785	Kcnk2	16526	potassium channel, subfamily K, member 2
ENSMUSG00000063727	69.3964	-0.956786	0.249455	-3.83551	0.000125306	0.00151934	Tnfrsf11b	18383	tumor necrosis factor receptor superfamily, member 11b (osteoprotegerin)
ENSMUSG00000095041	896.776	0.37725	0.0984602	3.8315	0.000127365	0.00154314	NA	NA	NA
ENSMUSG00000034751	1375.46	-0.424006	0.110684	-3.83077	0.000127745	0.00154657	Mast4	328329	microtubule associated serine/threonine kinase family member 4
ENSMUSG00000027646	1047.31	-0.311661	0.0813774	-3.82982	0.000128238	0.00155114	Src	20779	Rous sarcoma oncogene
ENSMUSG00000031373	187.863	0.546826	0.142787	3.82967	0.000128314	0.00155114	Car5b	56078	carbonic anhydrase 5b, mitochondrial
ENSMUSG00000029575	369.556	0.392291	0.102502	3.82716	0.00012963	0.00156587	Mmab	77697	methylmalonic aciduria (cobalamin deficiency) type B homolog (human)
ENSMUSG00000056220	1637.5	-0.438222	0.114564	-3.82513	0.000130705	0.00157767	Pla2g4a	18783	phospholipase A2, group IVA (cytosolic, calcium-dependent)
ENSMUSG00000039108	785.026	-0.338267	0.0884747	-3.82332	0.000131667	0.00158809	Lsm14b	241846	LSM14 homolog B (SCD6, S. cerevisiae)
ENSMUSG00000029641	51.5953	0.832132	0.217659	3.8231	0.000131785	0.00158832	Rasl11a	68895	RAS-like, family 11, member A
ENSMUSG00000058809	3098.67	-0.463288	0.12125	-3.82092	0.000132957	0.00160125	NA	NA	NA
ENSMUSG00000075592	444.916	0.514393	0.134663	3.81986	0.000133526	0.0016069	Nynrin	277154	NYN domain and retroviral integrase containing
ENSMUSG00000021190	1098.04	0.504211	0.132117	3.8164	0.000135414	0.00162841	Lgmn	19141	legumain
ENSMUSG00000030774	851.851	-0.308957	0.080962	-3.81608	0.00013559	0.00162931	Pak1	18479	p21 protein (Cdc42/Rac)-activated kinase 1
ENSMUSG00000036564	127.157	0.668787	0.175335	3.81434	0.000136548	0.00163959	Ndrg4	234593	N-myc downstream regulated gene 4
ENSMUSG00000039942	121.008	-0.669357	0.175511	-3.81375	0.000136872	0.00164226	Ptger4	19219	prostaglandin E receptor 4 (subtype EP4)
ENSMUSG00000043733	3688.65	-0.244604	0.064166	-3.81205	0.000137821	0.00165241	Ptpn11	19247	protein tyrosine phosphatase, non-receptor type 11
ENSMUSG00000035299	257.396	0.657645	0.172586	3.81053	0.000138672	0.00166138	Mid1	17318	midline 1
ENSMUSG00000031367	696.284	1.03896	0.272718	3.80964	0.000139168	0.00166609	Ap1s2	108012	adaptor-related protein complex 1, sigma 2 subunit
ENSMUSG00000023805	1516.55	-0.315659	0.0828716	-3.80901	0.000139523	0.00166909	Synj2	20975	synaptojanin 2
ENSMUSG00000026869	730.421	-0.40826	0.107231	-3.8073	0.00014049	0.00167941	Psmd5	66998	proteasome (prosome, macropain) 26S subunit, non-ATPase, 5
ENSMUSG00000032121	68.2719	0.831314	0.218401	3.80637	0.000141019	0.00168448	Tmem218	66279	transmembrane protein 218
ENSMUSG00000048578	8133.94	0.239119	0.0628288	3.80588	0.000141304	0.00168663	Mlec	109154	malectin
ENSMUSG00000004947	402.569	0.54339	0.142834	3.80435	0.000142175	0.00169566	Dtx2	74198	deltex 2 homolog (Drosophila)
ENSMUSG00000028042	645.59	0.369348	0.0970899	3.80419	0.000142271	0.00169566	Zbtb7b	22724	zinc finger and BTB domain containing 7B
ENSMUSG00000050064	156.162	0.738906	0.194352	3.8019	0.000143589	0.00171012	Zfp697	242109	zinc finger protein 697
ENSMUSG00000024899	543.007	0.455293	0.119762	3.80165	0.000143734	0.00171058	Papss2	23972	3'-phosphoadenosine 5'-phosphosulfate synthase 2
ENSMUSG00000059901	429.672	-0.589744	0.155256	-3.79853	0.000145559	0.00173101	Adamts14	237360	a disintegrin-like and metallopeptidase (reprolysin type) with thrombospondin type 1 motif, 14
ENSMUSG00000040212	1990.69	-0.309797	0.0816035	-3.79637	0.000146831	0.00174485	Emp3	13732	epithelial membrane protein 3
ENSMUSG00000066571	1492.29	0.322388	0.0849848	3.79348	0.000148553	0.00176401	4931406P16Rik	233103	RIKEN cDNA 4931406P16 gene
ENSMUSG00000022094	1140.4	-0.383318	0.101074	-3.79244	0.000149176	0.00177011	Slc39a14	213053	solute carrier family 39 (zinc transporter), member 14
ENSMUSG00000040033	2111.61	0.401607	0.105905	3.79213	0.000149363	0.00177102	Stat2	20847	signal transducer and activator of transcription 2
ENSMUSG00000046519	469.185	0.576914	0.152143	3.79191	0.000149493	0.00177126	Golph3l	229593	golgi phosphoprotein 3-like
ENSMUSG00000031668	478.277	0.409564	0.108021	3.79153	0.000149724	0.00177269	Eif2ak3	13666	eukaryotic translation initiation factor 2 alpha kinase 3
ENSMUSG00000050088	427.422	0.552939	0.145896	3.78995	0.000150679	0.00178269	1600012H06Rik	67912	RIKEN cDNA 1600012H06 gene
ENSMUSG00000037225	50.933	0.862632	0.22764	3.78946	0.000150974	0.00178418	Fgf2	14173	fibroblast growth factor 2
ENSMUSG00000048538	1265.92	-0.347809	0.0917853	-3.78937	0.000151027	0.00178418	NA	NA	NA
ENSMUSG00000054509	617.374	0.412956	0.108992	3.78888	0.000151326	0.0017864	Parp4	328417	poly (ADP-ribose) polymerase family, member 4
ENSMUSG00000006717	200.003	0.468556	0.123696	3.78797	0.000151882	0.00179165	Acot13	66834	acyl-CoA thioesterase 13
ENSMUSG00000029657	1934.53	-0.4595	0.121349	-3.78659	0.000152726	0.00180029	Hsph1	15505	heat shock 105kDa/110kDa protein 1
ENSMUSG00000027984	964.314	0.342743	0.0905263	3.78611	0.000153024	0.00180248	Hadh	15107	hydroxyacyl-Coenzyme A dehydrogenase
ENSMUSG00000035105	224.909	-0.499339	0.131969	-3.78376	0.000154477	0.00181826	Egln3	112407	egl-9 family hypoxia-inducible factor 3
ENSMUSG00000039275	1676.25	-0.28901	0.0763976	-3.78297	0.000154966	0.00182269	Foxk2	68837	forkhead box K2
ENSMUSG00000057506	505.015	-0.484508	0.128091	-3.78251	0.000155253	0.00182473	Bloc1s2	73689	biogenesis of lysosomal organelles complex-1, subunit 2
ENSMUSG00000029363	1034.99	-0.310208	0.0820196	-3.78212	0.000155498	0.00182628	Rfc5	72151	replication factor C (activator 1) 5
ENSMUSG00000001507	2605.04	0.387834	0.102652	3.77813	0.00015801	0.00185443	Itga3	16400	integrin alpha 3
ENSMUSG00000035776	879.483	0.318059	0.0842595	3.77475	0.000160165	0.00187836	Cd99l2	171486	CD99 antigen-like 2
ENSMUSG00000022217	43.3366	1.01424	0.268961	3.77094	0.000162633	0.00190582	Emc9	85308	ER membrane protein complex subunit 9
ENSMUSG00000037376	557.779	-0.510669	0.135428	-3.77077	0.000162744	0.00190582	Trmt6	66926	tRNA methyltransferase 6
ENSMUSG00000024014	699.223	0.393106	0.104256	3.77058	0.000162866	0.00190586	Pim1	18712	proviral integration site 1
ENSMUSG00000021549	2051.96	-0.796977	0.21139	-3.77018	0.000163131	0.00190758	Rasa1	218397	RAS p21 protein activator 1
ENSMUSG00000027076	166.709	-0.630038	0.167197	-3.76823	0.000164408	0.00192111	Timm10	30059	translocase of inner mitochondrial membrane 10
ENSMUSG00000026489	28.6695	1.24123	0.329672	3.76506	0.00016651	0.00194427	Adck3	67426	aarF domain containing kinase 3
ENSMUSG00000092029	115.382	-0.637494	0.169349	-3.76438	0.000166965	0.00194817	NA	NA	NA
ENSMUSG00000024841	932.091	-0.399364	0.106117	-3.76343	0.0001676	0.00195416	Eif1ad	69860	eukaryotic translation initiation factor 1A domain containing
ENSMUSG00000059554	76.2104	0.794742	0.211374	3.75988	0.000169996	0.00198066	Ccdc28a	215814	coiled-coil domain containing 28A
ENSMUSG00000025980	9102.31	-0.464991	0.123679	-3.75966	0.000170144	0.00198096	Hspd1	15510	heat shock protein 1 (chaperonin)
ENSMUSG00000032425	95.5587	0.830563	0.220949	3.75907	0.000170543	0.00198278	Zfp949	71640	zinc finger protein 949
ENSMUSG00000033577	359.807	0.490936	0.1306	3.75907	0.000170548	0.00198278	Myo6	17920	myosin VI
ENSMUSG00000039985	813.659	-0.577345	0.153613	-3.75844	0.000170977	0.00198635	Fam60a	56306	family with sequence similarity 60, member A
ENSMUSG00000027669	924.658	-0.405694	0.107959	-3.75783	0.000171392	0.00198972	Gnb4	14696	guanine nucleotide binding protein (G protein), beta 4
ENSMUSG00000032673	177.986	0.56029	0.149182	3.75576	0.000172819	0.00200485	Prorsd1	67939	prolyl-tRNA synthetase domain containing 1
ENSMUSG00000022538	817.486	-0.352642	0.0939098	-3.75512	0.00017326	0.00200852	Lsg1	224092	large subunit GTPase 1 homolog (S. cerevisiae)
ENSMUSG00000074987	38.4502	1.02814	0.27389	3.75386	0.00017413	0.00201715	Wt1os	329480	Wilms tumor 1 homolog, opposite strand
ENSMUSG00000032555	2417.62	-0.411096	0.109544	-3.75279	0.00017488	0.00202315	Topbp1	235559	topoisomerase (DNA) II binding protein 1
ENSMUSG00000041836	69.3155	-0.815444	0.217292	-3.75276	0.000174899	0.00202315	Ptpre	19267	protein tyrosine phosphatase, receptor type, E
ENSMUSG00000047710	998.146	-0.344319	0.0917873	-3.75127	0.000175941	0.00203374	Champ1	101994	chromosome alignment maintaining phosphoprotein 1
ENSMUSG00000035473	91.1205	0.67571	0.180311	3.74748	0.00017862	0.00206323	Galm	319625	galactose mutarotase
ENSMUSG00000036339	142.596	0.581153	0.15515	3.74574	0.000179863	0.0020761	Tmem260	218989	transmembrane protein 260
ENSMUSG00000029014	1020.72	-0.466515	0.124556	-3.74543	0.000180084	0.00207716	Dnajc2	22791	DnaJ (Hsp40) homolog, subfamily C, member 2
ENSMUSG00000040276	45.2234	-1.10465	0.294983	-3.74479	0.000180545	0.00208098	Pacsin1	23969	protein kinase C and casein kinase substrate in neurons 1
ENSMUSG00000060301	450.386	0.67627	0.180622	3.74413	0.000181022	0.00208499	2610008E11Rik	72128	RIKEN cDNA 2610008E11 gene
ENSMUSG00000003363	732.779	0.383332	0.102389	3.74387	0.000181211	0.00208568	Pld3	18807	phospholipase D family, member 3
ENSMUSG00000021965	391.865	-0.376785	0.100658	-3.74323	0.00018167	0.00208946	Ska3	219114	spindle and kinetochore associated complex subunit 3
ENSMUSG00000035506	47.9686	0.876416	0.234177	3.74254	0.000182172	0.00209374	Slc12a8	171286	solute carrier family 12 (potassium/chloride transporters), member 8
ENSMUSG00000023030	699.713	-0.413395	0.110474	-3.74203	0.000182543	0.00209651	Slc11a2	18174	solute carrier family 11 (proton-coupled divalent metal ion transporters), member 2
ENSMUSG00000041324	437.52	-0.671471	0.179545	-3.73984	0.000184134	0.00211327	Inhba	16323	inhibin beta-A
ENSMUSG00000097900	1231.82	-0.475407	0.127215	-3.73702	0.000186212	0.00213561	NA	NA	NA
ENSMUSG00000040605	32.7352	0.988319	0.264618	3.7349	0.000187792	0.00215219	Bace2	56175	beta-site APP-cleaving enzyme 2
ENSMUSG00000038417	471.242	0.363055	0.0972584	3.73289	0.000189293	0.00216785	Fig4	103199	FIG4 homolog (S. cerevisiae)
ENSMUSG00000043510	68.5556	0.766788	0.205496	3.73141	0.000190412	0.00217911	Hscb	100900	HscB iron-sulfur cluster co-chaperone homolog (E. coli)
ENSMUSG00000020495	464.842	-0.357054	0.0957012	-3.73092	0.000190779	0.00218176	Smg8	74133	smg-8 homolog, nonsense mediated mRNA decay factor (C. elegans)
ENSMUSG00000029777	7849.33	-0.257742	0.0691164	-3.7291	0.000192167	0.00219607	Gars	353172	glycyl-tRNA synthetase
ENSMUSG00000070867	181.073	0.677589	0.181773	3.72767	0.000193257	0.00220697	Trabd2b	666048	TraB domain containing 2B
ENSMUSG00000042426	819.65	-0.39169	0.105103	-3.72671	0.000193997	0.00221385	Dhx29	218629	DEAH (Asp-Glu-Ala-His) box polypeptide 29
ENSMUSG00000028737	125.261	0.58838	0.157938	3.72539	0.000195014	0.00222387	Aldh4a1	212647	aldehyde dehydrogenase 4 family, member A1
ENSMUSG00000027879	1023.04	0.323841	0.0869586	3.72409	0.000196022	0.00223379	Sec22b	20333	SEC22 vesicle trafficking protein homolog B (S. cerevisiae)
ENSMUSG00000035642	64.5883	0.865372	0.23248	3.72236	0.000197371	0.00224758	Aamdc	66273	adipogenesis associated Mth938 domain containing
ENSMUSG00000020758	237.108	-0.719756	0.193413	-3.72134	0.000198165	0.00225502	Itgb4	192897	integrin beta 4
ENSMUSG00000025006	182	0.6357	0.170885	3.72005	0.00019918	0.00226483	Sorbs1	20411	sorbin and SH3 domain containing 1
ENSMUSG00000032652	151.741	0.729365	0.196072	3.71989	0.000199308	0.00226483	Crebl2	232430	cAMP responsive element binding protein-like 2
ENSMUSG00000025804	182.697	0.805578	0.216749	3.71664	0.000201889	0.00229253	Ccr1	12768	chemokine (C-C motif) receptor 1
ENSMUSG00000060716	92.124	-0.66513	0.17903	-3.71518	0.000203057	0.00230417	Plekhh1	211945	pleckstrin homology domain containing, family H (with MyTH4 domain) member 1
ENSMUSG00000031578	1199.91	-0.583966	0.157202	-3.71475	0.000203407	0.00230652	Mak16	67920	MAK16 homolog (S. cerevisiae)
ENSMUSG00000029484	3031.98	0.341592	0.0920298	3.71175	0.000205828	0.00233233	Anxa3	11745	annexin A3
ENSMUSG00000049382	34.6931	-1.18648	0.319682	-3.71143	0.000206089	0.00233365	Krt8	16691	keratin 8
ENSMUSG00000037706	3560.75	0.237906	0.0641121	3.71078	0.000206622	0.00233804	Cd81	12520	CD81 antigen
ENSMUSG00000009092	10.1644	1.47364	0.397166	3.71038	0.000206948	0.00234008	Derl3	70377	Der1-like domain family, member 3
ENSMUSG00000007050	593.97	-0.403088	0.108669	-3.70932	0.000207813	0.00234821	Lsm2	27756	LSM2 homolog, U6 small nuclear RNA associated (S. cerevisiae)
ENSMUSG00000042594	769.543	-0.357505	0.0964049	-3.70837	0.000208597	0.00235542	Sh2b3	16923	SH2B adaptor protein 3
ENSMUSG00000014177	442.347	0.446114	0.120338	3.70717	0.000209586	0.00236493	Tvp23b	67510	trans-golgi network vesicle protein 23B
ENSMUSG00000042659	107.814	0.743971	0.200705	3.70679	0.000209904	0.00236686	Arrdc4	66412	arrestin domain containing 4
ENSMUSG00000026832	45.4513	1.01845	0.274885	3.70501	0.000211379	0.00238182	Cytip	227929	cytohesin 1 interacting protein
ENSMUSG00000024588	1141.18	0.375409	0.10138	3.70299	0.000213073	0.00239924	Fech	14151	ferrochelatase
ENSMUSG00000001924	6662.94	-0.251624	0.067955	-3.70281	0.000213228	0.0023993	Uba1	22201	ubiquitin-like modifier activating enzyme 1
ENSMUSG00000083817	139.826	0.768444	0.207682	3.7001	0.000215514	0.00242333	NA	NA	NA
ENSMUSG00000000028	623.741	-0.38019	0.102801	-3.69831	0.000217039	0.00243877	Cdc45	12544	cell division cycle 45
ENSMUSG00000029110	2245.7	-0.268757	0.0726747	-3.69808	0.000217235	0.00243927	Rnf4	19822	ring finger protein 4
ENSMUSG00000051726	22.0624	-1.23706	0.334631	-3.6968	0.000218332	0.00244988	Kcnf1	382571	potassium voltage-gated channel, subfamily F, member 1
ENSMUSG00000048007	922.731	-0.564134	0.15274	-3.69342	0.000221257	0.00247925	Timm8a1	30058	translocase of inner mitochondrial membrane 8A1
ENSMUSG00000067276	59.8868	1.38632	0.375334	3.69355	0.000221141	0.00247925	Capn6	12338	calpain 6
ENSMUSG00000082245	86.055	-0.743833	0.20143	-3.69276	0.000221832	0.00248396	NA	NA	NA
ENSMUSG00000059839	149.273	0.707555	0.191659	3.69174	0.000222726	0.00249224	Zfp874b	408067	zinc finger protein 874b
ENSMUSG00000024735	3994.74	-0.334928	0.0907609	-3.69023	0.000224055	0.0025038	Prpf19	28000	PRP19/PSO4 pre-mRNA processing factor 19 homolog (S. cerevisiae)
ENSMUSG00000039943	225.476	0.691847	0.187482	3.69021	0.00022407	0.0025038	Plcb4	18798	phospholipase C, beta 4
ENSMUSG00000045594	539.873	0.427024	0.115773	3.68846	0.000225612	0.00251929	Glb1	12091	galactosidase, beta 1
ENSMUSG00000023272	1234	0.50222	0.136264	3.68563	0.00022814	0.00254482	Creld2	76737	cysteine-rich with EGF-like domains 2
ENSMUSG00000071604	188.758	0.587231	0.159334	3.68554	0.000228215	0.00254482	Fam189a2	381217	family with sequence similarity 189, member A2
ENSMUSG00000024659	16036.1	0.295998	0.0803337	3.68461	0.000229056	0.00255243	Anxa1	16952	annexin A1
ENSMUSG00000062783	632.701	0.570355	0.154842	3.68346	0.000230094	0.00256222	Csprs	114564	component of Sp100-rs
ENSMUSG00000005534	600.728	0.364645	0.0990316	3.68211	0.000231312	0.002574	Insr	16337	insulin receptor
ENSMUSG00000030844	410.802	0.362581	0.0985186	3.68033	0.000232929	0.00258775	Rgs10	67865	regulator of G-protein signalling 10
ENSMUSG00000040888	399.568	-0.472062	0.128266	-3.68033	0.000232932	0.00258775	Gfer	11692	growth factor, erv1 (S. cerevisiae)-like (augmenter of liver regeneration)
ENSMUSG00000052997	2478.94	-0.293534	0.0797599	-3.68022	0.000233029	0.00258775	Uba2	50995	ubiquitin-like modifier activating enzyme 2
ENSMUSG00000032481	3130.01	-0.395737	0.107568	-3.67896	0.000234186	0.0025988	Smarcc1	20588	SWI/SNF related, matrix associated, actin dependent regulator of chromatin, subfamily c, member 1
ENSMUSG00000057135	57.5808	-1.2189	0.331372	-3.67836	0.000234738	0.00260314	Scimp	327957	SLP adaptor and CSK interacting membrane protein
ENSMUSG00000020628	371.381	0.417652	0.113552	3.67809	0.000234989	0.00260413	Trappc12	217449	trafficking protein particle complex 12
ENSMUSG00000034488	20.8211	-1.14791	0.312299	-3.67569	0.000237204	0.00262687	Edil3	13612	EGF-like repeats and discoidin I-like domains 3
ENSMUSG00000022471	790.228	-0.287538	0.078328	-3.67094	0.000241656	0.00267225	Xrcc6	14375	X-ray repair complementing defective repair in Chinese hamster cells 6
ENSMUSG00000028420	107.919	0.621245	0.169237	3.67085	0.000241743	0.00267225	Tmem38b	52076	transmembrane protein 38B
ENSMUSG00000036278	83.1165	0.812063	0.221233	3.67062	0.000241966	0.00267225	Macrod1	107227	MACRO domain containing 1
ENSMUSG00000095362	280.35	0.499702	0.136133	3.67069	0.000241894	0.00267225	Gm14325	329575	predicted gene 14325
ENSMUSG00000023039	21.9441	1.16114	0.316426	3.66955	0.00024298	0.0026816	Krt7	110310	keratin 7
ENSMUSG00000005686	38.349	1.03273	0.28146	3.66917	0.00024334	0.00268374	Ampd3	11717	adenosine monophosphate deaminase 3
ENSMUSG00000028645	1885.31	-0.385439	0.105201	-3.66385	0.000248456	0.00273828	Slc2a1	20525	solute carrier family 2 (facilitated glucose transporter), member 1
ENSMUSG00000045287	22.46	1.12051	0.306279	3.65848	0.000253717	0.00279436	Rtn4rl1	237847	reticulon 4 receptor-like 1
ENSMUSG00000054027	565.228	-0.379501	0.103772	-3.65707	0.000255116	0.00280785	Nt5dc3	103466	5'-nucleotidase domain containing 3
ENSMUSG00000038193	174.919	0.686915	0.187867	3.65638	0.000255803	0.00281349	Hand2	15111	heart and neural crest derivatives expressed transcript 2
ENSMUSG00000004264	3555.14	-0.389348	0.106491	-3.65617	0.000256014	0.00281388	Phb2	12034	prohibitin 2
ENSMUSG00000023004	40231	-0.31184	0.085347	-3.65379	0.000258396	0.00283813	Tuba1b	22143	tubulin, alpha 1B
ENSMUSG00000025408	555.469	0.555464	0.152046	3.65326	0.000258928	0.00284203	Ddit3	13198	DNA-damage inducible transcript 3
ENSMUSG00000029007	372.129	0.618112	0.169252	3.65203	0.000260173	0.00285181	Agtrap	11610	angiotensin II, type I receptor-associated protein
ENSMUSG00000031714	577.71	0.384249	0.105214	3.65208	0.000260122	0.00285181	Gab1	14388	growth factor receptor bound protein 2-associated protein 1
ENSMUSG00000037070	1936.29	-0.28386	0.077738	-3.6515	0.000260713	0.00285579	Rbmxl1	19656	RNA binding motif protein, X linked-like-1
ENSMUSG00000031673	3565.19	0.474955	0.130153	3.64921	0.000263045	0.00287741	Cdh11	12552	cadherin 11
ENSMUSG00000033294	847.273	-0.408746	0.112006	-3.64933	0.000262921	0.00287741	Noc4l	100608	nucleolar complex associated 4 homolog (S. cerevisiae)
ENSMUSG00000024371	110.811	1.01656	0.278761	3.64671	0.000265618	0.00290358	C2	12263	complement component 2 (within H-2S)
ENSMUSG00000081104	16.7447	1.32447	0.363328	3.64537	0.000267009	0.00291681	NA	NA	NA
ENSMUSG00000084368	872.151	0.459231	0.125994	3.64488	0.000267522	0.00292043	NA	NA	NA
ENSMUSG00000063234	51.4485	1.02114	0.280172	3.64468	0.000267729	0.00292071	Gpr84	80910	G protein-coupled receptor 84
ENSMUSG00000074978	4377.87	-0.288229	0.0790914	-3.64425	0.000268172	0.00292356	NA	NA	NA
ENSMUSG00000054079	793.037	-0.447899	0.12298	-3.64205	0.000270472	0.00294665	Utp18	217109	UTP18, small subunit (SSU) processome component, homolog (yeast)
ENSMUSG00000016495	532.757	0.402908	0.110635	3.64177	0.000270774	0.00294794	Plgrkt	67759	plasminogen receptor, C-terminal lysine transmembrane protein
ENSMUSG00000039033	233.14	0.48141	0.132227	3.6408	0.000271793	0.00295704	Tasp1	75812	taspase, threonine aspartase 1
ENSMUSG00000033767	504.94	-0.392558	0.107849	-3.63988	0.000272766	0.00296505	D930015E06Rik	229473	RIKEN cDNA D930015E06 gene
ENSMUSG00000039231	862.822	-0.367611	0.100999	-3.63975	0.000272898	0.00296505	Suv39h1	20937	suppressor of variegation 3-9 homolog 1 (Drosophila)
ENSMUSG00000082990	884.217	-0.300753	0.0826998	-3.63668	0.000276171	0.00299859	NA	NA	NA
ENSMUSG00000022565	8249.04	-0.490252	0.134818	-3.6364	0.000276472	0.00299983	Plec	18810	plectin
ENSMUSG00000074217	6.03871	1.46206	0.402147	3.63564	0.000277292	0.0030067	2210011C24Rik	70134	RIKEN cDNA 2210011C24 gene
ENSMUSG00000010751	281.874	-0.534201	0.146997	-3.6341	0.000278955	0.00302269	Tnfrsf22	79202	tumor necrosis factor receptor superfamily, member 22
ENSMUSG00000049907	77.1214	0.854037	0.235018	3.63393	0.000279142	0.00302269	Rasl11b	68939	RAS-like, family 11, member B
ENSMUSG00000005470	812.288	-0.332961	0.0916475	-3.63307	0.000280073	0.00303074	Asf1b	66929	anti-silencing function 1B histone chaperone
ENSMUSG00000061046	164.561	0.888214	0.244531	3.63232	0.000280881	0.00303744	Haghl	68977	hydroxyacylglutathione hydrolase-like
ENSMUSG00000030138	2040.75	-0.37212	0.102467	-3.63159	0.000281677	0.00304401	Bms1	213895	BMS1 homolog, ribosome assembly protein (yeast)
ENSMUSG00000079057	153.568	0.623595	0.171732	3.63121	0.000282099	0.00304652	Cyp4v3	102294	cytochrome P450, family 4, subfamily v, polypeptide 3
ENSMUSG00000027663	768.59	-0.409077	0.112702	-3.62972	0.000283728	0.00306205	Zmat3	22401	zinc finger matrin type 3
ENSMUSG00000018809	288.697	0.551356	0.151965	3.62818	0.000285422	0.00307828	Smyd4	319822	SET and MYND domain containing 4
ENSMUSG00000022385	808.922	-0.487594	0.134427	-3.6272	0.000286517	0.00308801	Gtse1	29870	G two S phase expressed protein 1
ENSMUSG00000022568	1352.96	-0.430769	0.11879	-3.62632	0.000287493	0.00309646	Scrib	105782	scribbled homolog (Drosophila)
ENSMUSG00000026888	66.6954	0.786436	0.216991	3.62428	0.000289771	0.00311891	Grb14	50915	growth factor receptor bound protein 14
ENSMUSG00000034235	460.445	0.423525	0.11688	3.62358	0.000290556	0.00312527	Usp54	78787	ubiquitin specific peptidase 54
ENSMUSG00000029752	4560.12	-0.300936	0.0830896	-3.62183	0.000292532	0.00314442	Asns	27053	asparagine synthetase
ENSMUSG00000037108	41.2374	0.899696	0.248432	3.6215	0.000292899	0.00314627	Zcwpw1	381678	zinc finger, CW type with PWWP domain 1
ENSMUSG00000006641	144.176	-0.526327	0.145415	-3.61947	0.000295205	0.00316892	Slc5a6	330064	solute carrier family 5 (sodium-dependent vitamin transporter), member 6
ENSMUSG00000024764	680.328	-0.336699	0.0930454	-3.61866	0.000296136	0.0031768	Naa40	70999	N(alpha)-acetyltransferase 40, NatD catalytic subunit, homolog (S. cerevisiae)
ENSMUSG00000008429	428.621	0.500402	0.138303	3.61814	0.000296722	0.00318097	Herpud2	80517	HERPUD family member 2
ENSMUSG00000083220	834.6	-0.355785	0.0983806	-3.61641	0.000298714	0.00320019	NA	NA	NA
ENSMUSG00000021514	195.185	0.470939	0.130279	3.61485	0.000300521	0.00321742	Zfp369	170936	zinc finger protein 369
ENSMUSG00000025701	47.7285	0.946024	0.261861	3.6127	0.000303028	0.0032421	Alox5	11689	arachidonate 5-lipoxygenase
ENSMUSG00000055360	974.04	-1.04255	0.288726	-3.61086	0.000305188	0.00326304	Prl2c5	107849	prolactin family 2, subfamily c, member 5
ENSMUSG00000003660	2525.58	-0.286253	0.0793655	-3.60677	0.000310032	0.00331264	Snrnp200	320632	small nuclear ribonucleoprotein 200 (U5)
ENSMUSG00000055862	22.2274	1.1628	0.322455	3.60609	0.000310848	0.00331915	Izumo4	71564	IZUMO family member 4
ENSMUSG00000039155	7.84195	-1.44684	0.401282	-3.60554	0.000311508	0.00332287	Cdh26	381409	cadherin-like 26
ENSMUSG00000042757	146.032	0.777108	0.215537	3.60545	0.000311609	0.00332287	Tmem108	81907	transmembrane protein 108
ENSMUSG00000032327	15.5945	1.3542	0.375657	3.60489	0.000312289	0.00332791	Stra6	20897	stimulated by retinoic acid gene 6
ENSMUSG00000027007	1199.65	0.271389	0.0752972	3.60424	0.000313066	0.00333398	Ssfa2	70599	sperm specific antigen 2
ENSMUSG00000024742	1278.53	-0.432378	0.120033	-3.60215	0.0003156	0.00335875	Fen1	14156	flap structure specific endonuclease 1
ENSMUSG00000027298	241.96	-0.647143	0.179709	-3.60106	0.000316926	0.00336841	Tyro3	22174	TYRO3 protein tyrosine kinase 3
ENSMUSG00000040026	204.455	0.974092	0.270493	3.60117	0.000316783	0.00336841	Saa3	20210	serum amyloid A 3
ENSMUSG00000056214	265.615	-0.415631	0.115435	-3.60055	0.00031754	0.00337271	Pard6g	93737	par-6 family cell polarity regulator gamma
ENSMUSG00000026657	850.429	-0.533279	0.148181	-3.59883	0.000319648	0.00339062	Frmd4a	209630	FERM domain containing 4A
ENSMUSG00000041220	679.987	-0.452579	0.125753	-3.59894	0.000319512	0.00339062	Elovl6	170439	ELOVL family member 6, elongation of long chain fatty acids (yeast)
ENSMUSG00000030589	30.145	-1.26316	0.351041	-3.59831	0.000320292	0.00339438	Rasgrp4	233046	RAS guanyl releasing protein 4
ENSMUSG00000037408	161.235	-0.578806	0.16086	-3.5982	0.000320423	0.00339438	Cnnm4	94220	cyclin M4
ENSMUSG00000082724	290.054	0.711348	0.197763	3.59698	0.000321931	0.00340811	NA	NA	NA
ENSMUSG00000028860	83.9547	1.08484	0.301615	3.59678	0.000322179	0.00340849	Sytl1	269589	synaptotagmin-like 1
ENSMUSG00000025364	4913.41	-0.448115	0.124601	-3.59639	0.000322666	0.0034114	Pa2g4	18813	proliferation-associated 2G4
ENSMUSG00000060131	180.279	0.821304	0.228442	3.59524	0.000324097	0.00342428	Atp8b4	241633	ATPase, class I, type 8B, member 4
ENSMUSG00000006527	323.315	-0.383249	0.106661	-3.59315	0.000326708	0.00344735	Sfmbt1	54650	Scm-like with four mbt domains 1
ENSMUSG00000036940	1421.66	-0.249107	0.0693253	-3.5933	0.000326515	0.00344735	Kdm1a	99982	lysine (K)-specific demethylase 1A
ENSMUSG00000020114	3209.76	-0.260007	0.0723889	-3.59181	0.000328392	0.00346284	Cand1	71902	cullin associated and neddylation disassociated 1
ENSMUSG00000022960	207.473	-0.500658	0.139497	-3.58901	0.000331936	0.00349792	Donson	60364	downstream neighbor of SON
ENSMUSG00000015340	956.821	0.654506	0.182406	3.58819	0.000332985	0.00350669	Cybb	13058	cytochrome b-245, beta polypeptide
ENSMUSG00000027589	327.726	0.611428	0.170547	3.58511	0.000336939	0.00354601	Pcmtd2	245867	protein-L-isoaspartate (D-aspartate) O-methyltransferase domain containing 2
ENSMUSG00000021037	1782.16	-0.295679	0.0824984	-3.58406	0.000338295	0.00355795	Ahsa1	217737	AHA1, activator of heat shock protein ATPase 1
ENSMUSG00000068246	1656.44	-0.637231	0.177911	-3.58174	0.000341315	0.00358737	Apol9b	71898	apolipoprotein L 9b
ENSMUSG00000028044	1386.52	-0.338941	0.0946374	-3.58147	0.000341667	0.00358872	Cks1b	54124	CDC28 protein kinase 1b
ENSMUSG00000028683	445.341	-0.416079	0.116181	-3.5813	0.000341894	0.00358877	Eif2b3	108067	eukaryotic translation initiation factor 2B, subunit 3
ENSMUSG00000033596	1822.15	-0.314804	0.0879186	-3.58063	0.00034277	0.00359563	Rfwd3	234736	ring finger and WD repeat domain 3
ENSMUSG00000000881	421.321	0.427854	0.119619	3.57679	0.000347834	0.00364637	Dlg3	53310	discs, large homolog 3 (Drosophila)
ENSMUSG00000032290	1174.28	-0.299385	0.0837379	-3.57526	0.000349886	0.00366549	Ptpn9	56294	protein tyrosine phosphatase, non-receptor type 9
ENSMUSG00000022422	156.362	-0.57299	0.160281	-3.57492	0.000350341	0.00366787	Dscc1	72107	defective in sister chromatid cohesion 1 homolog (S. cerevisiae)
ENSMUSG00000019467	920.303	0.386397	0.108121	3.57373	0.000351925	0.00367968	Arhgef25	52666	Rho guanine nucleotide exchange factor (GEF) 25
ENSMUSG00000055065	3541.61	0.243523	0.0681396	3.57389	0.00035172	0.00367968	Ddx17	67040	DEAD (Asp-Glu-Ala-Asp) box polypeptide 17
ENSMUSG00000020089	2267.94	-0.245563	0.0687308	-3.57282	0.000353151	0.0036901	Ppa1	67895	pyrophosphatase (inorganic) 1
ENSMUSG00000022453	323.039	0.518113	0.1452	3.56828	0.000359329	0.00375221	Naga	17939	N-acetyl galactosaminidase, alpha
ENSMUSG00000073676	2209.62	-0.305099	0.0855093	-3.56802	0.000359692	0.00375357	Hspe1	15528	heat shock protein 1 (chaperonin 10)
ENSMUSG00000020101	109.319	0.87268	0.244669	3.56678	0.000361394	0.00376889	4632428N05Rik	74048	RIKEN cDNA 4632428N05 gene
ENSMUSG00000004187	11.854	1.33364	0.374037	3.56553	0.000363118	0.00378442	Kifc2	16581	kinesin family member C2
ENSMUSG00000030224	3811.69	-0.349923	0.0981876	-3.56382	0.000365496	0.00380674	Strap	20901	serine/threonine kinase receptor associated protein
ENSMUSG00000083668	329.421	-0.77705	0.218163	-3.56179	0.000368332	0.0038338	NA	NA	NA
ENSMUSG00000004872	158.661	0.612632	0.172031	3.56118	0.000369193	0.00383779	Pax3	18505	paired box 3
ENSMUSG00000074743	120.501	0.776526	0.218049	3.56124	0.000369113	0.00383779	Thbd	21824	thrombomodulin
ENSMUSG00000044068	147.795	0.628739	0.176625	3.55975	0.00037121	0.00385627	Zrsr1	22183	zinc finger (CCCH type), RNA binding motif and serine/arginine rich 1
ENSMUSG00000020782	145.897	0.763725	0.214579	3.55918	0.000372017	0.00385819	Llgl2	217325	lethal giant larvae homolog 2 (Drosophila)
ENSMUSG00000035678	80.317	-0.697609	0.196	-3.55923	0.000371938	0.00385819	Tnfsf9	21950	tumor necrosis factor (ligand) superfamily, member 9
ENSMUSG00000042228	426.639	0.658143	0.184921	3.55905	0.0003722	0.00385819	Lyn	17096	Yamaguchi sarcoma viral (v-yes-1) oncogene homolog
ENSMUSG00000097694	94.4555	0.877961	0.246692	3.55894	0.000372353	0.00385819	NA	NA	NA
ENSMUSG00000021366	1056.07	-0.37306	0.104862	-3.55764	0.000374198	0.00387481	Hivep1	110521	human immunodeficiency virus type I enhancer binding protein 1
ENSMUSG00000056305	1417.73	-0.273588	0.0769482	-3.55549	0.00037728	0.00390422	Usp39	28035	ubiquitin specific peptidase 39
ENSMUSG00000059119	1629.53	-0.271008	0.0762379	-3.55477	0.000378314	0.0039124	Nap1l4	17955	nucleosome assembly protein 1-like 4
ENSMUSG00000028540	224.31	-0.6944	0.195363	-3.55441	0.000378826	0.00391519	Dph2	67728	DPH2 homolog (S. cerevisiae)
ENSMUSG00000026249	322.346	-0.390672	0.109923	-3.55407	0.000379319	0.00391777	Serpine2	20720	serine (or cysteine) peptidase inhibitor, clade E, member 2
ENSMUSG00000041057	2419.49	-0.523439	0.147286	-3.55389	0.000379576	0.00391791	Wdr43	72515	WD repeat domain 43
ENSMUSG00000042729	732.682	-0.460047	0.129466	-3.55341	0.000380267	0.00392252	Wdr74	107071	WD repeat domain 74
ENSMUSG00000074622	94.0511	0.727658	0.204792	3.55316	0.000380626	0.00392371	Mafb	16658	v-maf musculoaponeurotic fibrosarcoma oncogene family, protein B (avian)
ENSMUSG00000048782	16.5707	1.25623	0.353638	3.55229	0.000381891	0.00393424	Insc	233752	inscuteable homolog (Drosophila)
ENSMUSG00000027901	53.7229	0.947808	0.266909	3.55106	0.000383688	0.00395022	Dennd2d	72121	DENN/MADD domain containing 2D
ENSMUSG00000037103	445.98	-0.532152	0.149878	-3.55056	0.000384406	0.00395509	Dcaf15	212123	DDB1 and CUL4 associated factor 15
ENSMUSG00000090084	598.212	0.564191	0.159043	3.5474	0.000389047	0.00400027	Srpx	51795	sushi-repeat-containing protein
ENSMUSG00000039842	541.162	-0.373449	0.1053	-3.54652	0.000390349	0.0040111	Mcph1	244329	microcephaly, primary autosomal recessive 1
ENSMUSG00000003810	1902.04	-0.266435	0.0752327	-3.54148	0.000397893	0.00407821	Mast2	17776	microtubule associated serine/threonine kinase 2
ENSMUSG00000053395	26.5375	1.01839	0.287539	3.54174	0.0003975	0.00407821	Cacng8	81905	calcium channel, voltage-dependent, gamma subunit 8
ENSMUSG00000074896	3838.66	-0.668775	0.188839	-3.54151	0.000397845	0.00407821	Ifit3	15959	interferon-induced protein with tetratricopeptide repeats 3
ENSMUSG00000078920	4859.38	-0.507629	0.143332	-3.54163	0.000397663	0.00407821	Ifi47	15953	interferon gamma inducible protein 47
ENSMUSG00000097960	25.2264	1.05553	0.29816	3.54015	0.000399899	0.00409617	A330074K22Rik	434353	RIKEN cDNA A330074K22 gene
ENSMUSG00000078713	555.952	-0.429949	0.121489	-3.539	0.000401651	0.0041115	Tomm5	68512	translocase of outer mitochondrial membrane 5 homolog (yeast)
ENSMUSG00000092118	71.2278	-0.747112	0.211126	-3.5387	0.000402099	0.00411347	Fancf	100040608	Fanconi anemia, complementation group F
ENSMUSG00000013495	219.701	0.489667	0.138445	3.53691	0.000404834	0.00413881	Tmem175	72392	transmembrane protein 175
ENSMUSG00000060487	330.102	-0.452216	0.127872	-3.53649	0.000405489	0.00414026	Samd5	320825	sterile alpha motif domain containing 5
ENSMUSG00000081118	1384.71	-0.298749	0.0844729	-3.53662	0.000405284	0.00414026	NA	NA	NA
ENSMUSG00000026377	958.083	-0.375327	0.106173	-3.53506	0.000407678	0.00415997	Nifk	67949	nucleolar protein interacting with the FHA domain of MKI67
ENSMUSG00000046591	494.048	-0.393152	0.11126	-3.53364	0.000409882	0.00417726	Ticrr	77011	TOPBP1-interacting checkpoint and replication regulator
ENSMUSG00000082418	125.628	-0.564462	0.15974	-3.53363	0.000409891	0.00417726	NA	NA	NA
ENSMUSG00000032440	2318.15	0.288551	0.0816696	3.53315	0.000410635	0.00418219	Tgfbr2	21813	transforming growth factor, beta receptor II
ENSMUSG00000020865	16.3707	1.19067	0.337015	3.53298	0.000410909	0.00418234	Abcc3	76408	ATP-binding cassette, sub-family C (CFTR/MRP), member 3
ENSMUSG00000041037	365.286	0.435504	0.123293	3.53227	0.000412009	0.00419088	Irgq	210146	immunity-related GTPase family, Q
ENSMUSG00000017707	3693.07	0.458208	0.129829	3.52932	0.000416626	0.00423358	Serinc3	26943	serine incorporator 3
ENSMUSG00000029419	17.5246	1.24432	0.352573	3.52925	0.000416732	0.00423358	Gm996	381353	predicted gene 996
ENSMUSG00000053460	586.963	0.453746	0.128591	3.52859	0.000417777	0.00424152	Ggcx	56316	gamma-glutamyl carboxylase
ENSMUSG00000032366	18745.8	-0.423652	0.120089	-3.52783	0.000418985	0.0042511	Tpm1	22003	tropomyosin 1, alpha
ENSMUSG00000051375	151.444	-0.596691	0.169222	-3.52608	0.000421762	0.00427658	Pcdh1	75599	protocadherin 1
ENSMUSG00000032679	52.5374	0.83371	0.236486	3.52541	0.000422831	0.00428473	Cd59a	12509	CD59a antigen
ENSMUSG00000040325	796.178	-0.427788	0.121404	-3.52366	0.000425626	0.00431034	Vprbp	321006	Vpr (HIV-1) binding protein
ENSMUSG00000004100	744.856	-0.480036	0.136294	-3.52207	0.000428191	0.00433359	Ppan	235036	peter pan homolog (Drosophila)
ENSMUSG00000097848	7.83102	1.42522	0.404716	3.52153	0.000429063	0.00433969	Gm807	328320	predicted gene 807
ENSMUSG00000028654	44.5094	-0.928008	0.26394	-3.51598	0.000438129	0.0044286	Mycl	16918	v-myc myelocytomatosis viral oncogene homolog, lung carcinoma derived (avian)
ENSMUSG00000030465	288.941	0.61812	0.17583	3.51544	0.000439033	0.00443495	Psd3	234353	pleckstrin and Sec7 domain containing 3
ENSMUSG00000062038	935.345	-0.464959	0.132312	-3.51412	0.000441213	0.00445418	NA	NA	NA
ENSMUSG00000024855	1107	-0.307642	0.0875505	-3.51389	0.000441601	0.0044553	Pacs1	107975	phosphofurin acidic cluster sorting protein 1
ENSMUSG00000028344	213.491	0.474141	0.134954	3.51335	0.0004425	0.00446157	Invs	16348	inversin
ENSMUSG00000029392	285.174	0.487849	0.138883	3.51266	0.000443644	0.00446472	Rilpl1	75695	Rab interacting lysosomal protein-like 1
ENSMUSG00000030861	769.149	0.592718	0.168731	3.51279	0.00044342	0.00446472	Acadsb	66885	acyl-Coenzyme A dehydrogenase, short/branched chain
ENSMUSG00000071646	2772.5	-0.230012	0.0654746	-3.51299	0.00044309	0.00446472	Mta2	23942	metastasis-associated gene family, member 2
ENSMUSG00000052920	20.3948	1.15347	0.328393	3.51248	0.000443953	0.00446505	Prkg1	19091	protein kinase, cGMP-dependent, type I
ENSMUSG00000016757	1273.23	-0.441624	0.125763	-3.51155	0.000445509	0.0044779	Ttll12	223723	tubulin tyrosine ligase-like family, member 12
ENSMUSG00000028318	213.916	-0.519171	0.147936	-3.50943	0.000449064	0.00451082	Polr1e	64424	polymerase (RNA) I polypeptide E
ENSMUSG00000062127	1151.37	-0.405046	0.115454	-3.50828	0.000451021	0.00452765	Cttnbp2nl	80281	CTTNBP2 N-terminal like
ENSMUSG00000029762	919.549	-0.261112	0.0744356	-3.5079	0.000451667	0.00453131	Akr1b8	14187	aldo-keto reductase family 1, member B8
ENSMUSG00000028789	249.266	0.720402	0.205404	3.50724	0.000452784	0.00453968	Azin2	242669	antizyme inhibitor 2
ENSMUSG00000055963	75.6716	0.817867	0.233267	3.50613	0.000454665	0.0045557	Triqk	208820	triple QxxK/R motif containing
ENSMUSG00000006373	1739.92	0.355412	0.101408	3.50477	0.000457003	0.00457629	Pgrmc1	53328	progesterone receptor membrane component 1
ENSMUSG00000051236	1734.87	0.398329	0.11368	3.50395	0.000458409	0.0045875	Msrb3	320183	methionine sulfoxide reductase B3
ENSMUSG00000010797	15.6246	1.18018	0.33697	3.50233	0.000461212	0.00461269	Wnt2	22413	wingless-type MMTV integration site family, member 2
ENSMUSG00000019966	744.826	0.773086	0.220848	3.50053	0.000464333	0.00464103	Kitl	17311	kit ligand
ENSMUSG00000020743	289.624	0.49351	0.141002	3.50001	0.000465244	0.00464724	Mif4gd	69674	MIF4G domain containing
ENSMUSG00000059498	178.643	0.847824	0.242402	3.4976	0.000469465	0.0046865	Fcgr3	14131	Fc receptor, IgG, low affinity III
ENSMUSG00000050953	3224.67	0.496268	0.141899	3.49733	0.000469945	0.00468839	Gja1	14609	gap junction protein, alpha 1
ENSMUSG00000042129	173.128	0.74876	0.214141	3.49657	0.000471281	0.0046988	Rassf4	213391	Ras association (RalGDS/AF-6) domain family member 4
ENSMUSG00000051329	862.827	-0.499344	0.142893	-3.49453	0.000474903	0.00473198	Nup160	59015	nucleoporin 160
ENSMUSG00000020032	882.132	-0.488705	0.139869	-3.49401	0.000475824	0.00473237	Nuak1	77976	NUAK family, SNF1-like kinase, 1
ENSMUSG00000025507	145.29	-0.561773	0.160774	-3.49417	0.000475538	0.00473237	Pidd1	57913	p53 induced death domain protein 1
ENSMUSG00000049421	865.884	0.563349	0.161225	3.49419	0.000475503	0.00473237	Zfp260	26466	zinc finger protein 260
ENSMUSG00000018362	5449.55	-0.307826	0.0881718	-3.49121	0.000480838	0.00477929	Kpna2	16647	karyopherin (importin) alpha 2
ENSMUSG00000050777	352.941	0.60428	0.173095	3.49104	0.000481146	0.0047794	Tmem37	170706	transmembrane protein 37
ENSMUSG00000053334	85.4193	0.809625	0.231964	3.4903	0.000482473	0.00478963	Ficd	231630	FIC domain containing
ENSMUSG00000005481	2150.11	-0.459004	0.131647	-3.48664	0.000489132	0.00485274	Ddx39	68278	DEAD (Asp-Glu-Ala-Asp) box polypeptide 39
ENSMUSG00000022089	511.304	-0.340489	0.0976848	-3.48559	0.000491051	0.00486878	Bin3	57784	bridging integrator 3
ENSMUSG00000080888	281.902	0.699456	0.200845	3.48257	0.000496631	0.00492108	NA	NA	NA
ENSMUSG00000025537	123.369	-0.766527	0.220158	-3.48172	0.000498211	0.0049337	Phkg1	18682	phosphorylase kinase gamma 1
ENSMUSG00000021692	361.804	-0.47177	0.135585	-3.4795	0.000502342	0.00497155	Dimt1	66254	DIM1 dimethyladenosine transferase 1-like (S. cerevisiae)
ENSMUSG00000028104	181.208	0.589357	0.16946	3.47786	0.000505441	0.00499915	Polr3gl	69870	polymerase (RNA) III (DNA directed) polypeptide G like
ENSMUSG00000054452	2770.96	0.335046	0.096372	3.47659	0.000507832	0.00501971	Aes	14797	amino-terminal enhancer of split
ENSMUSG00000029119	532.544	0.57082	0.164224	3.47586	0.000509225	0.00503039	Man2b2	17160	mannosidase 2, alpha B2
ENSMUSG00000054693	3709.96	0.549802	0.15825	3.47427	0.000512238	0.00505706	Adam10	11487	a disintegrin and metallopeptidase domain 10
ENSMUSG00000035529	856.276	-0.42589	0.122604	-3.4737	0.000513343	0.00506486	Prdm4	72843	PR domain containing 4
ENSMUSG00000037211	92.9819	-0.592448	0.170573	-3.47328	0.000514139	0.0050696	Spry1	24063	sprouty homolog 1 (Drosophila)
ENSMUSG00000016477	542.201	-0.479452	0.138063	-3.47271	0.000515236	0.00507111	E2f3	13557	E2F transcription factor 3
ENSMUSG00000031781	834.599	-0.548055	0.157813	-3.47282	0.000515028	0.00507111	Ciapin1	109006	cytokine induced apoptosis inhibitor 1
ENSMUSG00000048911	380.959	-0.453967	0.130718	-3.47287	0.000514926	0.00507111	Rnf24	51902	ring finger protein 24
ENSMUSG00000052837	1570.46	-0.622095	0.17915	-3.47249	0.000515657	0.00507215	Junb	16477	jun B proto-oncogene
ENSMUSG00000042035	671.276	0.372673	0.107344	3.47177	0.000517046	0.00508271	Igsf3	78908	immunoglobulin superfamily, member 3
ENSMUSG00000032757	480.229	0.622531	0.179331	3.47141	0.000517729	0.00508322	Bet1	12068	blocked early in transport 1 homolog (S. cerevisiae)
ENSMUSG00000100863	791.292	-0.291912	0.0840893	-3.47146	0.00051764	0.00508322	Gm12669	620016	glutaredoxin 3 pseudogene
ENSMUSG00000014349	2582.24	-0.263272	0.0758457	-3.47115	0.000518238	0.00508511	Ube2z	268470	ubiquitin-conjugating enzyme E2Z (putative)
ENSMUSG00000037461	844.568	-0.334811	0.0964815	-3.47022	0.000520041	0.0050997	Ints7	77065	integrator complex subunit 7
ENSMUSG00000046861	310.474	0.406672	0.117205	3.46975	0.000520942	0.00510542	Hectd3	76608	HECT domain containing 3
ENSMUSG00000043895	636.08	-0.479831	0.138431	-3.46621	0.000527857	0.00516944	S1pr2	14739	sphingosine-1-phosphate receptor 2
ENSMUSG00000063412	1322.04	-0.370083	0.106773	-3.46607	0.000528117	0.00516944	NA	NA	NA
ENSMUSG00000004562	1258.57	-0.461129	0.13308	-3.46504	0.000530147	0.00518616	Arhgef40	268739	Rho guanine nucleotide exchange factor (GEF) 40
ENSMUSG00000018899	5660.84	-0.416162	0.120116	-3.46467	0.000530887	0.00519025	Irf1	16362	interferon regulatory factor 1
ENSMUSG00000026209	869.989	0.633707	0.18297	3.46344	0.000533309	0.00521076	Dnpep	13437	aspartyl aminopeptidase
ENSMUSG00000055200	83.0363	0.719428	0.207815	3.46186	0.000536453	0.0052383	Sertad3	170742	SERTA domain containing 3
ENSMUSG00000061048	1207.53	0.39101	0.112959	3.46151	0.000537144	0.0052387	Cdh3	12560	cadherin 3
ENSMUSG00000061950	1809.22	-0.229261	0.0662302	-3.46158	0.000537016	0.0052387	Ppp4r1	70351	protein phosphatase 4, regulatory subunit 1
ENSMUSG00000019960	2264.8	-0.539157	0.15583	-3.4599	0.000540384	0.00526392	Dusp6	67603	dual specificity phosphatase 6
ENSMUSG00000025156	1659	-0.334525	0.0966854	-3.45993	0.000540306	0.00526392	Gps1	209318	G protein pathway suppressor 1
ENSMUSG00000042444	547.47	0.586955	0.1697	3.45879	0.000542616	0.00528247	Fam63b	235461	family with sequence similarity 63, member B
ENSMUSG00000025911	18.8651	1.17813	0.340739	3.45759	0.000545037	0.00530283	Adhfe1	76187	alcohol dehydrogenase, iron containing, 1
ENSMUSG00000073599	150.164	-0.745529	0.215656	-3.45703	0.000546155	0.00530729	Ecscr	68545	endothelial cell surface expressed chemotaxis and apoptosis regulator
ENSMUSG00000074884	2919.93	0.341169	0.0986844	3.45717	0.000545887	0.00530729	Serf2	378702	small EDRK-rich factor 2
ENSMUSG00000040537	16.9266	1.27516	0.368935	3.45631	0.000547618	0.0053183	Adam22	11496	a disintegrin and metallopeptidase domain 22
ENSMUSG00000024052	709.928	-0.30952	0.0895975	-3.45456	0.000551192	0.00534978	Lpin2	64898	lipin 2
ENSMUSG00000051220	874.488	-0.407511	0.118014	-3.45307	0.000554242	0.00537615	Ercc6l	236930	excision repair cross-complementing rodent repair deficiency complementation group 6 like
ENSMUSG00000022505	2289.7	-0.247771	0.0717675	-3.45241	0.000555597	0.00538604	Emp2	13731	epithelial membrane protein 2
ENSMUSG00000031860	18.4192	1.19932	0.347445	3.45182	0.000556813	0.00539458	Pbx4	80720	pre B cell leukemia homeobox 4
ENSMUSG00000059878	347.937	0.54372	0.157525	3.45164	0.000557192	0.00539501	Zfp422	67255	zinc finger protein 422
ENSMUSG00000028882	908.545	-0.310356	0.0899723	-3.44946	0.000561702	0.00543541	Ppp1r8	100336	protein phosphatase 1, regulatory (inhibitor) subunit 8
ENSMUSG00000040263	876.769	-0.33957	0.0984755	-3.44826	0.000564202	0.00545633	Klhdc4	234825	kelch domain containing 4
ENSMUSG00000023904	814.237	0.587417	0.170375	3.44779	0.000565184	0.00545927	Hcfc1r1	353502	host cell factor C1 regulator 1 (XPO1-dependent)
ENSMUSG00000025255	186.324	-0.69279	0.200931	-3.4479	0.000564965	0.00545927	Zfhx4	80892	zinc finger homeodomain 4
ENSMUSG00000028063	10247.2	-0.399187	0.115826	-3.44643	0.000568052	0.00548368	Lmna	16905	lamin A
ENSMUSG00000018931	396.59	0.409528	0.118851	3.44574	0.000569507	0.00549442	Natd1	24083	N-acetyltransferase domain containing 1
ENSMUSG00000045980	230.909	0.467635	0.13575	3.44482	0.000571442	0.00550979	Tmem104	320534	transmembrane protein 104
ENSMUSG00000028729	1241.63	-0.412855	0.119854	-3.44465	0.000571805	0.00550999	Ebna1bp2	69072	EBNA1 binding protein 2
ENSMUSG00000029381	776.151	0.447316	0.129925	3.44288	0.000575564	0.0055429	Shroom3	27428	shroom family member 3
ENSMUSG00000008318	67.9904	-0.702458	0.204121	-3.44137	0.00057877	0.00557044	Relt	320100	RELT tumor necrosis factor receptor
ENSMUSG00000056962	690.215	-0.355936	0.10354	-3.43766	0.000586755	0.00564392	Jmjd6	107817	jumonji domain containing 6
ENSMUSG00000086095	11.4639	1.35946	0.395796	3.43474	0.000593119	0.00570173	Gm15328	328906	predicted gene 15328
ENSMUSG00000036782	59.8437	0.90346	0.263095	3.43397	0.000594812	0.00571134	Klhl13	67455	kelch-like 13
ENSMUSG00000053137	396.128	-0.461308	0.134337	-3.43396	0.000594828	0.00571134	Mapk11	19094	mitogen-activated protein kinase 11
ENSMUSG00000019066	453.027	0.602524	0.175527	3.43265	0.000597707	0.00573556	Rab3d	19340	RAB3D, member RAS oncogene family
ENSMUSG00000026360	109.35	-0.697893	0.203413	-3.43092	0.000601546	0.00576896	Rgs2	19735	regulator of G-protein signaling 2
ENSMUSG00000034274	733.126	-0.329816	0.0961393	-3.4306	0.000602242	0.0057722	Thoc5	107829	THO complex 5
ENSMUSG00000014748	1694.94	-0.210437	0.0613553	-3.42981	0.000603999	0.0057856	Tex261	21766	testis expressed gene 261
ENSMUSG00000029708	359.513	0.364063	0.10618	3.42873	0.000606404	0.00580518	Gcc1	74375	golgi coiled coil 1
ENSMUSG00000030621	262.039	0.451755	0.131771	3.42832	0.000607325	0.00581054	Me3	109264	malic enzyme 3, NADP(+)-dependent, mitochondrial
ENSMUSG00000040219	139.103	0.627711	0.183156	3.42719	0.000609855	0.00582938	Ttc12	235330	tetratricopeptide repeat domain 12
ENSMUSG00000048027	196.623	0.527843	0.154027	3.42696	0.00061038	0.00582938	Rgmb	68799	repulsive guidance molecule family member B
ENSMUSG00000051586	834.85	0.377619	0.110187	3.42708	0.000610098	0.00582938	NA	NA	NA
ENSMUSG00000036019	86.4262	-0.74445	0.217345	-3.42521	0.000614327	0.0058636	Tmtc2	278279	transmembrane and tetratricopeptide repeat containing 2
ENSMUSG00000029507	474.404	-0.494286	0.144359	-3.42401	0.000617048	0.00588609	Pus1	56361	pseudouridine synthase 1
ENSMUSG00000045609	16.4959	-1.15154	0.336467	-3.42245	0.000620586	0.00591283	NA	NA	NA
ENSMUSG00000059810	465.437	0.463287	0.135361	3.4226	0.000620263	0.00591283	Rgs3	50780	regulator of G-protein signaling 3
ENSMUSG00000032267	275.673	-0.430165	0.125719	-3.42164	0.000622447	0.00592705	Usp28	235323	ubiquitin specific peptidase 28
ENSMUSG00000001018	727.878	0.519566	0.15186	3.42136	0.000623097	0.00592906	Snapin	20615	SNAP-associated protein
ENSMUSG00000022498	736.407	0.316569	0.0925309	3.42123	0.000623395	0.00592906	Txndc11	106200	thioredoxin domain containing 11
ENSMUSG00000015478	271.17	0.480919	0.140848	3.41445	0.000639112	0.00607496	Rnf5	54197	ring finger protein 5
ENSMUSG00000039382	285.636	0.489827	0.143554	3.41214	0.000644544	0.00612298	Wdr45	54636	WD repeat domain 45
ENSMUSG00000025348	169.908	-0.582385	0.170732	-3.41111	0.000646992	0.00614261	Itga7	16404	integrin alpha 7
ENSMUSG00000019039	168.3	0.621783	0.182311	3.41057	0.000648281	0.00615122	Dalrd3	67789	DALR anticodon binding domain containing 3
ENSMUSG00000038685	623.568	-0.380491	0.111571	-3.41029	0.000648938	0.00615383	Rtel1	269400	regulator of telomere elongation helicase 1
ENSMUSG00000022120	318.493	-0.455505	0.133582	-3.40992	0.00064983	0.00615866	Rnf219	72486	ring finger protein 219
ENSMUSG00000034674	1405.91	-0.372895	0.109373	-3.40939	0.000651089	0.00616696	Tdg	21665	thymine DNA glycosylase
ENSMUSG00000005823	495.447	0.374855	0.109977	3.40849	0.000653229	0.0061836	Gpr108	78308	G protein-coupled receptor 108
ENSMUSG00000019297	614.058	-0.362652	0.10642	-3.40774	0.000655026	0.00618969	Nop9	67842	NOP9 nucleolar protein
ENSMUSG00000034161	158.571	0.588929	0.17282	3.40776	0.000654974	0.00618969	Scx	20289	scleraxis
ENSMUSG00000063816	559.587	0.883667	0.25929	3.40803	0.00065434	0.00618969	NA	NA	NA
ENSMUSG00000034993	2149.32	-0.232849	0.0683832	-3.40506	0.000661499	0.00624719	Vat1	26949	vesicle amine transport protein 1 homolog (T californica)
ENSMUSG00000036534	406.928	0.410199	0.120491	3.4044	0.000663086	0.00625851	Slc38a7	234595	solute carrier family 38, member 7
ENSMUSG00000026578	128.383	0.591932	0.173957	3.40274	0.00066714	0.00629308	Ccdc181	74895	coiled-coil domain containing 181
ENSMUSG00000006386	7.20497	1.36531	0.401301	3.40221	0.000668424	0.0063015	Tek	21687	endothelial-specific receptor tyrosine kinase
ENSMUSG00000033174	699.88	-0.436252	0.128256	-3.40142	0.000670374	0.00631249	Mgll	23945	monoglyceride lipase
ENSMUSG00000034850	877.212	0.293451	0.0862717	3.40147	0.000670246	0.00631249	Tmem127	69470	transmembrane protein 127
ENSMUSG00000002250	672.716	-0.327942	0.096439	-3.40051	0.000672603	0.00632609	Ppard	19015	peroxisome proliferator activator receptor delta
ENSMUSG00000021094	293.64	0.505316	0.148595	3.40063	0.000672311	0.00632609	Dhrs7	66375	dehydrogenase/reductase (SDR family) member 7
ENSMUSG00000039004	12.7429	1.27002	0.3735	3.40033	0.000673048	0.00632657	Bmp6	12161	bone morphogenetic protein 6
ENSMUSG00000026202	866.413	-0.309573	0.0910626	-3.39956	0.000674936	0.00634062	Tuba4a	22145	tubulin, alpha 4A
ENSMUSG00000054793	54.7776	0.82639	0.243168	3.39844	0.000677723	0.00636309	Cadm4	260299	cell adhesion molecule 4
ENSMUSG00000024891	81.476	-0.660721	0.194458	-3.39775	0.000679424	0.00637534	Slc29a2	13340	solute carrier family 29 (nucleoside transporters), member 2
ENSMUSG00000046056	295.023	0.429464	0.126506	3.39482	0.000686735	0.00644019	Sbsn	282619	suprabasin
ENSMUSG00000035666	986.069	-0.287832	0.08481	-3.39384	0.000689191	0.00645946	Gtf3c4	269252	general transcription factor IIIC, polypeptide 4
ENSMUSG00000020432	16.0847	1.18272	0.348579	3.39298	0.000691364	0.00647606	Tcn2	21452	transcobalamin 2
ENSMUSG00000001156	129.754	0.632254	0.186398	3.39196	0.000693945	0.00649268	Mxd1	17119	MAX dimerization protein 1
ENSMUSG00000028693	2286.8	-0.439595	0.129593	-3.39211	0.000693558	0.00649268	Nasp	50927	nuclear autoantigenic sperm protein (histone-binding)
ENSMUSG00000024737	342.036	-0.662079	0.195288	-3.39027	0.00069823	0.00652519	Slc15a3	65221	solute carrier family 15, member 3
ENSMUSG00000030246	501.285	0.432102	0.127449	3.39038	0.00069795	0.00652519	Ldhb	16832	lactate dehydrogenase B
ENSMUSG00000030934	2812.2	0.3453	0.101874	3.38948	0.000700258	0.00654034	Oat	18242	ornithine aminotransferase
ENSMUSG00000038831	66.5691	0.739831	0.218304	3.38899	0.0007015	0.00654815	Ralgps1	241308	Ral GEF with PH domain and SH3 binding motif 1
ENSMUSG00000022946	293.142	0.519216	0.153326	3.38635	0.000708291	0.00660771	Dopey2	70028	dopey family member 2
ENSMUSG00000035112	26.9067	0.9915	0.292859	3.38559	0.000710252	0.00662216	Wnk4	69847	WNK lysine deficient protein kinase 4
ENSMUSG00000027639	10195.3	0.270576	0.0799307	3.38513	0.000711438	0.00662555	Samhd1	56045	SAM domain and HD domain, 1
ENSMUSG00000041247	93.6344	-0.644947	0.190515	-3.38528	0.000711066	0.00662555	Lamp3	239739	lysosomal-associated membrane protein 3
ENSMUSG00000029821	77.691	-0.666471	0.196894	-3.38492	0.00071199	0.00662686	Dfna5	54722	deafness, autosomal dominant 5 (human)
ENSMUSG00000025931	41.5269	0.805529	0.23806	3.38372	0.000715105	0.00665201	Paqr8	74229	progestin and adipoQ receptor family member VIII
ENSMUSG00000037119	2934.29	-0.509146	0.150496	-3.38312	0.000716669	0.00665886	D15Ertd621e	210998	DNA segment, Chr 15, ERATO Doi 621, expressed
ENSMUSG00000063065	2294.68	-0.262021	0.0774461	-3.38327	0.000716279	0.00665886	Mapk3	26417	mitogen-activated protein kinase 3
ENSMUSG00000025089	47.3285	-1.05908	0.313074	-3.38284	0.000717394	0.00666175	Gfra1	14585	glial cell line derived neurotrophic factor family receptor alpha 1
ENSMUSG00000011752	13710.7	-0.366431	0.10837	-3.38128	0.000721479	0.00669582	Pgam1	18648	phosphoglycerate mutase 1
ENSMUSG00000020973	268.778	-0.472057	0.139624	-3.38091	0.000722464	0.00669724	Dnaaf2	109065	dynein, axonemal assembly factor 2
ENSMUSG00000041360	2226.18	-0.439099	0.129871	-3.38104	0.000722118	0.00669724	D19Bwg1357e	52874	DNA segment, Chr 19, Brigham & Women's Genetics 1357 expressed
ENSMUSG00000024399	20.0671	-1.14557	0.338897	-3.38028	0.000724129	0.00670882	Ltb	16994	lymphotoxin B
ENSMUSG00000001150	1115.47	-0.281677	0.0833499	-3.37945	0.000726312	0.00672315	Mcm3ap	54387	minichromosome maintenance deficient 3 (S. cerevisiae) associated protein
ENSMUSG00000038372	297.329	0.4075	0.120584	3.37937	0.000726511	0.00672315	Gmds	218138	GDP-mannose 4, 6-dehydratase
ENSMUSG00000061740	10.2267	1.30147	0.385374	3.37717	0.000732365	0.00677343	Cyp2d22	56448	cytochrome P450, family 2, subfamily d, polypeptide 22
ENSMUSG00000015652	734.777	-0.355929	0.10548	-3.37437	0.000739837	0.00683861	Steap1	70358	six transmembrane epithelial antigen of the prostate 1
ENSMUSG00000089706	48.6244	1.00589	0.298135	3.37395	0.000740989	0.00684533	B230216N24Rik	78603	RIKEN cDNA B230216N24 gene
ENSMUSG00000020256	1996.78	0.337201	0.100012	3.3716	0.000747331	0.00689995	Aldh1l2	216188	aldehyde dehydrogenase 1 family, member L2
ENSMUSG00000023048	1225.33	0.425175	0.126142	3.3706	0.000750044	0.00691707	Prr13	66151	proline rich 13
ENSMUSG00000034883	77.2938	-0.610595	0.181147	-3.37071	0.000749741	0.00691707	Lrr1	69706	leucine rich repeat protein 1
ENSMUSG00000028173	3606.31	0.360151	0.106891	3.36934	0.000753474	0.00693573	Wls	68151	wntless homolog (Drosophila)
ENSMUSG00000029625	499.584	-0.311558	0.092468	-3.36936	0.000753427	0.00693573	Cpsf4	54188	cleavage and polyadenylation specific factor 4
ENSMUSG00000048794	7.83548	1.36343	0.404671	3.36923	0.00075379	0.00693573	Ccdc37	243538	coiled-coil domain containing 37
ENSMUSG00000094560	5.79921	-1.35438	0.40195	-3.36952	0.000753003	0.00693573	A430089I19Rik	331195	RIKEN cDNA A430089I19 gene
ENSMUSG00000022620	661.222	0.526919	0.156438	3.36823	0.000756517	0.00695288	Arsa	11883	arylsulfatase A
ENSMUSG00000079491	1359.52	0.497184	0.147604	3.36836	0.000756173	0.00695288	H2-T10	15024	histocompatibility 2, T region locus 10
ENSMUSG00000035863	1413.68	0.532762	0.158368	3.36408	0.000767998	0.00705437	Palm	18483	paralemmin
ENSMUSG00000025702	1300.7	0.251321	0.0747786	3.36087	0.000776985	0.00713285	March8	71779	membrane-associated ring finger (C3HC4) 8
ENSMUSG00000014355	4083.9	-0.252049	0.0750101	-3.36021	0.000778835	0.00714575	Anapc1	17222	anaphase promoting complex subunit 1
ENSMUSG00000030726	770.749	-0.414794	0.12347	-3.35947	0.000780932	0.00716092	Pold3	67967	polymerase (DNA-directed), delta 3, accessory subunit
ENSMUSG00000048756	921.281	0.241102	0.0717951	3.3582	0.000784521	0.00718973	Foxo3	56484	forkhead box O3
ENSMUSG00000035726	2711.88	-0.368253	0.109724	-3.35616	0.000790323	0.00723879	Supt16	114741	suppressor of Ty 16
ENSMUSG00000019768	35.5082	0.964729	0.287544	3.35507	0.000793443	0.00726194	Esr1	13982	estrogen receptor 1 (alpha)
ENSMUSG00000025200	282.954	-0.375555	0.111943	-3.35487	0.000794037	0.00726194	Cwf19l1	72502	CWF19-like 1, cell cycle control (S. pombe)
ENSMUSG00000030064	2132.87	0.346526	0.103296	3.35469	0.000794528	0.00726194	Frmd4b	232288	FERM domain containing 4B
ENSMUSG00000032254	1494.9	-0.356542	0.106283	-3.35465	0.000794656	0.00726194	Kif23	71819	kinesin family member 23
ENSMUSG00000090150	118.38	0.582128	0.173541	3.35442	0.000795322	0.00726391	Acad11	102632	acyl-Coenzyme A dehydrogenase family, member 11
ENSMUSG00000028048	597.283	0.369052	0.110041	3.35378	0.000797171	0.00727668	Gba	14466	glucosidase, beta, acid
ENSMUSG00000030074	92.5062	0.704162	0.209978	3.3535	0.000797978	0.00727991	Gxylt2	232313	glucoside xylosyltransferase 2
ENSMUSG00000024824	598.943	-0.357532	0.106625	-3.35316	0.000798931	0.00728448	Rad9a	19367	RAD9 homolog A
ENSMUSG00000028702	396.694	-0.37881	0.112979	-3.35292	0.000799626	0.00728669	Rad54l	19366	RAD54 like (S. cerevisiae)
ENSMUSG00000026109	159.594	0.603734	0.180118	3.35187	0.000802663	0.00730732	Tmeff2	56363	transmembrane protein with EGF-like and two follistatin-like domains 2
ENSMUSG00000030057	6636.13	-0.317446	0.0947083	-3.35183	0.000802797	0.00730732	Cnbp	12785	cellular nucleic acid binding protein
ENSMUSG00000081957	83.5335	-0.647935	0.193325	-3.35154	0.000803632	0.00731078	NA	NA	NA
ENSMUSG00000068732	688.502	0.3916	0.116852	3.35123	0.000804526	0.00731478	Tmem167b	67495	transmembrane protein 167B
ENSMUSG00000047514	936.163	0.3292	0.0982461	3.35077	0.000805861	0.00732279	Tspyl1	22110	testis-specific protein, Y-encoded-like 1
ENSMUSG00000003378	330.128	0.458151	0.136833	3.34825	0.000813223	0.00738551	Grik5	14809	glutamate receptor, ionotropic, kainate 5 (gamma 2)
ENSMUSG00000084133	619.262	-0.395845	0.118262	-3.34719	0.000816357	0.00740979	NA	NA	NA
ENSMUSG00000032816	122.946	0.610548	0.182451	3.34637	0.000818776	0.00742757	Igdcc4	56741	immunoglobulin superfamily, DCC subclass, member 4
ENSMUSG00000090673	337.253	-0.386684	0.115567	-3.34597	0.000819939	0.00743393	NA	NA	NA
ENSMUSG00000048170	1256.8	-0.315461	0.0943181	-3.34465	0.000823855	0.00746523	Mcmbp	210711	MCM (minichromosome maintenance deficient) binding protein
ENSMUSG00000033114	116.789	0.605802	0.181142	3.34434	0.000824787	0.00746947	Slc35d2	70484	solute carrier family 35, member D2
ENSMUSG00000027978	41.6935	0.799958	0.239336	3.34241	0.000830531	0.00751726	Prss12	19142	protease, serine 12 neurotrypsin (motopsin)
ENSMUSG00000007805	187.196	-0.571116	0.170921	-3.34141	0.000833537	0.00753719	Twist2	13345	twist basic helix-loop-helix transcription factor 2
ENSMUSG00000008226	224.137	0.511946	0.153215	3.34137	0.000833669	0.00753719	Scrn3	74616	secernin 3
ENSMUSG00000047843	633.123	0.358467	0.107297	3.3409	0.000835086	0.00754577	Bri3	55950	brain protein I3
ENSMUSG00000026036	298.932	-0.402408	0.120503	-3.3394	0.000839583	0.00758214	Nif3l1	65102	Ngg1 interacting factor 3-like 1 (S. pombe)
ENSMUSG00000027752	633.643	-0.301226	0.0902228	-3.33869	0.000841753	0.00759748	Exosc8	69639	exosome component 8
ENSMUSG00000013275	358.265	-0.448382	0.134407	-3.336	0.000849921	0.00765832	Slc41a1	98396	solute carrier family 41, member 1
ENSMUSG00000028226	287.947	-0.55485	0.166315	-3.33613	0.000849529	0.00765832	Mmp16	17389	matrix metallopeptidase 16
ENSMUSG00000034203	386.646	-0.461568	0.138353	-3.33616	0.000849435	0.00765832	Chchd4	72170	coiled-coil-helix-coiled-coil-helix domain containing 4
ENSMUSG00000069727	127.506	0.912863	0.273865	3.33326	0.000858344	0.0077299	Gm5595	434179	predicted gene 5595
ENSMUSG00000021018	342.333	-0.493136	0.147953	-3.33307	0.000858942	0.00773096	Polr2h	245841	polymerase (RNA) II (DNA directed) polypeptide H
ENSMUSG00000054226	799.711	-0.322519	0.09681	-3.33147	0.000863893	0.00777118	Tprkb	69786	Tp53rk binding protein
ENSMUSG00000032892	209.304	-0.488655	0.14686	-3.32736	0.000876731	0.00788226	Rangrf	57785	RAN guanine nucleotide release factor
ENSMUSG00000045751	437.316	-0.48098	0.144591	-3.32648	0.000879502	0.00790276	Mms22l	212377	MMS22-like, DNA repair protein
ENSMUSG00000097530	705.864	-0.309525	0.0930536	-3.32631	0.000880039	0.00790317	NA	NA	NA
ENSMUSG00000039652	115.655	0.680431	0.204629	3.3252	0.000883549	0.00793028	Cpeb3	208922	cytoplasmic polyadenylation element binding protein 3
ENSMUSG00000034667	3292.05	-0.278146	0.0837016	-3.32307	0.000890335	0.00798673	Xpot	73192	exportin, tRNA (nuclear export receptor for tRNAs)
ENSMUSG00000034858	81.1096	0.69378	0.208887	3.32132	0.000895934	0.00803248	Fam214a	235493	family with sequence similarity 214, member A
ENSMUSG00000005580	101.49	0.629948	0.189678	3.32114	0.000896492	0.00803301	Adcy9	11515	adenylate cyclase 9
ENSMUSG00000026656	65.1558	0.818307	0.246499	3.31972	0.000901082	0.00806965	Fcgr2b	14130	Fc receptor, IgG, low affinity IIb
ENSMUSG00000054342	472.183	-0.651314	0.196223	-3.31925	0.000902589	0.00807865	Kcnn4	16534	potassium intermediate/small conductance calcium-activated channel, subfamily N, member 4
ENSMUSG00000045983	13650.7	-0.335562	0.101115	-3.31863	0.000904606	0.00809221	Eif4g1	208643	eukaryotic translation initiation factor 4, gamma 1
ENSMUSG00000005774	386.293	0.47377	0.142784	3.31808	0.000906373	0.00810351	Rfx5	53970	regulatory factor X, 5 (influences HLA class II expression)
ENSMUSG00000014496	1261.63	-0.388271	0.117037	-3.31752	0.000908214	0.00811546	Ankrd28	105522	ankyrin repeat domain 28
ENSMUSG00000019982	20.7817	-1.15623	0.348598	-3.3168	0.00091056	0.00813191	Myb	17863	myeloblastosis oncogene
ENSMUSG00000022844	623.881	0.307627	0.0927832	3.31554	0.000914658	0.00816398	Pdia5	72599	protein disulfide isomerase associated 5
ENSMUSG00000033257	522.941	-0.334998	0.101055	-3.31502	0.000916359	0.00817463	Ttll4	67534	tubulin tyrosine ligase-like family, member 4
ENSMUSG00000035778	598.046	-0.420317	0.126813	-3.31447	0.000918155	0.00818612	Ggta1	14594	glycoprotein galactosyltransferase alpha 1, 3
ENSMUSG00000019849	2619.09	-0.314513	0.0949036	-3.31402	0.000919644	0.00819486	Prep	19072	prolyl endopeptidase
ENSMUSG00000003948	1520.35	-0.583845	0.176189	-3.31373	0.000920589	0.00819874	Mmd	67468	monocyte to macrophage differentiation-associated
ENSMUSG00000095648	288.335	0.436272	0.131789	3.31039	0.000931667	0.00829282	NA	NA	NA
ENSMUSG00000028163	1527.54	-0.28508	0.0861323	-3.3098	0.000933638	0.00830576	Nfkb1	18033	nuclear factor of kappa light polypeptide gene enhancer in B cells 1, p105
ENSMUSG00000069206	107.967	0.730722	0.22088	3.30823	0.000938876	0.00834776	Zfp874a	238692	zinc finger protein 874a
ENSMUSG00000049791	140.007	0.534919	0.161748	3.30712	0.000942621	0.00837643	Fzd4	14366	frizzled homolog 4 (Drosophila)
ENSMUSG00000023908	492.578	-0.462191	0.139764	-3.30695	0.00094317	0.00837668	Pkmyt1	268930	protein kinase, membrane associated tyrosine/threonine 1
ENSMUSG00000042688	2046.11	-0.402964	0.121875	-3.30638	0.000945109	0.00838928	Mapk6	50772	mitogen-activated protein kinase 6
ENSMUSG00000031403	1661.21	-0.497448	0.150459	-3.30621	0.000945663	0.00838957	Dkc1	245474	dyskeratosis congenita 1, dyskerin
ENSMUSG00000032946	29.1932	0.888612	0.268789	3.30599	0.000946411	0.00839158	Rasgrp2	19395	RAS, guanyl releasing protein 2
ENSMUSG00000017314	247.893	0.41058	0.124228	3.30504	0.000949639	0.00841557	Mpp2	50997	membrane protein, palmitoylated 2 (MAGUK p55 subfamily member 2)
ENSMUSG00000001864	392.767	-0.426918	0.129197	-3.30439	0.000951833	0.00843037	Aif1l	108897	allograft inflammatory factor 1-like
ENSMUSG00000025140	558.536	0.420865	0.127407	3.30331	0.000955492	0.00845812	Pycr1	209027	pyrroline-5-carboxylate reductase 1
ENSMUSG00000048696	592.156	-0.307688	0.0931598	-3.3028	0.000957243	0.00846897	Mex3d	237400	mex3 homolog D (C. elegans)
ENSMUSG00000028902	1152.5	-0.231497	0.0701058	-3.30211	0.000959608	0.00848058	Sf3a3	75062	splicing factor 3a, subunit 3
ENSMUSG00000042439	556.214	0.444666	0.134658	3.30219	0.00095934	0.00848058	Zfp532	328977	zinc finger protein 532
ENSMUSG00000020621	179.368	0.480159	0.145441	3.3014	0.000962038	0.00849273	Rdh14	105014	retinol dehydrogenase 14 (all-trans and 9-cis)
ENSMUSG00000043252	1187.21	0.478792	0.145021	3.30153	0.000961585	0.00849273	Tmem64	100201	transmembrane protein 64
ENSMUSG00000040957	33.2029	0.991852	0.30046	3.30111	0.000963028	0.00849681	Cables1	63955	CDK5 and Abl enzyme substrate 1
ENSMUSG00000030894	963.483	0.298278	0.0903735	3.30051	0.000965098	0.00850909	Tpp1	12751	tripeptidyl peptidase I
ENSMUSG00000062054	207.221	0.595183	0.180337	3.3004	0.000965477	0.00850909	Iah1	67732	isoamyl acetate-hydrolyzing esterase 1 homolog (S. cerevisiae)
ENSMUSG00000074676	110.281	-0.672918	0.204104	-3.29693	0.000977473	0.00861011	Foxs1	14239	forkhead box S1
ENSMUSG00000081309	96.1908	-0.579198	0.175733	-3.29589	0.0009811	0.00863733	NA	NA	NA
ENSMUSG00000021661	160.642	0.486788	0.147742	3.29485	0.000984735	0.00866459	Ankra2	68558	ankyrin repeat, family A (RFXANK-like), 2
ENSMUSG00000068856	1881.46	-0.357538	0.108529	-3.2944	0.000986323	0.00867382	Sf3b4	107701	splicing factor 3b, subunit 4
ENSMUSG00000036180	2021.96	-0.343699	0.104342	-3.29397	0.000987821	0.00868226	Gatad2a	234366	GATA zinc finger domain containing 2A
ENSMUSG00000026664	276.207	0.483588	0.146841	3.29329	0.00099024	0.00869877	Phyh	16922	phytanoyl-CoA hydroxylase
ENSMUSG00000083111	274.665	0.709314	0.215413	3.29281	0.000991928	0.00870885	NA	NA	NA
ENSMUSG00000036026	627.075	-0.328235	0.0997062	-3.29202	0.000994716	0.00872857	Tmem63b	224807	transmembrane protein 63b
ENSMUSG00000074825	301.904	-0.401206	0.121889	-3.29156	0.00099633	0.00873797	Itpripl1	73338	inositol 1,4,5-triphosphate receptor interacting protein-like 1
ENSMUSG00000032565	47.1569	0.789782	0.23998	3.29104	0.00099818	0.00873991	Nudt16	75686	nudix (nucleoside diphosphate linked moiety X)-type motif 16
ENSMUSG00000042660	401.73	-0.354073	0.107584	-3.29112	0.0009979	0.00873991	Wdr55	67936	WD repeat domain 55
ENSMUSG00000062421	908.79	-0.296101	0.0899711	-3.29107	0.000998066	0.00873991	Arf2	11841	ADP-ribosylation factor 2
ENSMUSG00000021306	701.859	-0.397303	0.120818	-3.28843	0.00100747	0.00881166	Gpr137b	83924	G protein-coupled receptor 137B
ENSMUSG00000040688	754.784	-0.569504	0.173183	-3.28846	0.00100737	0.00881166	Tbl3	213773	transducin (beta)-like 3
ENSMUSG00000026274	350.457	-0.351405	0.10687	-3.28814	0.00100852	0.00881607	Pask	269224	PAS domain containing serine/threonine kinase
ENSMUSG00000075391	779.305	0.359846	0.109456	3.28759	0.00101048	0.00882837	NA	NA	NA
ENSMUSG00000010277	6042.99	-0.245949	0.0748268	-3.28691	0.00101292	0.00884495	2610507B11Rik	72503	RIKEN cDNA 2610507B11 gene
ENSMUSG00000092505	1035.02	0.521329	0.158644	3.28617	0.00101561	0.00886361	NA	NA	NA
ENSMUSG00000053414	53.6372	0.698346	0.212618	3.28452	0.00102158	0.00891085	Hunk	26559	hormonally upregulated Neu-associated kinase
ENSMUSG00000054150	752.411	-0.499235	0.152116	-3.28194	0.00103094	0.00898768	Syne3	212073	spectrin repeat containing, nuclear envelope family member 3
ENSMUSG00000046636	5640.53	-0.352802	0.107505	-3.28172	0.00103177	0.00899	NA	NA	NA
ENSMUSG00000034321	512.011	-0.417112	0.127108	-3.28155	0.00103239	0.00899059	Exosc1	66583	exosome component 1
ENSMUSG00000062075	785.697	-0.380426	0.115946	-3.28107	0.00103413	0.00900081	Lmnb2	16907	lamin B2
ENSMUSG00000045071	171.881	0.467192	0.142413	3.28055	0.00103605	0.00901271	E130308A19Rik	230259	RIKEN cDNA E130308A19 gene
ENSMUSG00000021675	10.023	-1.26224	0.384823	-3.28005	0.0010379	0.00901905	F2rl2	14064	coagulation factor II (thrombin) receptor-like 2
ENSMUSG00000082838	146.197	-0.639693	0.195017	-3.28019	0.00103736	0.00901905	NA	NA	NA
ENSMUSG00000068206	195.85	0.483201	0.147335	3.2796	0.00103955	0.00902853	Pick1	18693	protein interacting with C kinase 1
ENSMUSG00000056501	797.691	0.450422	0.137371	3.27889	0.00104218	0.00904642	Cebpb	12608	CCAAT/enhancer binding protein (C/EBP), beta
ENSMUSG00000026797	1084.78	-0.297217	0.0906541	-3.27859	0.00104328	0.00905114	Stxbp1	20910	syntaxin binding protein 1
ENSMUSG00000036160	429.715	-0.300228	0.0916288	-3.27657	0.00105076	0.00911115	Surf6	20935	surfeit gene 6
ENSMUSG00000027068	566.487	0.492609	0.150353	3.27635	0.00105158	0.00911328	Dhrs9	241452	dehydrogenase/reductase (SDR family) member 9
ENSMUSG00000029844	137.81	0.488271	0.149333	3.26967	0.00107674	0.0093263	Hoxa1	15394	homeobox A1
ENSMUSG00000071724	38.0339	0.87162	0.266637	3.26894	0.0010795	0.00934524	Smpd5	100503915	sphingomyelin phosphodiesterase 5
ENSMUSG00000082896	4176.13	-0.284369	0.0869971	-3.26872	0.00108035	0.00934753	NA	NA	NA
ENSMUSG00000031169	90.503	0.6429	0.196734	3.26786	0.00108365	0.00937105	Porcn	53627	porcupine homolog (Drosophila)
ENSMUSG00000024776	244.852	-0.493384	0.151076	-3.26581	0.00109151	0.00943399	Stambpl1	76630	STAM binding protein like 1
ENSMUSG00000051177	119.17	0.578777	0.177364	3.26322	0.00110155	0.00951563	Plcb1	18795	phospholipase C, beta 1
ENSMUSG00000032456	10.6874	1.23068	0.37721	3.26259	0.00110399	0.00952646	Nmnat3	74080	nicotinamide nucleotide adenylyltransferase 3
ENSMUSG00000096916	81.692	0.706541	0.216554	3.26266	0.00110373	0.00952646	Zfp850	100043772	zinc finger protein 850
ENSMUSG00000024212	1557.48	-0.296031	0.0907459	-3.26219	0.00110554	0.00953473	Mllt1	64144	myeloid/lymphoid or mixed-lineage leukemia (trithorax homolog, Drosophila)
ENSMUSG00000038648	1911.44	0.275181	0.0844048	3.26025	0.00111313	0.00959509	Creb3l2	208647	cAMP responsive element binding protein 3-like 2
ENSMUSG00000033769	1290.72	0.343068	0.10526	3.25926	0.00111703	0.00962359	Exoc6b	75914	exocyst complex component 6B
ENSMUSG00000001986	68.5219	0.671581	0.206067	3.25904	0.00111789	0.00962583	Gria3	53623	glutamate receptor, ionotropic, AMPA3 (alpha 3)
ENSMUSG00000033460	221.037	0.497565	0.152687	3.25872	0.00111916	0.00963161	Armcx1	78248	armadillo repeat containing, X-linked 1
ENSMUSG00000029254	174.175	-0.740694	0.227311	-3.25851	0.00111998	0.00963353	Stap1	56792	signal transducing adaptor family member 1
ENSMUSG00000050910	793.414	-0.347983	0.106815	-3.25779	0.00112282	0.00965282	Cdr2l	237988	cerebellar degeneration-related protein 2-like
ENSMUSG00000078202	21.1757	-1.07398	0.329853	-3.25594	0.00113019	0.00971095	Nrarp	67122	Notch-regulated ankyrin repeat protein
ENSMUSG00000020895	215.208	0.574229	0.176375	3.25572	0.00113104	0.00971309	Tmem107	66910	transmembrane protein 107
ENSMUSG00000042684	17.1358	1.10693	0.340255	3.25323	0.001141	0.00977773	Npl	74091	N-acetylneuraminate pyruvate lyase
ENSMUSG00000061315	8260.53	-0.211541	0.0650188	-3.25354	0.00113978	0.00977773	Naca	17938	nascent polypeptide-associated complex alpha polypeptide
ENSMUSG00000064145	839.588	-0.268412	0.0825004	-3.25346	0.00114007	0.00977773	Arih2	23807	ariadne homolog 2 (Drosophila)
ENSMUSG00000068923	191.651	0.501099	0.154028	3.25331	0.00114071	0.00977773	Syt11	229521	synaptotagmin XI
ENSMUSG00000030127	2042.44	-0.287959	0.0885654	-3.25136	0.00114853	0.00983701	Cops7a	26894	COP9 (constitutive photomorphogenic) homolog, subunit 7a (Arabidopsis thaliana)
ENSMUSG00000027428	281.932	0.401875	0.123608	3.2512	0.00114921	0.00983762	Rbbp9	26450	retinoblastoma binding protein 9
ENSMUSG00000049755	193.213	0.479684	0.147586	3.25021	0.0011532	0.00986656	Zfp672	319475	zinc finger protein 672
ENSMUSG00000039307	603.173	0.313756	0.0965474	3.24976	0.00115501	0.00987677	Hexdc	238023	hexosaminidase (glycosyl hydrolase family 20, catalytic domain) containing
ENSMUSG00000031516	675.197	0.40002	0.123114	3.24918	0.00115737	0.00989173	Dctn6	22428	dynactin 6
ENSMUSG00000033047	3673.46	-0.219026	0.0674224	-3.24857	0.00115988	0.00990789	Eif3l	223691	eukaryotic translation initiation factor 3, subunit L
ENSMUSG00000032178	2020.23	-0.265438	0.0817154	-3.24832	0.00116087	0.00991109	Ilf3	16201	interleukin enhancer binding factor 3
ENSMUSG00000018932	1324.19	-0.376048	0.11579	-3.24766	0.0011636	0.00992911	Map2k3	26397	mitogen-activated protein kinase kinase 3
ENSMUSG00000033386	440.837	0.298173	0.091816	3.2475	0.00116423	0.00992927	Frrs1	20321	ferric-chelate reductase 1
ENSMUSG00000044365	43.5067	-0.763892	0.235249	-3.24716	0.00116563	0.00993589	Cxxc4	319478	CXXC finger 4
ENSMUSG00000021451	237.368	-0.640747	0.19734	-3.24693	0.00116658	0.00993879	Sema4d	20354	sema domain, immunoglobulin domain (Ig), transmembrane domain (TM) and short cytoplasmic domain, (semaphorin) 4D
ENSMUSG00000026875	28.817	-1.07104	0.329949	-3.24606	0.00117012	0.0099637	Traf1	22029	TNF receptor-associated factor 1
ENSMUSG00000023953	548.274	-0.319437	0.0984275	-3.2454	0.00117286	0.00998172	Polh	80905	polymerase (DNA directed), eta (RAD 30 related)
ENSMUSG00000081999	2197.69	-0.42208	0.130068	-3.24507	0.00117422	0.009988	NA	NA	NA
ENSMUSG00000026245	1114.92	-0.322245	0.0993406	-3.24384	0.0011793	0.0100259	Farsb	23874	phenylalanyl-tRNA synthetase, beta subunit
ENSMUSG00000013076	1815.83	0.279858	0.0863149	3.24229	0.00118572	0.0100752	Amotl1	75723	angiomotin-like 1
ENSMUSG00000034248	493.926	-0.57732	0.178071	-3.24208	0.00118659	0.0100772	Slc25a37	67712	solute carrier family 25, member 37
ENSMUSG00000020773	846.787	-0.654722	0.201963	-3.24179	0.00118783	0.0100825	Trim47	217333	tripartite motif-containing 47
ENSMUSG00000018428	889.028	-0.389459	0.120179	-3.24066	0.00119254	0.0101164	Akap1	11640	A kinase (PRKA) anchor protein 1
ENSMUSG00000024164	8348.71	0.456802	0.140965	3.24053	0.00119308	0.0101164	C3	12266	complement component 3
ENSMUSG00000072082	968.155	-0.31397	0.0969613	-3.2381	0.00120329	0.0101975	Ccnf	12449	cyclin F
ENSMUSG00000027009	488.753	0.687789	0.212442	3.23753	0.00120568	0.0102124	Itga4	16401	integrin alpha 4
ENSMUSG00000036896	183.543	1.04242	0.32215	3.23582	0.00121292	0.0102684	C1qc	12262	complement component 1, q subcomponent, C chain
ENSMUSG00000026478	4621.92	0.22687	0.0701421	3.23444	0.00121883	0.010313	Lamc1	226519	laminin, gamma 1
ENSMUSG00000061589	1071.97	-0.397336	0.122866	-3.23389	0.00122115	0.0103271	Dot1l	208266	DOT1-like, histone H3 methyltransferase (S. cerevisiae)
ENSMUSG00000040717	432.17	-0.344675	0.106592	-3.23358	0.00122248	0.010333	Il17rd	171463	interleukin 17 receptor D
ENSMUSG00000034377	4204.73	-0.339277	0.104931	-3.23333	0.00122356	0.0103367	Tulp4	68842	tubby like protein 4
ENSMUSG00000094475	372.038	0.431816	0.13363	3.23144	0.0012317	0.0104	Gm11007	100504325	predicted gene 11007
ENSMUSG00000041645	1895.01	-0.272693	0.0843939	-3.2312	0.00123272	0.0104032	Ddx24	27225	DEAD (Asp-Glu-Ala-Asp) box polypeptide 24
ENSMUSG00000000916	250.111	-0.55101	0.170553	-3.23072	0.00123477	0.0104096	Nsun5	100609	NOL1/NOP2/Sun domain family, member 5
ENSMUSG00000027323	530.989	-0.315928	0.0977859	-3.23082	0.00123436	0.0104096	Rad51	19361	RAD51 homolog
ENSMUSG00000006777	7.43522	1.30292	0.403469	3.2293	0.00124095	0.0104562	Krt23	94179	keratin 23
ENSMUSG00000048534	11.1232	1.26585	0.392067	3.22867	0.00124369	0.0104738	Amica1	270152	adhesion molecule, interacts with CXADR antigen 1
ENSMUSG00000017288	518.338	0.302272	0.0936318	3.22831	0.00124525	0.0104815	Vps53	68299	vacuolar protein sorting 53 (yeast)
ENSMUSG00000094932	372.103	0.419738	0.130026	3.22811	0.00124613	0.0104834	Gm11007	100504325	predicted gene 11007
ENSMUSG00000073678	128.669	0.619243	0.192041	3.22454	0.00126176	0.0106094	Pgap1	241062	post-GPI attachment to proteins 1
ENSMUSG00000036775	193.109	0.509594	0.158076	3.22373	0.00126532	0.0106337	Decr2	26378	2-4-dienoyl-Coenzyme A reductase 2, peroxisomal
ENSMUSG00000031107	200.577	-0.442203	0.137204	-3.22295	0.00126878	0.0106572	Rbmx2	209003	RNA binding motif protein, X-linked 2
ENSMUSG00000009585	919.442	-0.36144	0.112182	-3.2219	0.00127342	0.0106851	Apobec3	80287	apolipoprotein B mRNA editing enzyme, catalytic polypeptide 3
ENSMUSG00000020173	9.97845	1.27529	0.395805	3.22202	0.00127289	0.0106851	Cobl	12808	cordon-bleu WH2 repeat
ENSMUSG00000024456	1384.8	-0.25399	0.0788365	-3.22173	0.00127421	0.0106861	Diap1	13367	diaphanous homolog 1 (Drosophila)
ENSMUSG00000054321	209.226	-0.525725	0.163191	-3.22152	0.00127512	0.0106881	Taf4b	72504	TAF4B RNA polymerase II, TATA box binding protein (TBP)-associated factor
ENSMUSG00000005103	6047.38	-0.199864	0.0620655	-3.22021	0.00128098	0.0107317	Wdr1	22388	WD repeat domain 1
ENSMUSG00000024242	465.564	0.419683	0.130335	3.22003	0.00128178	0.0107328	Map4k3	225028	mitogen-activated protein kinase kinase kinase kinase 3
ENSMUSG00000044026	127.139	-0.517065	0.160598	-3.21962	0.00128362	0.0107426	Slc35g1	240660	solute carrier family 35, member G1
ENSMUSG00000095367	529.734	-0.366548	0.113899	-3.21819	0.00129005	0.0107908	NA	NA	NA
ENSMUSG00000029500	565.765	-0.332586	0.10336	-3.21775	0.00129201	0.0108016	Pgam5	72542	phosphoglycerate mutase family member 5
ENSMUSG00000059089	173.824	0.815168	0.253364	3.21737	0.0012937	0.0108102	Fcgr4	246256	Fc receptor, IgG, low affinity IV
ENSMUSG00000097093	10.6146	1.2367	0.38441	3.21714	0.00129474	0.0108133	C330013E15Rik	78445	RIKEN cDNA C330013E15 gene
ENSMUSG00000028655	60.5349	-0.707837	0.220132	-3.21551	0.00130213	0.0108692	Mfsd2a	76574	major facilitator superfamily domain containing 2A
ENSMUSG00000041809	31.1562	0.958343	0.298051	3.21536	0.00130279	0.0108692	Efhc1	71877	EF-hand domain (C-terminal) containing 1
ENSMUSG00000097754	59.2367	-0.902624	0.280742	-3.21514	0.00130381	0.010872	Ptgs2os2	102639566	prostaglandin-endoperoxide synthase 2, opposite strand 2
ENSMUSG00000023994	732.38	-0.337842	0.105107	-3.21426	0.0013078	0.0108997	Nfya	18044	nuclear transcription factor-Y alpha
ENSMUSG00000060675	1080.35	-0.473792	0.147431	-3.21365	0.00131061	0.0109174	Pla2g16	225845	phospholipase A2, group XVI
ENSMUSG00000097787	12.0668	1.20629	0.375398	3.21336	0.00131192	0.0109227	2700046G09Rik	67188	RIKEN cDNA 2700046G09 gene
ENSMUSG00000020692	367.201	-0.572843	0.178292	-3.21294	0.00131385	0.0109331	Nle1	217011	notchless homolog 1 (Drosophila)
ENSMUSG00000038539	2513.95	0.33304	0.103722	3.21088	0.00132327	0.0110002	Atf5	107503	activating transcription factor 5
ENSMUSG00000095709	529.537	-0.366507	0.114144	-3.21092	0.0013231	0.0110002	NA	NA	NA
ENSMUSG00000032387	303.271	-0.469993	0.1464	-3.21033	0.00132584	0.0110158	Rbpms2	71973	RNA binding protein with multiple splicing 2
ENSMUSG00000035439	390.179	-0.363738	0.113336	-3.20938	0.00133023	0.0110466	Haus8	76478	4HAUS augmin-like complex, subunit 8
ENSMUSG00000031207	14692.8	-0.37449	0.11681	-3.20597	0.00134608	0.0111725	Msn	17698	moesin
ENSMUSG00000038481	562.008	0.421352	0.131465	3.20506	0.00135035	0.0112021	Cdk19	78334	cyclin-dependent kinase 19
ENSMUSG00000022641	1790.97	0.377898	0.11793	3.20444	0.00135326	0.0112205	Bbx	70508	bobby sox homolog (Drosophila)
ENSMUSG00000031386	4234.93	-0.304736	0.0951658	-3.20216	0.00136402	0.0112988	Hcfc1	15161	host cell factor C1
ENSMUSG00000033762	293.368	-0.500513	0.156306	-3.20214	0.00136411	0.0112988	Recql4	79456	RecQ protein-like 4
ENSMUSG00000078851	17.1714	1.04208	0.32546	3.20186	0.00136541	0.0113038	Hist3h2a	319162	histone cluster 3, H2a
ENSMUSG00000019823	411.15	-0.366729	0.114554	-3.20137	0.00136775	0.0113057	Mical1	171580	microtubule associated monooxygenase, calponin and LIM domain containing 1
ENSMUSG00000035671	296.055	-0.447333	0.139731	-3.20138	0.0013677	0.0113057	Zswim4	212168	zinc finger SWIM-type containing 4
ENSMUSG00000039377	148.612	0.636927	0.198936	3.20166	0.00136639	0.0113057	Hlx	15284	H2.0-like homeobox
ENSMUSG00000031659	1311.19	-0.425822	0.133066	-3.20009	0.00137383	0.0113501	Adcy7	11513	adenylate cyclase 7
ENSMUSG00000015944	209.461	0.50003	0.156269	3.1998	0.00137524	0.0113559	Gatsl2	80909	GATS protein-like 2
ENSMUSG00000021645	615.199	-0.350595	0.109621	-3.19824	0.0013827	0.0114059	Smn1	20595	survival motor neuron 1
ENSMUSG00000022680	1563.96	0.196782	0.0615257	3.19836	0.00138211	0.0114059	Pdxdc1	94184	pyridoxal-dependent decarboxylase domain containing 1
ENSMUSG00000099517	25.7936	1.19569	0.373993	3.19708	0.00138825	0.0114457	Hist1h3g	97908	histone cluster 1, H3g
ENSMUSG00000048240	73.7871	0.742245	0.232194	3.19666	0.00139027	0.0114566	Gng7	14708	guanine nucleotide binding protein (G protein), gamma 7
ENSMUSG00000075229	395.091	-0.416209	0.130214	-3.19634	0.00139181	0.0114634	Ccdc58	381045	coiled-coil domain containing 58
ENSMUSG00000028430	995.291	-0.330814	0.103513	-3.19586	0.00139416	0.0114769	Nol6	230082	nucleolar protein family 6 (RNA-associated)
ENSMUSG00000021175	657.798	-0.290989	0.0911013	-3.19412	0.00140256	0.0115378	Cdca7l	217946	cell division cycle associated 7 like
ENSMUSG00000024011	9.50168	1.20228	0.376416	3.19403	0.001403	0.0115378	Pi16	74116	peptidase inhibitor 16
ENSMUSG00000002204	181.726	0.774872	0.242624	3.19372	0.00140454	0.0115446	Napsa	16541	napsin A aspartic peptidase
ENSMUSG00000026479	140.238	0.587014	0.183817	3.19347	0.00140575	0.0115486	Lamc2	16782	laminin, gamma 2
ENSMUSG00000033389	44.0987	0.791784	0.247982	3.19291	0.00140847	0.0115651	Arhgap44	216831	Rho GTPase activating protein 44
ENSMUSG00000016018	1273.63	-0.467131	0.146335	-3.19221	0.00141189	0.0115813	Skiv2l2	72198	superkiller viralicidic activity 2-like 2 (S. cerevisiae)
ENSMUSG00000020898	535.94	-0.296357	0.0928341	-3.19233	0.0014113	0.0115813	Ctc1	68964	CTS telomere maintenance complex component 1
ENSMUSG00000020225	512.47	0.36641	0.114851	3.1903	0.00142127	0.0116524	Tmbim4	68212	transmembrane BAX inhibitor motif containing 4
ENSMUSG00000082988	566.978	-0.305278	0.0957083	-3.18967	0.00142435	0.0116717	NA	NA	NA
ENSMUSG00000043091	34469.8	-0.312514	0.098064	-3.18684	0.00143837	0.0117806	Tuba1c	22146	tubulin, alpha 1C
ENSMUSG00000028780	3008.55	0.283035	0.0888361	3.18603	0.00144239	0.0118075	Sema3c	20348	sema domain, immunoglobulin domain (Ig), short basic domain, secreted, (semaphorin) 3C
ENSMUSG00000039474	256.958	0.410787	0.128985	3.18477	0.00144867	0.0118529	Wfs1	22393	Wolfram syndrome 1 homolog (human)
ENSMUSG00000020079	432.207	-0.351849	0.110486	-3.18454	0.00144983	0.0118564	Supv3l1	338359	suppressor of var1, 3-like 1 (S. cerevisiae)
ENSMUSG00000038331	157.514	-0.542777	0.170534	-3.1828	0.00145856	0.0119217	Satb2	212712	special AT-rich sequence binding protein 2
ENSMUSG00000021733	582.566	-0.631365	0.198446	-3.18154	0.00146492	0.0119676	Slc4a7	218756	solute carrier family 4, sodium bicarbonate cotransporter, member 7
ENSMUSG00000058927	2050.48	-0.443255	0.139366	-3.18051	0.00147016	0.0120044	NA	NA	NA
ENSMUSG00000003992	756.573	0.391177	0.12305	3.17901	0.00147781	0.0120607	Ssbp2	66970	single-stranded DNA binding protein 2
ENSMUSG00000017929	1396.57	-0.278743	0.0877024	-3.17828	0.00148149	0.0120846	B4galt5	56336	UDP-Gal:betaGlcNAc beta 1,4-galactosyltransferase, polypeptide 5
ENSMUSG00000022360	2537.51	-0.530264	0.166854	-3.17801	0.00148291	0.01209	Atad2	70472	ATPase family, AAA domain containing 2
ENSMUSG00000030583	1934.82	-0.366036	0.115238	-3.17634	0.00149146	0.0121418	Sipa1l3	74206	signal-induced proliferation-associated 1 like 3
ENSMUSG00000039640	1266.05	-0.452981	0.142611	-3.17634	0.00149149	0.0121418	Mrpl12	56282	mitochondrial ribosomal protein L12
ENSMUSG00000061082	27.0751	0.956656	0.301183	3.17633	0.00149153	0.0121418	Plac1	56096	placental specific protein 1
ENSMUSG00000027742	413.572	0.378386	0.119171	3.17515	0.00149759	0.012185	Cog6	67542	component of oligomeric golgi complex 6
ENSMUSG00000036333	1276.8	0.303974	0.0957697	3.17401	0.00150348	0.0122268	Kidins220	77480	kinase D-interacting substrate 220
ENSMUSG00000024151	719.931	-0.261802	0.0825018	-3.17329	0.00150723	0.0122462	Msh2	17685	mutS homolog 2 (E. coli)
ENSMUSG00000025580	1861.12	-0.331775	0.104553	-3.17326	0.00150739	0.0122462	Eif4a3	192170	eukaryotic translation initiation factor 4A3
ENSMUSG00000039607	354.104	0.551211	0.173777	3.17194	0.00151424	0.0122895	Rbms3	207181	RNA binding motif, single stranded interacting protein
ENSMUSG00000045455	814.695	-0.542668	0.171083	-3.17196	0.00151414	0.0122895	NA	NA	NA
ENSMUSG00000098091	4725.08	-0.265673	0.0837954	-3.1705	0.00152178	0.0123444	NA	NA	NA
ENSMUSG00000044456	157.24	0.547997	0.172869	3.17002	0.0015243	0.0123586	Rin3	217835	Ras and Rab interactor 3
ENSMUSG00000027796	38.1701	0.966608	0.305044	3.16875	0.00153097	0.0124065	Smad9	55994	SMAD family member 9
ENSMUSG00000044636	228.744	-0.41633	0.131402	-3.16836	0.001533	0.0124167	Csrnp2	207785	cysteine-serine-rich nuclear protein 2
ENSMUSG00000090093	347.484	0.476686	0.150467	3.16805	0.00153463	0.0124237	NA	NA	NA
ENSMUSG00000019487	688.226	-0.365817	0.115484	-3.16768	0.00153662	0.0124308	Trip10	106628	thyroid hormone receptor interactor 10
ENSMUSG00000026321	151.199	0.480562	0.151712	3.16759	0.00153706	0.0124308	Tnfrsf11a	21934	tumor necrosis factor receptor superfamily, member 11a, NFKB activator
ENSMUSG00000024037	468.829	-0.642944	0.203014	-3.167	0.00154023	0.0124502	Wdr4	57773	WD repeat domain 4
ENSMUSG00000034290	1500.47	0.338405	0.106905	3.16548	0.00154825	0.0125088	Nek9	217718	NIMA (never in mitosis gene a)-related expressed kinase 9
ENSMUSG00000078684	1840.53	-0.304083	0.0961107	-3.16388	0.00155681	0.0125716	NA	NA	NA
ENSMUSG00000020263	189.736	0.480838	0.151999	3.16343	0.00155922	0.0125847	Appl2	216190	adaptor protein, phosphotyrosine interaction, PH domain and leucine zipper containing 2
ENSMUSG00000022449	7.67833	1.24057	0.392199	3.16313	0.00156083	0.0125914	Adamts20	223838	a disintegrin-like and metallopeptidase (reprolysin type) with thrombospondin type 1 motif, 20
ENSMUSG00000027602	292.099	0.516565	0.16334	3.16251	0.00156416	0.0126057	Map1lc3a	66734	microtubule-associated protein 1 light chain 3 alpha
ENSMUSG00000034135	1223.05	0.305929	0.096735	3.16255	0.00156394	0.0126057	Sik3	70661	SIK family kinase 3
[truncated: 1,545 more rows]
