# Supplementary material for: Plasmodium berghei NK65 in Combination with IFN-γ Induces Endothelial Glucocorticoid Resistance via Sustained Activation of p38 and JNK
Source: Front Immunol. 2017 Sep 28;8:1199. doi: 10.3389/fimmu.2017.01199 (PMC5625030; doi:10.3389/fimmu.2017.01199)
Supplement: Supplementary file 6 [file supplementary_file_5.xlsx]

## Sheet: Blad1
Supplementary file 5. List of genes induced >2-fold by IFN-g and inhibited >50% by dexamethasone
X	symbol	entrez	name
ENSMUSG00000035042	Ccl5	20304	chemokine (C-C motif) ligand 5
ENSMUSG00000060183	Cxcl11	56066	chemokine (C-X-C motif) ligand 11
ENSMUSG00000025790	Slco3a1	108116	solute carrier organic anion transporter family, member 3a1
ENSMUSG00000035385	Ccl2	20296	chemokine (C-C motif) ligand 2
ENSMUSG00000025743	Sdc3	20970	syndecan 3
ENSMUSG00000038264	Sema7a	20361	sema domain, immunoglobulin domain (Ig), and GPI membrane anchor, (semaphorin) 7A
ENSMUSG00000031778	Cx3cl1	20312	chemokine (C-X3-C motif) ligand 1
ENSMUSG00000034855	Cxcl10	15945	chemokine (C-X-C motif) ligand 10
ENSMUSG00000004891	Nes	18008	nestin
ENSMUSG00000035186	Ubd	24108	ubiquitin D
ENSMUSG00000039699	Batf2	74481	basic leucine zipper transcription factor, ATF-like 2
ENSMUSG00000054855	Rnd1	223881	Rho family GTPase 1
ENSMUSG00000023947	Nfkbie	18037	nuclear factor of kappa light polypeptide gene enhancer in B cells inhibitor, epsilon
ENSMUSG00000020641	Rsad2	58185	radical S-adenosyl methionine domain containing 2
ENSMUSG00000020902	Ntn1	18208	netrin 1
ENSMUSG00000041135	Ripk2	192656	receptor (TNFRSF)-interacting serine-threonine kinase 2
ENSMUSG00000020407	Upp1	22271	uridine phosphorylase 1
ENSMUSG00000050370	Ch25h	12642	cholesterol 25-hydroxylase
ENSMUSG00000019850	Tnfaip3	21929	tumor necrosis factor, alpha-induced protein 3
ENSMUSG00000000386	Mx1	17857	MX dynamin-like GTPase 1
ENSMUSG00000020427	Igfbp3	16009	insulin-like growth factor binding protein 3
ENSMUSG00000029417	Cxcl9	17329	chemokine (C-X-C motif) ligand 9
ENSMUSG00000053846	Lipg	16891	lipase, endothelial
ENSMUSG00000000982	Ccl3	20302	chemokine (C-C motif) ligand 3
ENSMUSG00000027398	Il1b	16176	interleukin 1 beta
ENSMUSG00000024401	Tnf	21926	tumor necrosis factor
ENSMUSG00000044313	Mab21l3	242125	mab-21-like 3 (C. elegans)
ENSMUSG00000035373	Ccl7	20306	chemokine (C-C motif) ligand 7
ENSMUSG00000017652	Cd40	21939	CD40 antigen
ENSMUSG00000021765	Fst	14313	follistatin
ENSMUSG00000018930	Ccl4	20303	chemokine (C-C motif) ligand 4
ENSMUSG00000074896	Ifit3	15959	interferon-induced protein with tetratricopeptide repeats 3
ENSMUSG00000026875	Traf1	22029	TNF receptor-associated factor 1
ENSMUSG00000023341	Mx2	17858	MX dynamin-like GTPase 2
ENSMUSG00000030789	Itgax	16411	integrin alpha X
ENSMUSG00000018920	Cxcl16	66102	chemokine (C-X-C motif) ligand 16
ENSMUSG00000025089	Gfra1	14585	glial cell line derived neurotrophic factor family receptor alpha 1
ENSMUSG00000041827	Oasl1	231655	2'-5' oligoadenylate synthetase-like 1
ENSMUSG00000062488	Ifit3b	667370	interferon-induced protein with tetratricopeptide repeats 3B
ENSMUSG00000025279	Dnase1l3	13421	deoxyribonuclease 1-like 3
ENSMUSG00000021200	Asb2	65256	ankyrin repeat and SOCS box-containing 2
ENSMUSG00000006930	Hap1	15114	huntingtin-associated protein 1
ENSMUSG00000020023	Tmcc3	319880	transmembrane and coiled coil domains 3
ENSMUSG00000020638	Cmpk2	22169	cytidine monophosphate (UMP-CMP) kinase 2, mitochondrial
ENSMUSG00000050359	Sprr1a	20753	small proline-rich protein 1A
ENSMUSG00000022144	Gdnf	14573	glial cell line derived neurotrophic factor
ENSMUSG00000031779	Ccl22	20299	chemokine (C-C motif) ligand 22
ENSMUSG00000035352	Ccl12	20293	chemokine (C-C motif) ligand 12
ENSMUSG00000044703	Phf11a	219131	PHD finger protein 11A
ENSMUSG00000008496	Pou2f2	18987	POU domain, class 2, transcription factor 2
ENSMUSG00000029333	Rasgef1b	320292	RasGEF domain family, member 1B
ENSMUSG00000026548	Slamf9	98365	SLAM family member 9
ENSMUSG00000020826	Nos2	18126	nitric oxide synthase 2, inducible
ENSMUSG00000063727	Tnfrsf11b	18383	tumor necrosis factor receptor superfamily, member 11b (osteoprotegerin)
ENSMUSG00000023043	Krt18	16668	keratin 18
ENSMUSG00000067297	Ifit1bl2	112419	interferon induced protein with tetratricopeptide repeats 1B like 2
ENSMUSG00000021403	Serpinb9b	20706	serine (or cysteine) peptidase inhibitor, clade B, member 9b
ENSMUSG00000044701	Il27	246779	interleukin 27
ENSMUSG00000091694	Apol11b	328563	apolipoprotein L 11b
ENSMUSG00000068245	Phf11d	219132	PHD finger protein 11D
ENSMUSG00000054404	Slfn5	327978	schlafen 5
ENSMUSG00000050234	Gja4	14612	gap junction protein, alpha 4
ENSMUSG00000026358	Rgs1	50778	regulator of G-protein signaling 1
ENSMUSG00000031549	Ido2	209176	indoleamine 2,3-dioxygenase 2
ENSMUSG00000026628	Atf3	11910	activating transcription factor 3
ENSMUSG00000030156	Cd69	12515	CD69 antigen
ENSMUSG00000050395	Tnfsf15	326623	tumor necrosis factor (ligand) superfamily, member 15
ENSMUSG00000002847	Pla1a	85031	phospholipase A1 member A
ENSMUSG00000020486	2004-09-01	18952	septin 4
ENSMUSG00000030149	Klrk1	27007	killer cell lectin-like receptor subfamily K, member 1
ENSMUSG00000078485	Plekhn1	231002	pleckstrin homology domain containing, family N member 1
ENSMUSG00000040428	Plekha4	69217	pleckstrin homology domain containing, family A (phosphoinositide binding specific) member 4
ENSMUSG00000078763	Slfn1	20555	schlafen 1
ENSMUSG00000000409	Lck	16818	lymphocyte protein tyrosine kinase
ENSMUSG00000055632	Hmcn2	665700	hemicentin 2
ENSMUSG00000040829	Zmynd15	574428	zinc finger, MYND-type containing 15
ENSMUSG00000053007	Creb5	231991	cAMP responsive element binding protein 5
ENSMUSG00000037580	Gch1	14528	GTP cyclohydrolase 1
ENSMUSG00000034845	Plvap	84094	plasmalemma vesicle associated protein
ENSMUSG00000070369	Itgad	381924	integrin, alpha D
